# Supplementary material for: First genetic linkage map of Lathyrus cicera based on RNA sequencing-derived markers: Key tool for genetic mapping of disease resistance
Source: Hortic Res. 2018 Sep 1;5:45. doi: 10.1038/s41438-018-0047-9 (PMC6119197; doi:10.1038/s41438-018-0047-9)
Supplement: Supplementary file 1 — List of genes in expression pattern groups mapped to the reference assembly [file 41438_2018_47_MOESM1_ESM.xlsx]

## Sheet: final table
Supplementary Table S1– List of genes in expression pattern groups mapped to the reference assembly. RPKM: reads per kilobase per million.
Reference	Expression pattern group	BGE023542						BGE008277						BGE023542		BGE008277		log2 normalized	q-value	BLAST hit Plant db				BLAST hit Fungi db				SNP/kb
		Control counts	RPKM	Inoculated counts	RPKM	log2 normalized	q-value	Control counts	RPKM	Inoculated counts	RPKM	log2 normalized	q-value	Total Counts	Total RPKM	Total Counts	Total RPKM			Description	e-value	bit score		Description	% id	e-value	bit score
a1_11369	D	39015	0.359297	83061	0.681565	-0.178772	2.97669e-100	27332	0.253914	74115	1.27708	2.69344	0	122076	0.529717	101447	0.612315	-0.748417	0	gi|358346026|ref|XP_003637074.1| Cell wall-associated hydrolase, partial [Medicago truncatula]_x0001_gi|355503009|gb|AES84212.1| Cell wall-associated hydrolase, partial [Medicago truncatula]	4e-168	315	-	-	-	-	-	-
a10_4662	H	71593	2.88873	18306	0.658139	-3.23642	0	55308	2.25121	13500	1.0192	-0.780262	0	89899	1.70916	68808	1.81965	-0.629741	0	gi|157786302|gb|ABN49454.2| chloroplast chlorophyll a/b binding protein [Pisum sativum]	0	541	-	-	-	-	-	-
a100_1120	D	2039	0.0741615	6774	0.219531	0.463231	1.60523e-44	1859	0.0682077	5649	0.384434	2.85774	0	8813	0.151035	7508	0.178978	-0.784266	1.88451e-264	gi|357517317|ref|XP_003628947.1| hypothetical protein MTR_8g069450 [Medicago truncatula]_x0001_gi|355522969|gb|AET03423.1| hypothetical protein MTR_8g069450 [Medicago truncatula]	0	520	-	-	-	-	-	-
a1000_290	D	98	0.0118062	394	0.042293	0.738427	6.66817e-07	141	0.0171354	312	0.0703278	2.40012	9.40581e-64	492	0.0279281	453	0.0357681	-0.896323	5.71476e-21	gi|1076678|pir||S42643 ubiquitin / ribosomal protein S27a - potato (fragment)	3e-10	57.8	a1000_290	sp|P19848|UBIQ_COPCO Ubiquitin OS=Coprinus congregatus PE=1 SV=1	100	2e-08	54.7	-
a100022_59	F	115	0.0178646	37	0.00512137	-2.90495	4.39801e-31	133	0.0208421	6	0.00174396	-3.21605	3.47961e-16	152	0.0111258	139	0.0141522	-0.886484	5.76122e-07	gi|357491963|ref|XP_003616269.1| 15.7 kDa heat shock protein, peroxisomal [Medicago truncatula]_x0001_gi|355517604|gb|AES99227.1| 15.7 kDa heat shock protein, peroxisomal [Medicago truncatula]	1e-25	94.7	-	-	-	-	-	-
a10005_253	H	1244	0.0639674	680	0.0311555	-2.14029	7.36786e-230	920	0.047722	248	0.0238604	-0.637027	4.41489e-11	1924	0.046616	1168	0.0393636	-0.295402	7.58688e-08	gi|357461519|ref|XP_003601041.1| Solute carrier family 35 member E3 [Medicago truncatula]_x0001_gi|355490089|gb|AES71292.1| Solute carrier family 35 member E3 [Medicago truncatula]	2e-137	396	a10005_253	sp|Q10354|YDB1_SCHPO Uncharacterized transporter C22E12.01 OS=Schizosaccharomyces pombe (strain 972 / ATCC 24843) GN=SPAC22E12.01 PE=3 SV=2	26.04	7e-11	65.1	-
a10006_138	H	188	0.0214244	110	0.0111694	-2.04214	9.17994e-34	190	0.0218422	31	0.00660999	-1.36139	2.11537e-08	298	0.0160014	221	0.0165065	-0.584204	1.50221e-05	gi|170054|gb|AAA34006.1| ribosomal protein S11, partial [Glycine max]	5e-11	60.5	-	-	-	-	-	-
a10008_255	H	127	0.0251575	67	0.0118257	-2.19151	3.0977e-25	114	0.0227804	15	0.0055596	-1.67173	5.12435e-07	194	0.0181075	129	0.0167482	-0.426785	0.0200417	gi|308171622|gb|ADO16105.1| isopropylmalate dehydrogenase [Ipomoea pes-tigridis]	4e-34	119	a10008_255	sp|Q9USP8|IDH2_SCHPO Isocitrate dehydrogenase [NAD] subunit 2, mitochondrial OS=Schizosaccharomyces pombe (strain 972 / ATCC 24843) GN=idh2 PE=1 SV=2	69.49	2e-19	90.5	-
a100099_74	H	122	0.0439133	39	0.012508	-2.91425	5.2337e-33	174	0.0631797	23	0.01549	-1.66511	4.01327e-10	161	0.0273057	197	0.0464746	-1.30661	5.29707e-17	no BLAST hit	-	-	-	-	-	-	-	-
a10011_97	H	358	0.0185053	153	0.00704683	-2.49534	2.36075e-80	427	0.0222656	55	0.00531943	-1.70247	4.5347e-24	511	0.0124459	482	0.0163296	-0.93118	1.16981e-23	gi|357446075|ref|XP_003593315.1| hypothetical protein MTR_2g010120 [Medicago truncatula]_x0001_gi|124359213|gb|ABN05724.1| hypothetical protein MtrDRAFT_AC148396g2v2 [Medicago truncatula]_x0001_gi|355482363|gb|AES63566.1| hypothetical protein MTR_2g010120 [Medicago truncatula]	4e-45	150	-	-	-	-	-	-
a100128_38	F	28	0.00160162	9	0.000458703	-2.90634	2.20993e-08	26	0.00150026	2	0.000214052	-2.44617	0.00302953	37	0.000997227	28	0.00104972	-0.613372	0.162329	gi|357493973|ref|XP_003617275.1| hypothetical protein MTR_5g089820 [Medicago truncatula]_x0001_gi|355518610|gb|AET00234.1| hypothetical protein MTR_5g089820 [Medicago truncatula]	3e-137	389	-	-	-	-	-	-
a100213_20	F	60	0.0101196	29	0.00435811	-2.31782	2.64697e-13	68	0.0115695	7	0.00220902	-2.02584	1.15755e-05	89	0.00707284	75	0.00829062	-0.768555	0.0018676	no BLAST hit	-	-	-	-	-	-	-	-
a10023_241	G	971	0.024664	921	0.0208445	-1.34518	3.88397e-94	1665	0.0426629	158	0.00750913	-2.14326	1.70364e-123	1892	0.0226442	1823	0.030349	-0.961873	2.32713e-91	gi|357483869|ref|XP_003612221.1| hypothetical protein MTR_5g022670 [Medicago truncatula]_x0001_gi|355513556|gb|AES95179.1| hypothetical protein MTR_5g022670 [Medicago truncatula]	0	795	a10023_241	tr|G0RKE9|G0RKE9_HYPJQ Predicted protein OS=Hypocrea jecorina (strain QM6a) GN=TRIREDRAFT_108018 PE=4 SV=1	30.25	7e-10	68.9	-
a100252_15	F	28	0.00316036	11	0.00110627	-2.61684	1.28216e-07	30	0.0034158	2	0.000422374	-2.65262	0.000770932	39	0.00207412	32	0.00236724	-0.730068	0.0701152	gi|356538733|ref|XP_003537855.1| PREDICTED: V-type proton ATPase 116 kDa subunit a isoform 1-like [Glycine max]	2e-05	47	-	-	-	-	-	-
a100275_35	G	21	0.000834782	14	0.000495872	-1.85388	0.000302001	224	0.00898243	5	0.000371888	-4.23116	4.09122e-32	35	0.000655561	229	0.00596627	-3.72539	2.37687e-66	gi|356533806|ref|XP_003535449.1| PREDICTED: uncharacterized protein LOC100802189 [Glycine max]	8e-114	340	-	-	-	-	-	-
a100296_47	F	56	0.0104944	17	0.00283862	-2.98881	4.08547e-16	69	0.013044	5	0.00175319	-2.53233	3.35639e-07	73	0.00644591	74	0.00908897	-1.0351	4.43671e-05	no BLAST hit	-	-	-	-	-	-	-	-
a1003_447	H	527	0.0509989	295	0.0254367	-2.106	3.5699e-96	767	0.0748752	175	0.0316867	-0.877605	1.1473e-15	822	0.0374812	942	0.0597468	-1.21206	5.4034e-69	gi|217071582|gb|ACJ84151.1| unknown [Medicago truncatula]	5e-20	84.7	-	-	-	-	-	-
a100306_43	F	45	0.00301179	8	0.000477078	-3.76077	1.01895e-15	23	0.00155286	0	0	-4.2693	0.000319964	53	0.0016714	23	0.00100891	0.188888	0.705072	gi|357490559|ref|XP_003615567.1| Nodulation receptor kinase [Medicago truncatula]_x0001_gi|355516902|gb|AES98525.1| Nodulation receptor kinase [Medicago truncatula]	1e-107	321	-	-	-	-	-	-
a100308_53	F	113	0.0048302	56	0.00213286	-2.28174	1.15488e-23	114	0.00491568	6	0.000479873	-2.99366	3.47951e-13	169	0.00340381	120	0.00336187	-0.521481	0.00602873	gi|357474537|ref|XP_003607553.1| Glucan endo-1 3-beta-glucosidase [Medicago truncatula]_x0001_gi|358347221|ref|XP_003637658.1| Glucan endo-1 3-beta-glucosidase [Medicago truncatula]_x0001_gi|355503593|gb|AES84796.1| Glucan endo-1 3-beta-glucosidase [Medicago truncatula]_x0001_gi|355508608|gb|AES89750.1| Glucan endo-1 3-beta-glucosidase [Medicago truncatula]	2e-79	247	-	-	-	-	-	-
a100310_38	G	19	0.00214864	12	0.00120915	-1.93188	0.000418295	49	0.00558982	2	0.000423183	-3.36044	8.07182e-07	31	0.00165182	51	0.00378001	-1.7337	3.01949e-07	gi|356509680|ref|XP_003523574.1| PREDICTED: cytosolic purine 5'-nucleotidase-like [Glycine max]	5e-15	74.3	-	-	-	-	-	-
a10032_264	H	1137	0.0514316	612	0.0246666	-2.16254	6.23186e-213	1182	0.0539361	254	0.0214977	-0.964063	1.90361e-27	1749	0.0372779	1436	0.0425733	-0.730996	1.43332e-45	gi|357455221|ref|XP_003597891.1| hypothetical protein MTR_2g103690 [Medicago truncatula]_x0001_gi|87162932|gb|ABD28727.1| Longin-like [Medicago truncatula]_x0001_gi|355486939|gb|AES68142.1| hypothetical protein MTR_2g103690 [Medicago truncatula]_x0001_gi|388503862|gb|AFK39997.1| unknown [Medicago truncatula]	5e-99	292	-	-	-	-	-	-
a100373_65	A	0	0	110	0.00704722	6.51244	3.08704e-18	0	0	55	0.00739926	8.03563	1.35794e-18	110	0.00372667	55	0.00259187	-0.0154702	0.987828	gi|326501908|dbj|BAK06446.1| predicted protein [Hordeum vulgare subsp. vulgare]	3e-109	320	a100373_65	sp|P02723|ADT_NEUCR ADP,ATP carrier protein OS=Neurospora crassa (strain ATCC 24698 / 74-OR23-1A / CBS 708.71 / DSM 1257 / FGSC 987) GN=acp PE=3 SV=1	79.4	3e-75	278	-
a10042_286	H	1748	0.0899618	808	0.0370524	-2.38219	0	1368	0.0710224	222	0.0213776	-1.36917	1.19451e-54	2556	0.0619825	1590	0.0536324	-0.330609	1.38642e-12	gi|356558725|ref|XP_003547653.1| PREDICTED: uridine kinase-like protein 1, chloroplastic-like [Glycine max]	0	537	a10042_286	sp|P27515|URK1_YEAST Uridine kinase OS=Saccharomyces cerevisiae (strain ATCC 204508 / S288c) GN=URK1 PE=1 SV=1	36.4	6e-46	181	-
a10044_223	H	848	0.0351286	264	0.00974445	-2.95244	4.85703e-225	714	0.029837	205	0.0158894	-0.546034	6.12464e-07	1112	0.0217051	919	0.0249514	-0.74045	3.49924e-30	gi|357446709|ref|XP_003593630.1| Ethylene-responsive transcription factor [Medicago truncatula]_x0001_gi|355482678|gb|AES63881.1| Ethylene-responsive transcription factor [Medicago truncatula]_x0001_gi|388499392|gb|AFK37762.1| unknown [Medicago truncatula]	7e-98	293	-	-	-	-	-	1.73762
a100467_25	D	36	0.00200483	217	0.0107677	1.32271	1.65093e-09	15	0.000842671	108	0.0112535	4.10226	3.56885e-36	253	0.00663875	123	0.00448945	0.0250089	0.916684	no BLAST hit	-	-	-	-	-	-	-	-
a100501_64	H	145	0.00831826	81	0.00414036	-2.10897	2.331e-27	134	0.00775464	28	0.00300546	-1.00447	0.000319657	226	0.00610893	162	0.00609107	-0.535141	0.000837869	gi|356526177|ref|XP_003531696.1| PREDICTED: uncharacterized protein LOC100778209 [Glycine max]	1e-178	511	-	-	-	-	-	-
a100507_53	F	103	0.0172243	27	0.00402307	-3.20053	1.59436e-30	139	0.0234484	11	0.00344181	-2.40524	9.2134e-13	130	0.0102433	150	0.0164403	-1.22192	5.87223e-12	gi|224098846|ref|XP_002334529.1| predicted protein [Populus trichocarpa]_x0001_gi|222872895|gb|EEF10026.1| predicted protein [Populus trichocarpa]	4e-10	55.1	-	-	-	-	-	-
a100518_44	H	77	0.007261	26	0.00218458	-2.83526	1.07113e-20	482	0.0458506	105	0.0185261	-0.944377	1.96226e-11	103	0.00457651	587	0.0362792	-3.52619	7.94755e-162	gi|318611353|dbj|BAJ61445.1| R2R3-MYB transcription factor [Lupinus albus]	5e-09	58.5	-	-	-	-	-	-
a10052_174	H	182	0.0245289	84	0.0100873	-2.38439	2.23346e-39	152	0.0206653	35	0.00882598	-0.864378	0.000771409	266	0.0168919	187	0.0165181	-0.507082	0.000613224	gi|357465783|ref|XP_003603176.1| Puromycin-sensitive aminopeptidase [Medicago truncatula]_x0001_gi|355492224|gb|AES73427.1| Puromycin-sensitive aminopeptidase [Medicago truncatula]	1e-31	119	-	-	-	-	-	-
a100532_69	F	8	0.00272976	1	0.000304034	-4.26891	0.000774496	23	0.00791688	1	0.000638444	-3.2693	0.00114593	9	0.001447	24	0.00536734	-2.43051	1.65045e-05	no BLAST hit	-	-	-	-	-	-	-	-
a100553_49	H	86	0.00319488	40	0.00132405	-2.37325	4.24637e-19	106	0.00397241	14	0.000973135	-1.6663	1.43611e-06	126	0.00220556	120	0.0029218	-0.945081	9.88118e-07	gi|357490399|ref|XP_003615487.1| Thaumatin-like protein [Medicago truncatula]_x0001_gi|355516822|gb|AES98445.1| Thaumatin-like protein [Medicago truncatula]	0	554	a100553_49	tr|D8QIG7|D8QIG7_SCHCM Putative uncharacterized protein OS=Schizophyllum commune (strain H4-8 / FGSC 9210) GN=SCHCODRAFT_61358 PE=4 SV=1	43.39	2e-43	179	-
a100577_62	F	14	0.00248926	6	0.000950564	-2.49131	0.000391875	12	0.00215236	0	0	-3.3307	0.0204446	20	0.00167557	12	0.00139842	-0.278505	0.712619	gi|357464067|ref|XP_003602315.1| YSL transporter [Medicago truncatula]_x0001_gi|355491363|gb|AES72566.1| YSL transporter [Medicago truncatula]	3e-05	43.1	-	-	-	-	-	-
a100625_54	A	0	0	27	0.00845323	4.48597	4.4668e-05	0	0	17	0.0111766	6.34173	4.18403e-07	27	0.00447019	17	0.00391501	-0.348046	0.568387	no BLAST hit	-	-	-	-	-	-	-	-
a100629_38	A	6	0.000239963	88	0.00313592	2.60555	1.39146e-09	9	0.000363102	24	0.00179595	2.6693	1.87829e-06	94	0.00177139	33	0.00086501	0.494725	0.132467	no BLAST hit	-	-	-	-	-	-	-	-
a100654_24	F	29	0.000597521	13	0.000238664	-2.42646	2.69039e-07	49	0.00101846	5	0.000192759	-2.03852	0.000218779	42	0.000407752	54	0.000729227	-1.37804	1.06048e-05	gi|356510724|ref|XP_003524085.1| PREDICTED: uncharacterized protein LOC100814876 [Glycine max]	4e-54	209	a100654_24	tr|K2R8A6|K2R8A6_MACPH Zinc finger SWIM-type protein OS=Macrophomina phaseolina (strain MS6) GN=MPH_13859 PE=4 SV=1	24.31	2e-06	58.2	-
a10066_209	F	648	0.0385995	330	0.0175149	-2.24244	1.82122e-127	705	0.0423631	50	0.00557269	-2.56336	4.47804e-65	978	0.0274497	755	0.0294759	-0.642112	1.18581e-19	gi|357447555|ref|XP_003594053.1| Prolyl 4-hydroxylase alpha subunit-like protein [Medicago truncatula]_x0001_gi|355483101|gb|AES64304.1| Prolyl 4-hydroxylase alpha subunit-like protein [Medicago truncatula]	4e-93	280	-	-	-	-	-	1.31062
a100673_48	G	132	0.00954913	111	0.00715486	-1.51889	2.58926e-16	263	0.0191928	19	0.00257177	-2.53672	1.26245e-24	243	0.00828301	282	0.0133707	-1.23021	7.35474e-22	gi|357510763|ref|XP_003625670.1| Protein kinase [Medicago truncatula]_x0001_gi|355500685|gb|AES81888.1| Protein kinase [Medicago truncatula]	3e-130	377	a100673_48	sp|P06784|STE7_YEAST Serine/threonine-protein kinase STE7 OS=Saccharomyces cerevisiae (strain ATCC 204508 / S288c) GN=STE7 PE=1 SV=1	27.64	2e-13	72.4	-
a100691_36	G	37	0.00182012	188	0.00824034	1.07622	2.52675e-06	486	0.0241172	38	0.00349761	-2.42262	2.03666e-42	225	0.00521523	524	0.0168944	-2.23511	3.33156e-91	gi|388521021|gb|AFK48572.1| unknown [Medicago truncatula]	0	541	a100691_36	sp|P40902|ISP7_SCHPO Sexual differentiation process protein isp7 OS=Schizosaccharomyces pombe (strain 972 / ATCC 24843) GN=isp7 PE=2 SV=1	29.93	2e-14	77	-
a10073_197	H	1416	0.0378055	747	0.0177705	-2.19156	3.05304e-269	1402	0.03776	278	0.0138875	-1.08006	8.07721e-39	2163	0.0272107	1680	0.0293978	-0.650898	1.64159e-43	gi|357509453|ref|XP_003625015.1| Ganglioside-induced differentiation-associated protein [Medicago truncatula]_x0001_gi|87162529|gb|ABD28324.1| Cellular retinaldehyde-binding/triple function, C-terminal [Medicago truncatula]_x0001_gi|355500030|gb|AES81233.1| Ganglioside-induced differentiation-associated protein [Medicago truncatula]_x0001_gi|388519869|gb|AFK47996.1| unknown [Medicago truncatula]	1e-157	455	-	-	-	-	-	-
a10074_269	H	2602	0.0745263	1005	0.0256482	-2.64134	0	917	0.026495	489	0.0262059	0.347179	3.33573e-05	3607	0.0486788	1406	0.0263937	0.343733	5.33596e-15	gi|357508985|ref|XP_003624781.1| Protein TRANSPARENT TESTA [Medicago truncatula]_x0001_gi|355499796|gb|AES80999.1| Protein TRANSPARENT TESTA [Medicago truncatula]	0	886	a10074_269	sp|Q9USK3|YJ2D_SCHPO Uncharacterized transporter C4B3.13 OS=Schizosaccharomyces pombe (strain 972 / ATCC 24843) GN=SPCC4B3.13 PE=3 SV=1	28.04	3e-38	157	-
a100745_36	D	8	0.00110597	62	0.00763716	1.68528	0.000173906	0	0	15	0.00388	6.16116	2.05673e-06	70	0.00455976	15	0.00135912	1.20692	0.00212868	no BLAST hit	-	-	-	-	-	-	-	-
a10076_250	H	449	0.0380818	258	0.0194975	-2.06826	2.79585e-80	433	0.0370468	46	0.00729991	-1.98039	9.60443e-30	707	0.0282541	479	0.0266269	-0.453786	2.90178e-07	gi|357438559|ref|XP_003589555.1| 26S proteasome non-ATPase regulatory subunit [Medicago truncatula]_x0001_gi|355478603|gb|AES59806.1| 26S proteasome non-ATPase regulatory subunit [Medicago truncatula]	1e-104	311	a10076_250	sp|O42897|RPN3_SCHPO Probable 26S proteasome regulatory subunit rpn3 OS=Schizosaccharomyces pombe (strain 972 / ATCC 24843) GN=rpn3 PE=3 SV=2	43.59	4e-22	100	-
a10079_249	H	1252	0.0415674	493	0.0145842	-2.61349	2.33942e-292	1497	0.0501375	272	0.0168969	-1.20613	3.31048e-49	1745	0.0272983	1769	0.0384937	-1.03518	5.25118e-100	gi|357496565|ref|XP_003618571.1| hypothetical protein MTR_6g013150 [Medicago truncatula]_x0001_gi|87240627|gb|ABD32485.1| hypothetical protein MtrDRAFT_AC147482g2v2 [Medicago truncatula]_x0001_gi|355493586|gb|AES74789.1| hypothetical protein MTR_6g013150 [Medicago truncatula]	0	671	-	-	-	-	-	-
a1007953_2	F	31	0.0103388	4	0.00118865	-4.22311	6.5408e-12	15	0.0050465	0	0	-3.65262	0.00668617	35	0.00550005	15	0.00327878	0.206922	0.728896	no BLAST hit	-	-	-	-	-	-	-	-
a10080_212	H	547	0.0372863	196	0.0119044	-2.7496	1.30164e-135	752	0.0517097	109	0.013902	-1.53214	6.6811e-36	743	0.023864	861	0.0384662	-1.22812	1.87344e-64	gi|357468547|ref|XP_003604558.1| hypothetical protein MTR_4g014490 [Medicago truncatula]_x0001_gi|355505613|gb|AES86755.1| hypothetical protein MTR_4g014490 [Medicago truncatula]_x0001_gi|388509160|gb|AFK42646.1| unknown [Medicago truncatula]	1e-67	208	-	-	-	-	-	4.94234
a100824_56	F	9	0.00146762	4	0.000581192	-2.43884	0.00586061	23	0.00378348	0	0	-4.2693	0.000319964	13	0.000998865	23	0.00245818	-1.83859	0.000534848	gi|356506795|ref|XP_003522161.1| PREDICTED: TMV resistance protein N-like [Glycine max]	6e-26	103	-	-	-	-	-	-
a100837_32	H	19	0.000698809	6	0.000196628	-2.93188	4.6527e-06	53	0.00196641	9	0.00061935	-1.30373	0.00623301	25	0.000433248	62	0.00149455	-2.32581	3.40706e-12	gi|356527155|ref|XP_003532178.1| PREDICTED: fasciclin-like arabinogalactan protein 1-like [Glycine max]	0	553	-	-	-	-	-	-
a10086_91	F	573	0.0201818	254	0.00797128	-2.44262	8.50983e-125	517	0.0183691	40	0.00263606	-2.43783	2.20634e-45	827	0.0137247	557	0.012858	-0.44526	4.8068e-08	gi|356518820|ref|XP_003528075.1| PREDICTED: poly(A) RNA polymerase GLD2-like [Glycine max]	4e-152	441	a10086_91	sp|O13798|CID16_SCHPO Caffeine-induced protein 16 OS=Schizosaccharomyces pombe (strain 972 / ATCC 24843) GN=cid16 PE=4 SV=1	32.96	2e-11	67.8	-
a100862_40	F	10	0.00069204	1	6.16622e-05	-4.59084	0.00011298	66	0.00460752	5	0.000647425	-2.4682	9.21372e-07	11	0.000358687	71	0.00322035	-3.70579	3.31233e-21	gi|357463741|ref|XP_003602152.1| Protein MKS1 [Medicago truncatula]_x0001_gi|355491200|gb|AES72403.1| Protein MKS1 [Medicago truncatula]	9e-86	258	-	-	-	-	-	-
a100876_57	A	0	0	100	0.0056375	6.37494	9.34832e-17	0	0	33	0.00390662	7.29866	2.99248e-12	100	0.00298119	33	0.00136844	0.583992	0.063516	gi|77563563|gb|ABB00038.1| reverse transcriptase family member [Glycine max]	7e-19	89.4	-	-	-	-	-	1.21951
a1009_757	D	722	0.0588679	2042	0.148349	0.230997	0.00014324	802	0.0659642	1800	0.274601	2.42059	0	2764	0.106187	2602	0.139047	-0.928334	1.52188e-122	gi|357464377|ref|XP_003602470.1| ABC transporter-like protein [Medicago truncatula]_x0001_gi|355491518|gb|AES72721.1| ABC transporter-like protein [Medicago truncatula]	4e-54	179	-	-	-	-	-	-
a100941_50	F	141	0.0116574	32	0.00235733	-3.40847	1.38941e-43	69	0.00575471	7	0.00108285	-2.0469	8.55229e-06	173	0.00673938	76	0.00411822	0.171231	0.501421	gi|357473097|ref|XP_003606833.1| hypothetical protein MTR_4g068220 [Medicago truncatula]_x0001_gi|355507888|gb|AES89030.1| hypothetical protein MTR_4g068220 [Medicago truncatula]	3e-44	144	-	-	-	-	-	-
a10096_281	F	31	0.00101778	3	8.77607e-05	-4.63815	2.14684e-12	1647	0.0545477	2	0.00012286	-8.43136	2.3599e-213	34	0.00052597	1649	0.0354833	-6.61538	0	gi|388502484|gb|AFK39308.1| unknown [Medicago truncatula]	0	779	a10096_281	tr|B0D159|B0D159_LACBS Aspartic peptidase A1 (Fragment) OS=Laccaria bicolor (strain S238N-H82 / ATCC MYA-4686) GN=LbPR_A11 PE=3 SV=1	28.32	3e-07	59.7	-
a101040_24	A	2	0.000200445	62	0.00553662	3.68528	2.53782e-09	1	0.000101101	19	0.00356293	5.50219	7.22625e-08	64	0.00302229	20	0.00131374	0.662602	0.101926	gi|169349|gb|AAA33765.1| hydroxyproline-rich glycoprotein, partial [Phaseolus vulgaris]	5e-12	66.6	-	-	-	-	-	2.15517
a101087_39	A	0	0	43	0.00177807	5.15735	8.60905e-08	0	0	29	0.00251814	7.11225	5.10899e-11	43	0.000940271	29	0.000882073	-0.447186	0.299476	no BLAST hit	-	-	-	-	-	-	-	-
a101091_42	F	111	0.0191592	16	0.00246072	-4.06333	5.47897e-39	117	0.0203719	8	0.00258364	-2.6161	6.88948e-12	127	0.0103288	125	0.0141409	-0.99257	1.71857e-07	no BLAST hit	-	-	-	-	-	-	-	-
a10110_300	H	484	0.0413473	223	0.0169744	-2.38688	7.59853e-103	361	0.0311101	72	0.0115086	-1.07166	1.24702e-10	707	0.0284586	433	0.024244	-0.308127	0.0011085	gi|356535129|ref|XP_003536101.1| PREDICTED: acyl carrier protein 1, chloroplastic-like [Glycine max]	1e-16	76.6	-	-	-	-	-	-
a101106_38	F	51	0.0118062	5	0.00103133	-4.61941	1.15062e-19	28	0.00653868	2	0.000866281	-2.55309	0.00153436	56	0.00610829	30	0.00455171	-0.115006	0.803411	no BLAST hit	-	-	-	-	-	-	-	-
a101117_53	G	34	0.00383758	29	0.00291652	-1.4984	6.90097e-05	57	0.00649001	0	0	-5.57862	1.21332e-09	63	0.00335051	57	0.00421664	-0.87108	0.00262771	gi|124360098|gb|ABN08114.1| Disease resistance protein; Calcium-binding EF-hand [Medicago truncatula]	4e-42	148	-	-	-	-	-	-
a101146_52	F	631	0.0351401	6	0.000297724	-7.98545	3.79272e-214	55	0.00308979	0	0	-5.52709	2.46886e-09	637	0.016715	55	0.00200748	2.51832	1.92879e-63	gi|356559821|ref|XP_003548195.1| PREDICTED: transcription factor MYC2-like [Glycine max]	1e-86	271	-	-	-	-	-	-
a101152_53	F	247	0.0128351	117	0.00541721	-2.34692	4.64645e-52	316	0.0165646	24	0.00233347	-2.46455	1.8076e-28	364	0.0089124	340	0.0115796	-0.917066	1.43019e-16	gi|357510495|ref|XP_003625536.1| hypothetical protein MTR_7g100230 [Medicago truncatula]_x0001_gi|355500551|gb|AES81754.1| hypothetical protein MTR_7g100230 [Medicago truncatula]	1e-66	211	-	-	-	-	-	-
a101238_44	H	284	0.00804067	142	0.00358221	-2.26891	2.34958e-57	68	0.00194212	83	0.00439684	1.54184	2.73372e-10	426	0.00568297	151	0.00280198	0.480835	0.000523078	gi|357463377|ref|XP_003601970.1| hypothetical protein MTR_3g087390 [Medicago truncatula]_x0001_gi|355491018|gb|AES72221.1| hypothetical protein MTR_3g087390 [Medicago truncatula]	3e-39	154	-	-	-	-	-	-
a101306_52	F	184	0.0420996	4	0.000815471	-6.79248	3.45036e-69	74	0.0170799	4	0.00171242	-2.95519	8.11691e-09	188	0.020268	78	0.0116968	0.253716	0.272405	gi|4165128|gb|AAD08697.1| lipoxygenase LoxN3 [Pisum sativum]	2e-29	111	-	-	-	-	-	-
a101329_50	H	128	0.016426	74	0.0084614	-2.05946	1.37123e-23	100	0.0129454	20	0.00480221	-1.06766	0.00118155	202	0.0122142	120	0.0100929	-0.264149	0.182229	no BLAST hit	-	-	-	-	-	-	-	-
a101342_66	F	91	0.00634217	45	0.00279446	-2.28486	2.65872e-19	140	0.00984276	13	0.00169523	-2.17458	1.72154e-11	136	0.00446609	153	0.00698878	-1.1854	1.19054e-11	gi|357460625|ref|XP_003600594.1| Auxin response factor [Medicago truncatula]_x0001_gi|355489642|gb|AES70845.1| Auxin response factor [Medicago truncatula]	7e-45	163	-	-	-	-	-	-
a101343_35	D	67	0.0035125	384	0.0179375	1.24996	9.44306e-15	107	0.00565872	199	0.0195202	2.14942	5.21587e-36	451	0.0111406	306	0.0105142	-0.455874	5.37029e-05	no BLAST hit	-	-	-	-	-	-	-	-
a10136_443	H	231	0.0538979	110	0.0228686	-2.3393	1.39734e-48	261	0.0614317	32	0.0139701	-1.77364	6.08674e-16	341	0.0374892	293	0.0448065	-0.796599	1.53683e-11	gi|388504516|gb|AFK40324.1| unknown [Medicago truncatula]	4e-25	95.5	-	-	-	-	-	-
a101394_55	F	156	0.0115834	46	0.0030434	-3.03075	1.84418e-43	238	0.0178272	6	0.000833591	-4.05559	2.81207e-33	202	0.00706734	244	0.0118745	-1.288	2.164e-20	gi|357447021|ref|XP_003593786.1| Aquaporin NIP1-2 [Medicago truncatula]_x0001_gi|355482834|gb|AES64037.1| Aquaporin NIP1-2 [Medicago truncatula]	2e-109	318	a101394_55	sp|P43549|YFF4_YEAST Uncharacterized membrane protein YFL054C OS=Saccharomyces cerevisiae (strain ATCC 204508 / S288c) GN=YFL054C PE=1 SV=1	38.37	2e-11	65.9	-
a101410_15	D	8	0.000547217	57	0.00347402	1.56398	0.000710197	7	0.000483014	70	0.00895893	4.57619	4.48284e-25	65	0.00209495	77	0.00345202	-1.25989	7.29846e-07	no BLAST hit	-	-	-	-	-	-	-	-
a10142_304	H	2013	0.0778698	574	0.0197845	-3.07914	0	1455	0.0567781	182	0.013173	-1.74474	2.17132e-82	2587	0.0471535	1637	0.0415038	-0.355244	1.15792e-14	gi|356549592|ref|XP_003543176.1| PREDICTED: caffeic acid 3-O-methyltransferase-like [Glycine max]	0	615	a10142_304	sp|Q12120|OMTA_ASPPA Sterigmatocystin 8-O-methyltransferase OS=Aspergillus parasiticus GN=omtA PE=1 SV=1	25.16	5e-10	63.2	-
a101426_56	F	214	0.0186873	124	0.00964813	-2.05619	1.33157e-38	95	0.00836853	9	0.0014705	-2.14566	5.2738e-08	338	0.0139073	104	0.00595224	0.68497	1.43339e-05	gi|357518549|ref|XP_003629563.1| Leucine-rich repeat protein soc-2-like protein [Medicago truncatula]_x0001_gi|355523585|gb|AET04039.1| Leucine-rich repeat protein soc-2-like protein [Medicago truncatula]	1e-82	262	-	-	-	-	-	-
a101432_35	A	0	0	101	0.0110906	6.3893	6.63126e-17	1	0.000124319	34	0.00783993	6.34173	3.43086e-13	101	0.00586486	35	0.002827	0.513458	0.102386	no BLAST hit	-	-	-	-	-	-	-	-
a101461_37	F	92	0.0111746	7	0.000757583	-4.98512	1.90792e-35	102	0.0124979	2	0.00045453	-4.41816	1.71721e-15	99	0.00566592	104	0.00827924	-1.08655	2.91641e-07	gi|357444295|ref|XP_003592425.1| Annotation was added to scaffolds in November 2011~Long chain fatty acid-CoA ligase [Medicago truncatula]_x0001_gi|355481473|gb|AES62676.1| Annotation was added to scaffolds in November 2011~Long chain fatty acid-CoA ligase [Medicago truncatula]	8e-10	56.6	-	-	-	-	-	-
a1015_669	D	333	0.0286968	590	0.0453033	-0.443722	8.24107e-06	200	0.0173865	532	0.0857808	2.66569	1.65495e-121	923	0.0374786	732	0.0413442	-0.680983	4.5372e-21	gi|357481805|ref|XP_003611188.1| PGR5-like protein 1A [Medicago truncatula]_x0001_gi|355512523|gb|AES94146.1| PGR5-like protein 1A [Medicago truncatula]	8e-36	130	-	-	-	-	-	9.86193
a10151_415	F	46	0.0101322	16	0.00314017	-2.79248	1.2828e-12	99	0.0219975	6	0.00247278	-2.79013	7.22027e-11	62	0.00643471	105	0.0151582	-1.77552	2.22488e-14	gi|15131688|emb|CAC48323.1| 2-Cys peroxiredoxin [Pisum sativum]	8e-30	108	a10151_415	sp|Q04120|TSA2_YEAST Peroxiredoxin TSA2 OS=Saccharomyces cerevisiae (strain ATCC 204508 / S288c) GN=TSA2 PE=1 SV=3	56.6	1e-10	61.6	-
a101513_34	A	5	0.000449931	132	0.0105837	3.45355	8.56084e-18	7	0.000635428	97	0.0163319	5.04682	1.8189e-35	137	0.00580883	104	0.00613371	-0.617878	0.00259746	gi|357438555|ref|XP_003589553.1| hypothetical protein MTR_1g026010 [Medicago truncatula]_x0001_gi|355478601|gb|AES59804.1| hypothetical protein MTR_1g026010 [Medicago truncatula]	6e-14	71.6	-	-	-	-	-	-
a101526_37	F	89	0.00956969	36	0.00344904	-2.57472	1.52083e-21	73	0.00791814	2	0.000402371	-3.93556	9.837e-11	125	0.006333	75	0.00528546	-0.278505	0.282787	no BLAST hit	-	-	-	-	-	-	-	-
a101584_43	H	69	0.00801799	27	0.00279556	-2.62255	2.83809e-17	111	0.0130116	18	0.00391361	-1.37022	2.27709e-05	96	0.00525629	129	0.00982471	-1.44173	3.67354e-13	gi|356522472|ref|XP_003529870.1| PREDICTED: vacuolar protein sorting-associated protein 8 homolog [Glycine max]	2e-10	60.8	-	-	-	-	-	-
a101586_55	F	241	0.0127136	10	0.000470044	-5.85988	9.48098e-93	148	0.00787597	0	0	-6.95519	1.29068e-22	251	0.00623901	148	0.00511712	-0.25338	0.156491	gi|357496615|ref|XP_003618596.1| hypothetical protein MTR_6g013530 [Medicago truncatula]_x0001_gi|355493611|gb|AES74814.1| hypothetical protein MTR_6g013530 [Medicago truncatula]	1e-137	395	-	-	-	-	-	-
a101593_47	F	177	0.00805589	102	0.00413646	-2.06409	2.79438e-32	242	0.0111109	14	0.00119222	-2.85724	1.11845e-25	279	0.00598324	256	0.00763649	-0.891349	3.68087e-12	gi|357443745|ref|XP_003592150.1| hypothetical protein MTR_1g099270 [Medicago truncatula]_x0001_gi|355481198|gb|AES62401.1| hypothetical protein MTR_1g099270 [Medicago truncatula]	1e-133	390	-	-	-	-	-	-
a101618_27	F	34	0.00647437	1	0.000169671	-6.35638	6.24078e-14	16	0.00307348	0	0	-3.74573	0.0045323	35	0.00314035	16	0.00199688	0.113813	0.858933	gi|356548168|ref|XP_003542475.1| PREDICTED: probable pectate lyase 4-like [Glycine max]	8e-06	45.1	-	-	-	-	-	-
a10162_156	F	248	0.0280992	147	0.0148405	-2.02344	1.17008e-43	322	0.0368036	24	0.00508794	-2.49169	2.41805e-29	395	0.0210878	346	0.025694	-0.82439	3.24575e-14	no BLAST hit	-	-	-	-	-	-	-	-
a10165_206	H	498	0.028051	289	0.0145046	-2.05399	3.97362e-88	697	0.0396044	123	0.0129632	-1.24823	1.07717e-24	787	0.0208874	820	0.0302724	-1.07473	8.02636e-50	gi|357507945|ref|XP_003624261.1| Trafficking protein particle complex subunit 2-like protein [Medicago truncatula]_x0001_gi|355499276|gb|AES80479.1| Trafficking protein particle complex subunit 2-like protein [Medicago truncatula]	1e-98	288	a10165_206	sp|O13732|YDOC_SCHPO Uncharacterized protein C15A10.12c OS=Schizosaccharomyces pombe (strain 972 / ATCC 24843) GN=SPAC15A10.12c PE=4 SV=2	31.43	4e-12	68.9	1.25
a101670_32	D	33	0.00454085	3	0.000367817	-4.72835	3.25394e-13	3	0.000416425	38	0.00978352	4.91723	2.01811e-14	36	0.00233409	41	0.0036976	-1.2031	0.000757251	gi|388507938|gb|AFK42035.1| unknown [Medicago truncatula]	4e-31	111	-	-	-	-	-	-
a101670_32	H	33	0.00454085	3	0.000367817	-4.72835	3.25394e-13	3	0.000416425	38	0.00978352	4.91723	2.01811e-14	36	0.00233409	41	0.0036976	-1.2031	0.000757251	gi|388507938|gb|AFK42035.1| unknown [Medicago truncatula]	4e-31	111	-	-	-	-	-	-
a10168_241	F	1225	0.075326	103	0.00564332	-4.84098	0	794	0.0492518	45	0.00517738	-2.88688	7.57163e-83	1328	0.0384768	839	0.0338131	-0.352958	6.97484e-08	gi|388521955|gb|AFK49039.1| unknown [Medicago truncatula]	3e-96	285	-	-	-	-	-	-
a10169_249	H	794	0.0413686	441	0.0204728	-2.11728	3.17029e-145	796	0.0418365	138	0.013453	-1.27383	6.2788e-29	1235	0.0303186	934	0.0318941	-0.612454	3.26324e-22	gi|388510056|gb|AFK43094.1| unknown [Medicago truncatula]	9e-103	303	-	-	-	-	-	-
a101723_47	H	87	0.00748644	42	0.00322028	-2.31954	8.06747e-19	125	0.0108507	21	0.00338115	-1.3192	1.21219e-05	129	0.00523043	146	0.00823422	-1.19407	2.79156e-11	gi|217073002|gb|ACJ84861.1| unknown [Medicago truncatula]	8e-105	304	-	-	-	-	-	-
a10176_204	H	906	0.0494289	465	0.0226045	-2.2312	1.30857e-176	1238	0.0681343	155	0.0158224	-1.7434	3.68176e-70	1371	0.0352437	1393	0.0498101	-1.03844	2.2364e-79	gi|388508832|gb|AFK42482.1| unknown [Medicago truncatula]	4e-119	344	a10176_204	sp|Q7SCY7|SYM1_NEUCR Protein sym-1 OS=Neurospora crassa (strain ATCC 24698 / 74-OR23-1A / CBS 708.71 / DSM 1257 / FGSC 987) GN=sym-1 PE=3 SV=2	29.41	7e-15	78.6	-
a101776_22	A	8	0.000699627	116	0.00903905	2.58907	3.22969e-12	3	0.000264661	23	0.00376351	4.19287	1.34098e-08	124	0.00510963	26	0.00149026	1.23829	1.60307e-05	no BLAST hit	-	-	-	-	-	-	-	-
a101778_49	H	367	0.0184064	126	0.0056307	-2.81127	1.68799e-93	454	0.0229695	57	0.00534893	-1.73939	2.82599e-26	493	0.0116504	511	0.0167972	-1.06721	4.25128e-31	gi|357456065|ref|XP_003598313.1| SOSS complex subunit B1 [Medicago truncatula]_x0001_gi|355487361|gb|AES68564.1| SOSS complex subunit B1 [Medicago truncatula]	1e-79	244	-	-	-	-	-	-
a10181_251	H	1849	0.0423712	685	0.0139866	-2.70148	0	1679	0.038813	210	0.00900414	-1.74487	5.97148e-95	2534	0.027361	1889	0.0283713	-0.591676	2.54985e-41	gi|358344722|ref|XP_003636436.1| Casein kinase I isoform delta-like protein [Medicago truncatula]_x0001_gi|355502371|gb|AES83574.1| Casein kinase I isoform delta-like protein [Medicago truncatula]	0	761	a10181_251	sp|P40235|HHP1_SCHPO Casein kinase I homolog hhp1 OS=Schizosaccharomyces pombe (strain 972 / ATCC 24843) GN=hhp1 PE=2 SV=1	61.37	3e-112	403	-
a101835_56	H	144	0.00699627	41	0.00177491	-3.08129	8.04522e-41	73	0.00357782	17	0.0015454	-0.848095	0.0257986	185	0.00423514	90	0.00286589	0.0240582	0.937576	gi|357500613|ref|XP_003620595.1| tRNA(Ile)-lysidine synthase [Medicago truncatula]_x0001_gi|357500787|ref|XP_003620682.1| tRNA(Ile)-lysidine synthase [Medicago truncatula]_x0001_gi|355495610|gb|AES76813.1| tRNA(Ile)-lysidine synthase [Medicago truncatula]_x0001_gi|355495697|gb|AES76900.1| tRNA(Ile)-lysidine synthase [Medicago truncatula]	4e-169	493	a101835_56	sp|Q10441|TILS_SCHPO Probable tRNA(Ile)-lysidine synthase OS=Schizosaccharomyces pombe (strain 972 / ATCC 24843) GN=SPAC12B10.08c PE=3 SV=1	32.12	1e-08	57.4	-
a1018475_2	F	15	0.00263531	8	0.00125233	-2.17581	0.000743825	23	0.00407625	0	0	-4.2693	0.000319964	23	0.00190397	23	0.00264839	-1.01547	0.0378949	no BLAST hit	-	-	-	-	-	-	-	-
a101857_40	H	174	0.00800576	61	0.00250076	-2.78112	1.76547e-44	114	0.00529116	28	0.00241046	-0.771268	0.00953372	235	0.00509463	142	0.00428209	-0.2887	0.108859	gi|388522625|gb|AFK49374.1| unknown [Lotus japonicus]	2e-130	378	-	-	-	-	-	-
a1018623_3	F	10	0.00141222	6	0.000754994	-2.00588	0.010455	47	0.00669567	2	0.000528473	-3.30032	1.68854e-06	16	0.00106467	49	0.00453538	-2.63018	3.54769e-11	gi|357499913|ref|XP_003620245.1| Resistance protein [Medicago truncatula]_x0001_gi|355495260|gb|AES76463.1| Resistance protein [Medicago truncatula]	4e-34	126	-	-	-	-	-	-
a10189_366	H	633	0.037706	255	0.0135343	-2.58062	1.81844e-146	787	0.0472905	114	0.0127057	-1.53306	1.47512e-37	888	0.0249236	901	0.0351759	-1.03644	1.48532e-51	gi|297790678|ref|XP_002863224.1| hypothetical protein ARALYDRAFT_497141 [Arabidopsis lyrata subsp. lyrata]_x0001_gi|297309058|gb|EFH39483.1| hypothetical protein ARALYDRAFT_497141 [Arabidopsis lyrata subsp. lyrata]	3e-22	84	-	-	-	-	-	-
a1019234_2	F	6	0.00102071	0	0	-4.85388	0.00304361	13	0.00223093	0	0	-3.44617	0.0140905	6	0.000480943	13	0.00144946	-2.13095	0.00507035	gi|357471737|ref|XP_003606153.1| Fatty acyl-CoA reductase [Medicago truncatula]_x0001_gi|355507208|gb|AES88350.1| Fatty acyl-CoA reductase [Medicago truncatula]	1e-20	86.3	-	-	-	-	-	-
a10193_180	D	202	0.00404212	1489	0.0265486	1.613	1.05293e-78	234	0.00472353	396	0.0148266	2.01326	4.39076e-65	1691	0.0159439	630	0.00826251	0.408983	4.60629e-10	gi|357490095|ref|XP_003615335.1| E3 ubiquitin-protein ligase HUWE1 [Medicago truncatula]_x0001_gi|355516670|gb|AES98293.1| E3 ubiquitin-protein ligase HUWE1 [Medicago truncatula]	0	1492	a10193_180	tr|L0PAK7|L0PAK7_PNEJ8 I WGS project CAKM00000000 data, strain SE8, contig 108 (Fragment) OS=Pneumocystis jiroveci (strain SE8) GN=PNEJI1_001313 PE=4 SV=1	21.45	4e-07	60.1	0.363901
a101932_27	H	414	0.0350629	199	0.0150172	-2.32578	1.57955e-85	710	0.0606594	86	0.0136281	-1.79114	3.62866e-42	613	0.0244624	796	0.0441849	-1.39235	3.18961e-72	no BLAST hit	-	-	-	-	-	-	-	-
a101948_54	G	49	0.00250869	50	0.00228091	-1.23977	3.39687e-05	261	0.0134798	9	0.000862148	-3.60371	1.09577e-33	99	0.00238824	270	0.00906	-2.46293	3.5294e-53	gi|17224608|gb|AAL37041.1|AF303583_1 3-hydroxy-3-methylglutaryl coenzyme A [Pisum sativum]	8e-98	304	a101948_54	sp|Q12649|HMDH_PHYB8 3-hydroxy-3-methylglutaryl-coenzyme A reductase OS=Phycomyces blakesleeanus (strain ATCC 8743b / FGSC 10004 / NBRC 33097 / NRRL 1555) GN=hmgA PE=3 SV=2	67.76	1e-53	207	-
a101949_54	F	7	0.000803924	4	0.000409322	-2.07627	0.0310867	112	0.0129756	7	0.00150419	-2.74573	5.62651e-12	11	0.000595253	119	0.00895731	-4.45086	9.8865e-39	gi|1813329|dbj|BAA19156.1| HMG-1 [Canavalia gladiata]	1e-46	151	-	-	-	-	-	-
a1019514_2	F	15	0.00199429	9	0.00106617	-2.00588	0.00142487	15	0.00201178	1	0.000248763	-2.65262	0.02034	24	0.00150349	16	0.00139422	-0.430508	0.479515	gi|297800452|ref|XP_002868110.1| hypothetical protein ARALYDRAFT_493213 [Arabidopsis lyrata subsp. lyrata]_x0001_gi|297313946|gb|EFH44369.1| hypothetical protein ARALYDRAFT_493213 [Arabidopsis lyrata subsp. lyrata]	4e-06	46.2	-	-	-	-	-	-
a101953_55	G	46	0.00504726	56	0.00547487	-0.985122	0.0010353	42	0.00464878	4	0.000821195	-2.13805	0.000438567	102	0.00527339	46	0.00330803	0.133393	0.70966	gi|357463163|ref|XP_003601863.1| hypothetical protein MTR_3g086220 [Medicago truncatula]_x0001_gi|355490911|gb|AES72114.1| hypothetical protein MTR_3g086220 [Medicago truncatula]	5e-36	133	-	-	-	-	-	-
a101965_31	A	2	0.000205325	75	0.00686059	3.9599	1.49026e-11	2	0.000207126	60	0.0115253	6.16116	1.33838e-22	77	0.00372473	62	0.00417174	-0.70288	0.0105011	no BLAST hit	-	-	-	-	-	-	-	-
a101971_56	G	336	0.0280941	260	0.0193703	-1.63886	2.56825e-44	398	0.03357	27	0.00422404	-2.62747	3.65889e-38	596	0.0234808	425	0.0232904	-0.527621	2.44127e-08	gi|357480907|ref|XP_003610739.1| N-acetyltransferase, putative [Medicago truncatula]_x0001_gi|355512074|gb|AES93697.1| N-acetyltransferase, putative [Medicago truncatula]_x0001_gi|388494232|gb|AFK35182.1| unknown [Medicago truncatula]	1e-79	237	a101971_56	tr|I8ICP1|I8ICP1_ASPO3 Uncharacterized protein OS=Aspergillus oryzae (strain 3.042) GN=Ao3042_08154 PE=4 SV=1	30.87	2e-07	57	-
a101983_83	F	15	0.0024326	5	0.000722499	-2.85388	6.87405e-05	35	0.00572584	2	0.000606872	-2.87502	0.000132677	20	0.00152827	37	0.00393273	-1.903	3.95048e-06	gi|357499661|ref|XP_003620119.1| hypothetical protein MTR_6g077430 [Medicago truncatula]_x0001_gi|355495134|gb|AES76337.1| hypothetical protein MTR_6g077430 [Medicago truncatula]	2e-29	110	-	-	-	-	-	-
a101988_30	A	2	0.000117592	66	0.00345763	3.77548	5.22572e-10	2	0.000118623	7	0.000770075	3.06162	0.00794422	68	0.00188385	9	0.000346819	1.90207	1.18714e-05	no BLAST hit	-	-	-	-	-	-	-	-
a102032_45	F	26	0.00107329	10	0.000367817	-2.64743	3.16724e-07	44	0.00183227	1	7.72383e-05	-4.20516	4.16576e-07	36	0.000700226	45	0.0012175	-1.3374	0.000101729	gi|356572568|ref|XP_003554440.1| PREDICTED: F-box/kelch-repeat protein At1g57790-like [Glycine max]	3e-171	488	-	-	-	-	-	-
a102037_24	D	166	0.00358812	230	0.0044297	-0.798464	7.35873e-08	55	0.00119926	115	0.00465099	2.3184	3.33369e-23	396	0.00403316	170	0.00240836	0.204495	0.182561	gi|357509907|ref|XP_003625242.1| hypothetical protein MTR_7g093000 [Medicago truncatula]_x0001_gi|355500257|gb|AES81460.1| hypothetical protein MTR_7g093000 [Medicago truncatula]	0	942	-	-	-	-	-	-
a102041_48	A	5	0.000478371	238	0.020289	4.30397	6.70371e-36	12	0.00115816	152	0.0272099	4.91723	1.26174e-54	243	0.0109545	164	0.0102838	-0.44821	0.00506816	no BLAST hit	-	-	-	-	-	-	-	-
a10207_116	F	277	0.0306209	63	0.00620537	-3.40538	2.09868e-84	269	0.0299974	20	0.00413673	-2.49527	1.01701e-24	340	0.0177096	289	0.0209387	-0.781005	4.80164e-11	gi|356521022|ref|XP_003529157.1| PREDICTED: PHD finger protein ALFIN-LIKE 1-like isoform 2 [Glycine max]	0.0006	42.4	-	-	-	-	-	-
a102070_59	D	47	0.0044109	0	0	-7.8235	2.89164e-17	17	0.00160942	110	0.0193157	3.94816	5.26807e-36	47	0.00207835	127	0.00781172	-2.44957	2.07224e-25	gi|13359451|dbj|BAB33421.1| putative senescence-associated protein [Pisum sativum]	3e-08	55.8	-	-	-	-	-	-
a102070_59	H	47	0.0044109	0	0	-7.8235	2.89164e-17	17	0.00160942	110	0.0193157	3.94816	5.26807e-36	47	0.00207835	127	0.00781172	-2.44957	2.07224e-25	gi|13359451|dbj|BAB33421.1| putative senescence-associated protein [Pisum sativum]	3e-08	55.8	-	-	-	-	-	-
a1020854_3	G	14	0.00480485	10	0.00305802	-1.75434	0.00538216	24	0.00830912	2	0.00128431	-2.3307	0.00584163	24	0.0038811	26	0.00584842	-1.13095	0.0138478	no BLAST hit	-	-	-	-	-	-	-	-
a1021060_3	F	41	0.00949126	7	0.00144386	-3.81911	1.46946e-14	27	0.00630516	0	0	-4.50062	7.0799e-05	48	0.00523568	27	0.00409654	-0.185395	0.706391	no BLAST hit	-	-	-	-	-	-	-	-
a10213_340	D	91	0.00700368	98	0.00672046	-1.162	5.08248e-08	32	0.00248443	57	0.00820821	2.08716	1.1205e-10	189	0.00685391	89	0.0044894	0.0710388	0.78847	gi|358347306|ref|XP_003637699.1| Dual-specificity protein phosphatase-like protein, partial [Medicago truncatula]_x0001_gi|355503634|gb|AES84837.1| Dual-specificity protein phosphatase-like protein, partial [Medicago truncatula]	8e-90	275	-	-	-	-	-	-
a102164_38	F	6	0.000527848	3	0.000235162	-2.26891	0.0354533	11	0.000976209	0	0	-3.20516	0.0301099	9	0.000373071	11	0.000634255	-1.30498	0.0864662	no BLAST hit	-	-	-	-	-	-	-	-
a102181_54	G	14	0.00190423	61	0.00739279	0.854468	0.0377117	103	0.0141325	7	0.00178146	-2.62488	1.26976e-10	75	0.00480666	110	0.00980611	-1.56801	9.68014e-13	gi|357451937|ref|XP_003596245.1| Receptor-like protein kinase [Medicago truncatula]_x0001_gi|355485293|gb|AES66496.1| Receptor-like protein kinase [Medicago truncatula]	4e-10	58.2	-	-	-	-	-	-
a102220_53	H	49	0.00218303	10	0.000396965	-3.5617	2.13137e-16	50	0.00224712	11	0.00091695	-0.930158	0.0477011	59	0.00123853	61	0.00178118	-1.06356	0.000168585	gi|357460703|ref|XP_003600633.1| Expansin [Medicago truncatula]_x0001_gi|355489681|gb|AES70884.1| Expansin [Medicago truncatula]	0	511	-	-	-	-	-	-
a102230_40	D	7	0.000640646	41	0.00334343	1.28128	0.0160756	4	0.000369294	9	0.00154117	2.42419	0.00777672	48	0.00206992	13	0.000779789	0.869053	0.0697899	gi|356538813|ref|XP_003537895.1| PREDICTED: UPF0496 protein At4g34320-like [Glycine max]	1e-86	262	-	-	-	-	-	-
a102259_45	F	23	0.0039354	10	0.00152458	-2.47055	4.21459e-06	29	0.00500554	3	0.000960442	-2.01875	0.00557835	33	0.00266052	32	0.0035886	-0.971076	0.0162113	no BLAST hit	-	-	-	-	-	-	-	-
a10227_193	H	574	0.0299591	335	0.0155794	-2.0458	7.16265e-101	374	0.0196916	278	0.0271488	0.826313	1.90243e-12	909	0.0223549	652	0.0223038	-0.536062	1.24781e-12	gi|388522927|gb|AFK49525.1| unknown [Medicago truncatula]	1e-97	290	-	-	-	-	-	1.93424
a1022983_3	F	12	0.00208345	0	0	-5.85388	1.255e-05	11	0.00192658	0	0	-3.20516	0.0301099	12	0.00098169	11	0.00125172	-0.889939	0.233277	gi|116310787|emb|CAH67579.1| H0315A08.9 [Oryza sativa Indica Group]_x0001_gi|218194895|gb|EEC77322.1| hypothetical protein OsI_15992 [Oryza sativa Indica Group]	2e-26	97.4	-	-	-	-	-	-
a102310_73	H	234	0.0495099	133	0.0250735	-2.084	8.20343e-43	58	0.0123793	9	0.00356293	-1.43379	0.00189802	367	0.0365876	67	0.00929104	1.43808	4.52959e-18	gi|388506304|gb|AFK41218.1| unknown [Medicago truncatula]	1e-32	118	-	-	-	-	-	-
a102336_36	A	1	8.21015e-05	33	0.00241409	3.77548	1.63067e-05	4	0.000331286	13	0.00199702	2.95471	0.000280761	34	0.00131529	17	0.000914774	-0.0154702	1	gi|297745162|emb|CBI39154.3| unnamed protein product [Vitis vinifera]	4e-05	48.1	-	-	-	-	-	4.90196
a1024_442	D	428	0.0444811	1269	0.117512	0.299095	0.000123819	819	0.0858634	2252	0.437914	2.71354	0	1697	0.0831008	3071	0.209182	-1.87119	0	gi|351722577|ref|NP_001236225.1| auxin down regulated [Glycine max]_x0001_gi|296409|emb|CAA49342.1| ADR12 [Glycine max]	8e-05	42	-	-	-	-	-	9.52381
a10240_303	D	34	0.00662394	133	0.0230875	0.698905	0.00836262	28	0.00550285	72	0.0262457	2.61684	5.61422e-17	167	0.0153301	100	0.0127688	-0.275622	0.211332	gi|356521331|ref|XP_003529310.1| PREDICTED: cytochrome P450 71A4-like [Glycine max]	1e-17	78.6	-	-	-	-	-	-
a10241_396	H	319	0.0634037	174	0.0308149	-2.14338	5.42314e-60	297	0.0595487	42	0.0156193	-1.56774	2.87481e-15	493	0.0461703	339	0.0441608	-0.475168	8.42976e-06	gi|388493662|gb|AFK34897.1| unknown [Medicago truncatula]	5e-34	119	-	-	-	-	-	-
a102419_22	D	204	0.00324941	300	0.00425779	-0.712521	6.46331e-08	84	0.00134973	245	0.00730179	2.79859	2.37733e-59	504	0.00378266	329	0.00343466	-0.400134	0.000234281	gi|356575955|ref|XP_003556101.1| PREDICTED: DNA mismatch repair protein Msh3-like [Glycine max]	0	1606	a102419_22	sp|A6R7S1|MSH3_AJECN DNA mismatch repair protein MSH3 OS=Ajellomyces capsulata (strain NAm1 / WU24) GN=MSH3 PE=3 SV=2	36.52	1e-153	541	-
a102420_41	H	944	0.0316621	191	0.00570807	-3.57413	1.68539e-295	492	0.0166466	60	0.00376537	-1.78136	2.59042e-29	1135	0.0179372	552	0.0121344	0.0244819	0.819917	gi|357515445|ref|XP_003628011.1| Auxin-induced protein 5NG4 [Medicago truncatula]_x0001_gi|355522033|gb|AET02487.1| Auxin-induced protein 5NG4 [Medicago truncatula]	0	714	-	-	-	-	-	-
a102436_38	F	1000	0.0893056	205	0.0163125	-3.55522	0	983	0.0885573	102	0.0170438	-2.01436	9.78854e-68	1205	0.0507058	1085	0.063507	-0.864132	6.1677e-46	no BLAST hit	-	-	-	-	-	-	-	-
a10245_335	D	90	0.0109996	453	0.0493309	1.0626	1.62251e-13	74	0.00912341	192	0.0439059	2.62978	8.29572e-44	543	0.0312698	266	0.0213073	0.0140558	0.937299	gi|357472855|ref|XP_003606712.1| Pumilio-like protein [Medicago truncatula]_x0001_gi|355507767|gb|AES88909.1| Pumilio-like protein [Medicago truncatula]	3e-53	182	-	-	-	-	-	3.30033
a102504_27	H	628	0.0228132	372	0.0120409	-2.02438	9.09175e-109	292	0.0107004	189	0.0128463	0.626684	8.36763e-06	1000	0.0171166	481	0.0114521	0.040421	0.723516	gi|357444745|ref|XP_003592650.1| Nucleolar complex protein-like protein [Medicago truncatula]_x0001_gi|355481698|gb|AES62901.1| Nucleolar complex protein-like protein [Medicago truncatula]	7e-06	47.4	-	-	-	-	-	-
a102514_41	D	1272	0.0397078	1076	0.0299288	-1.51034	4.27401e-146	0	0	6	0.000350452	4.83923	0.00410255	2348	0.0345365	6	0.000122759	7.59678	0	no BLAST hit	-	-	-	-	-	-	-	-
a102523_73	H	52	0.0102663	27	0.00474964	-2.21447	4.23133e-11	43	0.00856386	6	0.0022164	-1.58704	0.00412668	79	0.00734899	49	0.00634043	-0.326399	0.320006	gi|388505476|gb|AFK40804.1| unknown [Medicago truncatula]	2e-30	108	-	-	-	-	-	-
a102528_20	A	0	0	57	0.0038095	5.56398	4.32694e-10	1	7.56655e-05	34	0.0047717	6.34173	3.43086e-13	57	0.00201452	35	0.00172063	-0.311863	0.434925	no BLAST hit	-	-	-	-	-	-	-	-
a102536_44	F	108	0.00765348	55	0.00347285	-2.24244	3.24278e-22	146	0.0104371	12	0.00159113	-2.3506	5.04334e-13	163	0.0054427	158	0.00733847	-0.970523	6.34462e-09	gi|357463639|ref|XP_003602101.1| FAR1-related protein [Medicago truncatula]_x0001_gi|355491149|gb|AES72352.1| FAR1-related protein [Medicago truncatula]	3e-46	155	-	-	-	-	-	-
a1025361_3	F	18	0.00181945	4	0.00036026	-3.43884	1.5748e-06	88	0.00897309	0	0	-6.20516	2.80582e-14	22	0.00104781	88	0.00582993	-3.01547	4.57044e-22	gi|388506506|gb|AFK41319.1| unknown [Medicago truncatula]	2e-94	282	a1025361_3	tr|Q0CA33|Q0CA33_ASPTN Homoserine kinase OS=Aspergillus terreus (strain NIH 2624 / FGSC A1156) GN=ATEG_09451 PE=3 SV=1	30	1e-06	54.3	-
a102541_61	H	154	0.00909987	62	0.00326433	-2.5815	1.46052e-36	123	0.00733182	21	0.00232179	-1.29593	1.9157e-05	216	0.00601395	144	0.00557687	-0.430508	0.0126174	gi|358347873|ref|XP_003637975.1| Cysteine-rich receptor-like protein kinase [Medicago truncatula]_x0001_gi|358347992|ref|XP_003638034.1| Cysteine-rich receptor-like protein kinase [Medicago truncatula]_x0001_gi|355503910|gb|AES85113.1| Cysteine-rich receptor-like protein kinase [Medicago truncatula]_x0001_gi|355503969|gb|AES85172.1| Cysteine-rich receptor-like protein kinase [Medicago truncatula]	2e-82	261	-	-	-	-	-	-
a10257_164	D	2656	0.040915	1444	0.0198203	-2.1481	0	563	0.00874894	991	0.0285639	2.07002	1.62632e-167	4100	0.0297598	1554	0.0156899	0.384167	1.28994e-20	gi|357461271|ref|XP_003600917.1| Chaperone protein clpB [Medicago truncatula]_x0001_gi|355489965|gb|AES71168.1| Chaperone protein clpB [Medicago truncatula]	0	1758	a10257_164	sp|Q96UX5|HSP78_CANAL Heat shock protein 78, mitochondrial OS=Candida albicans (strain SC5314 / ATCC MYA-2876) GN=HSP78 PE=3 SV=1	26.75	4e-07	55.1	-
a10257_164	H	2656	0.040915	1444	0.0198203	-2.1481	0	563	0.00874894	991	0.0285639	2.07002	1.62632e-167	4100	0.0297598	1554	0.0156899	0.384167	1.28994e-20	gi|357461271|ref|XP_003600917.1| Chaperone protein clpB [Medicago truncatula]_x0001_gi|355489965|gb|AES71168.1| Chaperone protein clpB [Medicago truncatula]	0	1758	a10257_164	sp|Q96UX5|HSP78_CANAL Heat shock protein 78, mitochondrial OS=Candida albicans (strain SC5314 / ATCC MYA-2876) GN=HSP78 PE=3 SV=1	26.75	4e-07	55.1	-
a10261_244	F	235	0.016282	103	0.00635867	-2.45893	2.69945e-52	518	0.0362045	23	0.00298165	-3.23898	1.80179e-60	338	0.0110344	541	0.024567	-1.69408	1.50204e-65	gi|357437871|ref|XP_003589211.1| hypothetical protein MTR_1g019670 [Medicago truncatula]_x0001_gi|355478259|gb|AES59462.1| hypothetical protein MTR_1g019670 [Medicago truncatula]	2e-25	99	-	-	-	-	-	-
a102619_42	D	14	0.00251962	91	0.0145927	1.43152	4.94556e-05	4	0.000726204	47	0.0158268	4.80886	1.77952e-17	105	0.00890404	51	0.00601575	0.02635	0.954119	no BLAST hit	-	-	-	-	-	-	-	-
a10262_229	H	764	0.0307009	408	0.0146085	-2.17392	1.85245e-144	1125	0.045604	156	0.0117293	-1.59604	2.017e-56	1172	0.022191	1281	0.0337381	-1.14377	2.67958e-85	gi|357520389|ref|XP_003630483.1| hypothetical protein MTR_8g097040 [Medicago truncatula]_x0001_gi|355524505|gb|AET04959.1| hypothetical protein MTR_8g097040 [Medicago truncatula]	2e-58	192	-	-	-	-	-	-
a102632_37	H	20	0.00686407	5	0.00152901	-3.26891	6.91397e-07	23	0.00796291	3	0.00192647	-1.68433	0.0320689	25	0.00404281	26	0.00584842	-1.07205	0.0189048	no BLAST hit	-	-	-	-	-	-	-	-
a10265_191	F	670	0.0413711	242	0.0133145	-2.73807	4.37603e-165	971	0.0604831	54	0.00623885	-2.91417	4.54631e-102	912	0.0265344	1025	0.041482	-1.18399	2.77229e-72	gi|303748|dbj|BAA02115.1| GTP-binding protein [Pisum sativum]_x0001_gi|738939|prf||2001457G GTP-binding protein	1e-77	238	a10265_191	sp|P33723|YPT1_NEUCR GTP-binding protein ypt1 OS=Neurospora crassa (strain ATCC 24698 / 74-OR23-1A / CBS 708.71 / DSM 1257 / FGSC 987) GN=ypt-1 PE=3 SV=1	61.98	6e-35	144	-
a102672_49	G	113	0.00505724	77	0.00307054	-1.82231	5.62029e-18	170	0.00767497	9	0.000753644	-2.9852	4.13798e-19	190	0.00400664	179	0.00525051	-0.92943	2.34623e-09	gi|356505572|ref|XP_003521564.1| PREDICTED: E3 ubiquitin-protein ligase BAH1-like isoform 1 [Glycine max]	6e-177	499	a102672_49	tr|E7RB73|E7RB73_PICAD RING-finger-containing E3 ubiquitin ligase OS=Pichia angusta (strain ATCC 26012 / NRRL Y-7560 / DL-1) GN=HPODL_3846 PE=4 SV=1	26.8	3e-08	62.4	-
a1026856_2	F	14	0.00446721	4	0.00113725	-3.07627	6.64452e-05	13	0.0041845	0	0	-3.44617	0.0140905	18	0.00270628	13	0.00271872	-0.545985	0.419587	no BLAST hit	-	-	-	-	-	-	-	-
a1026858_4	F	30	0.00889914	7	0.00185018	-3.36845	4.81084e-10	10	0.0029924	0	0	-3.06766	0.0436899	37	0.00517155	10	0.0019442	0.872055	0.117919	no BLAST hit	-	-	-	-	-	-	-	-
a102687_53	A	2	0.000541569	36	0.00868589	2.90101	6.16314e-05	4	0.00109264	10	0.00506655	2.57619	0.00346424	38	0.00484841	14	0.00248465	0.425102	0.446949	no BLAST hit	-	-	-	-	-	-	-	-
a1027_808	D	1662	0.0586779	4478	0.140869	0.161019	6.69863e-05	1664	0.0592638	3665	0.242107	2.39342	0	6140	0.102142	5329	0.123311	-0.811096	4.75399e-199	gi|357493713|ref|XP_003617145.1| CBL-interacting protein kinase [Medicago truncatula]_x0001_gi|355518480|gb|AET00104.1| CBL-interacting protein kinase [Medicago truncatula]	0	827	a1027_808	sp|O94168|SNF1_CANTR Carbon catabolite-derepressing protein kinase OS=Candida tropicalis GN=SNF1 PE=3 SV=1	49.81	1e-73	274	4.0678
a102702_65	F	427	0.049135	30	0.0030759	-5.10012	5.03708e-161	128	0.0148582	11	0.00236834	-2.2863	3.35829e-11	457	0.0247783	139	0.0104831	0.701639	1.72969e-07	gi|351721152|ref|NP_001236432.1| allene oxide synthase [Glycine max]_x0001_gi|82795997|gb|ABB91776.1| allene oxide synthase [Glycine max]	4e-19	85.5	-	-	-	-	-	-
a102706_34	A	0	0	13	0.000771752	3.43152	0.0121375	1	6.72107e-05	5	0.000623311	3.57619	0.0172766	13	0.000408114	6	0.000262006	0.100007	0.929255	gi|357520813|ref|XP_003630695.1| Derlin-1 [Medicago truncatula]_x0001_gi|355524717|gb|AET05171.1| Derlin-1 [Medicago truncatula]	1e-05	48.1	-	-	-	-	-	-
a10273_219	H	2020	0.0849912	767	0.0287545	-2.66597	0	1955	0.0829777	247	0.019445	-1.73032	3.76331e-109	2787	0.0552524	2202	0.060723	-0.675572	1.76202e-60	gi|224091437|ref|XP_002309251.1| predicted protein [Populus trichocarpa]_x0001_gi|222855227|gb|EEE92774.1| predicted protein [Populus trichocarpa]	2e-155	442	-	-	-	-	-	-
a102739_44	H	176	0.0103584	68	0.00356596	-2.64088	1.22485e-42	218	0.0129428	26	0.00286313	-1.81348	7.15892e-14	244	0.00676645	244	0.00941201	-1.01547	3.1089e-14	gi|357507093|ref|XP_003623835.1| hypothetical protein MTR_7g076170 [Medicago truncatula]_x0001_gi|124360854|gb|ABN08826.1| Generic methyltransferase [Medicago truncatula]_x0001_gi|355498850|gb|AES80053.1| hypothetical protein MTR_7g076170 [Medicago truncatula]	5e-17	57.4	-	-	-	-	-	-
a102744_36	D	33	0.000783913	171	0.00361941	1.10454	4.72908e-06	35	0.000838714	94	0.00417802	2.67957	2.15726e-22	204	0.00228337	129	0.00200843	-0.354272	0.0575411	gi|357503117|ref|XP_003621847.1| Pentatricopeptide repeat-containing protein [Medicago truncatula]_x0001_gi|355496862|gb|AES78065.1| Pentatricopeptide repeat-containing protein [Medicago truncatula]	0	774	a102744_36	sp|Q10451|PPR5_SCHPO Pentatricopeptide repeat-containing protein 5, mitochondrial OS=Schizosaccharomyces pombe (strain 972 / ATCC 24843) GN=ppr5 PE=4 SV=2	19.17	1e-09	62.8	-
a10277_165	F	336	0.00889436	98	0.00231148	-3.04652	1.14626e-92	947	0.0252882	69	0.00341754	-2.52443	1.21523e-85	434	0.00541323	1016	0.0176272	-2.2426	1.05555e-176	gi|388497348|gb|AFK36740.1| unknown [Lotus japonicus]	2e-95	295	-	-	-	-	-	0.467946
a102773_51	G	29	0.00471597	19	0.00275306	-1.87897	1.43554e-05	29	0.00475734	0	0	-4.60371	3.33692e-05	48	0.00367796	29	0.0030909	-0.288489	0.525208	no BLAST hit	-	-	-	-	-	-	-	-
a10283_285	D	294	0.020346	892	0.0550027	0.332313	0.000408406	279	0.0194772	601	0.0778205	2.36137	1.04166e-119	1186	0.038673	880	0.0399142	-0.584942	2.10782e-19	gi|356551213|ref|XP_003543972.1| PREDICTED: uncharacterized protein LOC100788859 [Glycine max]	7e-26	110	-	-	-	-	-	-
a102831_18	G	22	0.00349108	14	0.00197949	-1.92099	0.000143809	21	0.00336162	0	0	-4.13805	0.000688948	36	0.00269173	21	0.00218409	-0.237863	0.663867	no BLAST hit	-	-	-	-	-	-	-	-
a102903_39	F	448	0.0237183	211	0.0099535	-2.35517	8.07481e-94	788	0.0420847	66	0.00653789	-2.32339	6.11655e-65	659	0.0164393	854	0.0296331	-1.38943	3.62213e-77	gi|357437489|ref|XP_003589020.1| Calcineurin B-like protein [Medicago truncatula]_x0001_gi|355478068|gb|AES59271.1| Calcineurin B-like protein [Medicago truncatula]	2e-125	362	a102903_39	sp|Q9UU93|CANB_SCHPO Calcineurin subunit B OS=Schizosaccharomyces pombe (strain 972 / ATCC 24843) GN=cnb1 PE=3 SV=1	37.65	2e-21	100	-
a102926_38	A	0	0	45	0.00813369	5.22294	4.00433e-08	0	0	11	0.00417512	5.7137	5.48072e-05	45	0.00430122	11	0.00146249	1.01695	0.0413155	no BLAST hit	-	-	-	-	-	-	-	-
a10296_408	F	153	0.0329626	58	0.0111339	-2.66832	1.2693e-37	174	0.0378156	18	0.00725589	-2.01875	7.38681e-13	211	0.0214192	192	0.0271109	-0.879334	3.67425e-09	gi|84796043|gb|ABC66109.1| putative ADP ribosylation factor 1 [Zinnia violacea]	1e-26	95.5	a10296_408	sp|Q7RVM2|ARF_NEUCR ADP-ribosylation factor OS=Neurospora crassa (strain ATCC 24698 / 74-OR23-1A / CBS 708.71 / DSM 1257 / FGSC 987) GN=NCU08340 PE=3 SV=3	93.62	4e-19	89.7	-
a102990_37	A	10	0.00017574	159	0.00248975	2.72204	3.38637e-17	30	0.000531843	68	0.00223598	2.43484	6.42145e-15	169	0.00139942	98	0.00112878	-0.229301	0.313237	gi|255559969|ref|XP_002521003.1| hypothetical protein RCOM_0992860 [Ricinus communis]_x0001_gi|223539840|gb|EEF41420.1| hypothetical protein RCOM_0992860 [Ricinus communis]	8e-159	493	a102990_37	sp|Q92351|PCP1_SCHPO Spindle pole body protein pcp1 OS=Schizosaccharomyces pombe (strain 972 / ATCC 24843) GN=pcp1 PE=1 SV=1	20.51	6e-06	50.8	-
a103_798	A	380	0.00800277	7349	0.137903	3.00456	0	429	0.00911395	4163	0.164041	4.53284	0	7729	0.0766959	4592	0.0633829	-0.264311	6.43306e-23	gi|357470643|ref|XP_003605606.1| Photosystem II reaction center protein K [Medicago truncatula]_x0001_gi|355506661|gb|AES87803.1| Photosystem II reaction center protein K [Medicago truncatula]	2e-45	107	-	-	-	-	-	-
a10301_270	G	148	0.00334479	123	0.00247685	-1.53585	1.9345e-18	971	0.022137	52	0.00219887	-2.96862	6.31567e-104	271	0.00288581	1023	0.0151529	-2.93191	3.23493e-239	gi|86285595|gb|ABC94542.1| endo-1,4-beta-glucanase, partial [Glycine max]	0	1105	a10301_270	tr|H2BPU3|H2BPU3_NEOPA Putative cellulase OS=Neocallimastix patriciarum PE=2 SV=1	40.5	2e-86	323	-
a10306_376	H	544	0.041597	300	0.0204396	-2.12756	1.64901e-100	184	0.014193	54	0.00772583	-0.514408	0.022553	844	0.0304086	238	0.0119276	0.810811	1.65778e-16	gi|388509242|gb|AFK42687.1| unknown [Medicago truncatula]	2e-130	371	a10306_376	sp|Q00791|STCU_EMENI Versicolorin reductase OS=Emericella nidulans (strain FGSC A4 / ATCC 38163 / CBS 112.46 / NRRL 194 / M139) GN=stcU PE=3 SV=2	34.75	1e-27	120	-
a10307_202	H	1454	0.045899	849	0.02388	-2.04511	2.24034e-253	1501	0.0477982	318	0.0187825	-0.984559	8.85411e-36	2303	0.034255	1819	0.0376344	-0.675101	4.40318e-50	gi|356565850|ref|XP_003551149.1| PREDICTED: protein bem46-like [Glycine max]	0	581	a10307_202	sp|P54069|BEM46_SCHPO Protein bem46 OS=Schizosaccharomyces pombe (strain 972 / ATCC 24843) GN=bem46 PE=2 SV=3	37.82	1e-43	175	1.70648
a103155_42	G	88	0.00241167	69	0.00168489	-1.61982	3.12765e-12	153	0.00422978	12	0.000615325	-2.41816	5.01851e-14	157	0.00202734	165	0.00296368	-1.08717	5.40799e-11	gi|357467681|ref|XP_003604125.1| Serine/threonine protein kinase [Medicago truncatula]_x0001_gi|355505180|gb|AES86322.1| Serine/threonine protein kinase [Medicago truncatula]	0	806	a103155_42	sp|O14047|PPK11_SCHPO Serine/threonine-protein kinase ppk11 OS=Schizosaccharomyces pombe (strain 972 / ATCC 24843) GN=ppk11 PE=3 SV=1	46.3	4e-20	97.1	-
a103196_62	D	4	0.00143978	35	0.0112252	1.86037	0.00299795	3	0.00108931	15	0.0101022	3.57619	1.81744e-05	39	0.00661443	18	0.00424641	0.100007	0.862267	no BLAST hit	-	-	-	-	-	-	-	-
a103197_31	A	0	0	43	0.00187383	5.15735	8.60905e-08	1	4.93361e-05	27	0.00247073	6.00915	9.28266e-11	43	0.000990907	28	0.000897521	-0.39656	0.365057	gi|350539093|ref|NP_001234118.1| histone H4 [Solanum lycopersicum]_x0001_gi|350539145|ref|NP_001234121.1| histone H4 [Solanum lycopersicum]_x0001_gi|462243|sp|P35057.2|H4_SOLLC RecName: Full=Histone H4_x0001_gi|51315706|sp|Q6V9I2.3|H4_SOLCH RecName: Full=Histone H4_x0001_gi|51315714|sp|Q71V09.3|H4_CAPAN RecName: Full=Histone H4; AltName: Full=CaH4_x0001_gi|297150|emb|CAA48923.1| histone H4 [Solan…	3e-63	195	a103197_31	sp|P62792|H4_PHACH Histone H4 OS=Phanerochaete chrysosporium GN=H4.1 PE=3 SV=2	97.56	3e-39	158	-
a103202_53	H	279	0.0088073	106	0.00298148	-2.66512	1.50634e-67	214	0.00681467	25	0.00147661	-1.84334	6.39444e-14	385	0.00572652	239	0.00494481	-0.327622	0.0128275	gi|357454079|ref|XP_003597320.1| Adenosine 3'-phospho 5'-phosphosulfate transporter [Medicago truncatula]_x0001_gi|355486368|gb|AES67571.1| Adenosine 3'-phospho 5'-phosphosulfate transporter [Medicago truncatula]	0	629	a103202_53	sp|Q6C4X5|HUT1_YARLI UDP-galactose transporter homolog 1 OS=Yarrowia lipolytica (strain CLIB 122 / E 150) GN=HUT1 PE=3 SV=1	28.82	1e-37	154	-
a103228_67	H	43	0.00457357	3	0.000284313	-5.11022	2.93102e-17	22	0.00236049	3	0.000597031	-1.6202	0.0426937	46	0.00230535	25	0.00174277	-0.135764	0.795425	no BLAST hit	-	-	-	-	-	-	-	-
a103229_32	D	18	0.0027962	99	0.0137031	1.19052	0.000269536	17	0.00266402	69	0.0200555	3.27533	4.34088e-20	117	0.00856395	86	0.00875606	-0.57137	0.0125183	no BLAST hit	-	-	-	-	-	-	-	-
a10323_264	F	933	0.0415354	338	0.0134073	-2.73377	5.73653e-229	1107	0.0497138	81	0.00674699	-2.51832	1.08001e-99	1271	0.0266608	1188	0.034663	-0.918041	1.74368e-55	gi|356527308|ref|XP_003532253.1| PREDICTED: uncharacterized HIT-like protein BB_0379-like [Glycine max]	1e-101	303	a10323_264	sp|O94586|HNT1_SCHPO Hit family protein 1 OS=Schizosaccharomyces pombe (strain 972 / ATCC 24843) GN=hnt1 PE=3 SV=1	37.25	9e-14	75.1	-
a103283_39	G	275	0.0100579	770	0.0250932	0.216512	0.0367241	107	0.00394778	4	0.000273732	-3.4872	4.43906e-14	1045	0.0180088	111	0.00266081	2.2194	3.22237e-89	gi|302834708|ref|XP_002948916.1| hypothetical protein VOLCADRAFT_58884 [Volvox carteri f. nagariensis]_x0001_gi|300265661|gb|EFJ49851.1| hypothetical protein VOLCADRAFT_58884 [Volvox carteri f. nagariensis]	6e-07	52.4	-	-	-	-	-	-
a103304_39	E	5	0.000325419	56	0.0032475	2.21651	1.56402e-05	27	0.00177267	24	0.00292262	1.08434	0.0146654	61	0.00187066	51	0.00217549	-0.757158	0.0138058	no BLAST hit	-	-	-	-	-	-	-	-
a10331_273	H	2781	0.0725432	1312	0.0304942	-2.35275	0	2680	0.0705217	672	0.0327985	-0.741433	2.6013e-39	4093	0.0503071	3352	0.0573077	-0.727334	4.77301e-104	gi|13194621|gb|AAK15493.1|AF325121_1 brassinosteroid biosynthetic protein LKB [Pisum sativum]	0	1168	a10331_273	tr|G3JI23|G3JI23_CORMM 24-dehydrocholesterol reductase OS=Cordyceps militaris (strain CM01) GN=CCM_05983 PE=4 SV=1	35.63	2e-75	286	0.937207
a10333_337	A	1	0.000178882	37	0.00589734	3.94054	3.31938e-06	0	0	10	0.00334699	5.57619	0.000127062	38	0.00320289	10	0.00117241	0.910529	0.0959335	no BLAST hit	-	-	-	-	-	-	-	-
a103335_47	A	0	0	49	0.00702261	5.3458	8.71431e-09	0	0	9	0.0027086	5.42419	0.000298846	49	0.00371366	9	0.00094879	1.42931	0.00360053	no BLAST hit	-	-	-	-	-	-	-	-
a103340_37	G	158	0.00607615	98	0.00335804	-1.95799	4.34705e-27	344	0.0133451	23	0.00165496	-2.64844	2.11838e-33	256	0.00463878	367	0.0092502	-1.53511	5.01774e-39	gi|357506877|ref|XP_003623727.1| hypothetical protein MTR_7g075050 [Medicago truncatula]_x0001_gi|355498742|gb|AES79945.1| hypothetical protein MTR_7g075050 [Medicago truncatula]	8e-137	398	-	-	-	-	-	-
a103344_72	F	16	0.00388681	3	0.000649357	-3.68395	3.50429e-06	21	0.00514619	1	0.00045453	-3.13805	0.00237415	19	0.0021748	22	0.00350276	-1.22697	0.0159575	no BLAST hit	-	-	-	-	-	-	-	-
a10337_249	H	1482	0.0478316	448	0.0128835	-2.99489	0	1295	0.0421627	154	0.00929985	-1.81768	1.1942e-77	1930	0.0293505	1449	0.0306513	-0.601927	6.67127e-33	gi|357521679|ref|XP_003631128.1| ABC transporter I family member [Medicago truncatula]_x0001_gi|217072754|gb|ACJ84737.1| unknown [Medicago truncatula]_x0001_gi|355525150|gb|AET05604.1| ABC transporter I family member [Medicago truncatula]_x0001_gi|388494374|gb|AFK35253.1| unknown [Medicago truncatula]	6e-153	440	a10337_249	sp|P97998|MDL1_CANAX ATP-dependent permease MDL1 OS=Candida albicans GN=MDL1 PE=3 SV=1	32.52	4e-24	110	-
a103371_39	A	0	0	93	0.00403931	6.27024	1.05129e-15	0	0	44	0.00401308	7.7137	1.66033e-15	93	0.00213605	44	0.00140573	0.064257	0.862532	gi|226490975|ref|NP_001147262.1| 60S ribosomal protein L13a-2 [Zea mays]_x0001_gi|195609234|gb|ACG26447.1| 60S ribosomal protein L13a-2 [Zea mays]	2e-82	252	a103371_39	sp|Q9P720|RL16_NEUCR 60S ribosomal protein L16 OS=Neurospora crassa (strain ATCC 24698 / 74-OR23-1A / CBS 708.71 / DSM 1257 / FGSC 987) GN=rpl-16 PE=3 SV=1	63.64	3e-67	252	-
a103384_44	H	197	0.0129789	89	0.00522457	-2.41523	3.76551e-43	156	0.0103679	20	0.00246542	-1.70921	1.73138e-09	286	0.0088783	176	0.00759973	-0.31503	0.0451506	gi|356497934|ref|XP_003517811.1| PREDICTED: uncharacterized membrane protein C24H6.13-like [Glycine max]	8e-82	260	a103384_44	sp|Q06538|YL241_YEAST Uncharacterized membrane protein YLR241W OS=Saccharomyces cerevisiae (strain ATCC 204508 / S288c) GN=YLR241W PE=1 SV=1	25.19	3e-07	52.8	-
a103388_37	A	0	0	15	0.00166099	3.63798	0.00546432	0	0	9	0.00209275	5.42419	0.000298846	15	0.000878354	9	0.000733065	-0.278505	0.74121	no BLAST hit	-	-	-	-	-	-	-	-
a10339_243	H	565	0.0260974	319	0.0131289	-2.09361	2.94289e-102	527	0.0245557	128	0.0110624	-0.787393	2.23772e-09	884	0.0192395	655	0.0198291	-0.582919	1.33203e-14	gi|357509797|ref|XP_003625187.1| Zinc finger A20 and AN1 domain-containing stress-associated protein [Medicago truncatula]_x0001_gi|355500202|gb|AES81405.1| Zinc finger A20 and AN1 domain-containing stress-associated protein [Medicago truncatula]	7e-109	322	a10339_243	tr|E2M0M3|E2M0M3_MONPE Uncharacterized protein OS=Moniliophthora perniciosa (strain FA553 / isolate CP02) GN=MPER_13207 PE=4 SV=1	58.14	7e-50	200	-
a103403_38	F	132	0.0109286	73	0.0053852	-2.12348	3.25131e-25	151	0.0126113	2	0.00030982	-4.98414	2.01183e-23	205	0.00799717	153	0.00830224	-0.593378	0.000330743	gi|357442145|ref|XP_003591350.1| hypothetical protein MTR_1g086450 [Medicago truncatula]_x0001_gi|355480398|gb|AES61601.1| hypothetical protein MTR_1g086450 [Medicago truncatula]	3e-40	135	-	-	-	-	-	-
a103407_40	A	4	0.000313162	58	0.00404599	2.58907	1.26065e-06	9	0.000710794	21	0.00307622	2.47666	2.16999e-05	62	0.00228714	30	0.00153937	0.0318355	0.960617	no BLAST hit	-	-	-	-	-	-	-	-
a103412_53	A	12	0.000481558	182	0.00650769	2.65392	4.92997e-19	14	0.000566745	32	0.00240274	2.44691	1.34947e-07	194	0.00366827	46	0.00120987	1.06088	1.51601e-06	gi|357440583|ref|XP_003590569.1| WD repeat and FYVE domain-containing protein [Medicago truncatula]_x0001_gi|355479617|gb|AES60820.1| WD repeat and FYVE domain-containing protein [Medicago truncatula]	0	598	-	-	-	-	-	-
a103416_44	H	78	0.00699759	14	0.0011191	-3.74696	2.24518e-26	64	0.00579197	8	0.00134287	-1.74573	0.000135902	92	0.00388896	72	0.00423351	-0.661833	0.00874578	gi|356557110|ref|XP_003546861.1| PREDICTED: homeobox-leucine zipper protein HOX27-like [Glycine max]	1e-43	152	-	-	-	-	-	-
a10342_241	H	1607	0.0513327	862	0.0245343	-2.16752	3.25895e-301	1425	0.0459183	367	0.0219348	-0.702843	1.46563e-19	2469	0.0371613	1792	0.0375171	-0.553114	6.97551e-35	gi|356513644|ref|XP_003525521.1| PREDICTED: uncharacterized protein LOC100780834 [Glycine max]	0	875	-	-	-	-	-	-
a1034414_2	F	41	0.006995	1	0.000152017	-6.62647	2.03935e-16	22	0.00378633	1	0.000319222	-3.20516	0.00164922	42	0.00337633	23	0.00257185	-0.146715	0.785493	gi|357463609|ref|XP_003602086.1| Argininosuccinate synthase [Medicago truncatula]_x0001_gi|355491134|gb|AES72337.1| Argininosuccinate synthase [Medicago truncatula]	1e-23	94.7	-	-	-	-	-	-
a103499_47	H	678	0.048337	382	0.0242662	-2.09663	1.11519e-122	578	0.041569	181	0.0241444	-0.420813	0.000555434	1060	0.035608	759	0.0354654	-0.533578	1.96547e-14	no BLAST hit	-	-	-	-	-	-	-	-
a103506_40	F	90	0.0119389	17	0.00200936	-3.6733	7.52707e-30	67	0.00896576	7	0.00173743	-2.00447	1.57106e-05	107	0.00668799	74	0.00643377	-0.483457	0.0543497	gi|388499100|gb|AFK37616.1| unknown [Lotus japonicus]	3e-21	89.7	-	-	-	-	-	-
a103525_70	G	77	0.0122848	48	0.00682351	-1.95074	1.06366e-13	42	0.00675958	4	0.00119406	-2.13805	0.000438567	125	0.0093968	46	0.00481005	0.426752	0.129157	gi|357490831|ref|XP_003615703.1| hypothetical protein MTR_5g071250 [Medicago truncatula]_x0001_gi|355517038|gb|AES98661.1| hypothetical protein MTR_5g071250 [Medicago truncatula]	3e-25	99.8	-	-	-	-	-	-
a10354_273	H	505	0.0357871	268	0.0169223	-2.18297	2.08059e-96	552	0.0394609	94	0.0124638	-1.29967	5.46836e-21	773	0.0258111	646	0.0300041	-0.756536	2.69111e-22	gi|356499964|ref|XP_003518805.1| PREDICTED: protein SRG1-like [Glycine max]	1e-81	252	a10354_273	sp|P40902|ISP7_SCHPO Sexual differentiation process protein isp7 OS=Schizosaccharomyces pombe (strain 972 / ATCC 24843) GN=isp7 PE=2 SV=1	35	3e-12	69.3	-
a103567_46	G	15	0.000395473	16	0.000375867	-1.17581	0.0375223	98	0.00260642	10	0.000493304	-2.03852	9.02719e-08	31	0.000385105	108	0.00186622	-2.81616	3.66322e-25	gi|357468623|ref|XP_003604596.1| Wall-associated receptor kinase-like protein [Medicago truncatula]_x0001_gi|355505651|gb|AES86793.1| Wall-associated receptor kinase-like protein [Medicago truncatula]	0	728	a103567_46	sp|Q755C4|IPL1_ASHGO Spindle assembly checkpoint kinase OS=Ashbya gossypii (strain ATCC 10895 / CBS 109.51 / FGSC 9923 / NRRL Y-1056) GN=IPL1 PE=3 SV=1	31.4	5e-25	113	-
a10357_237	H	1145	0.0437479	480	0.0163411	-2.52316	2.59522e-257	922	0.0355365	147	0.0105089	-1.39468	3.4653e-38	1625	0.0292548	1069	0.0267697	-0.411292	1.01094e-12	gi|357503627|ref|XP_003622102.1| Membrane-anchored ubiquitin-fold protein [Medicago truncatula]_x0001_gi|355497117|gb|AES78320.1| Membrane-anchored ubiquitin-fold protein [Medicago truncatula]_x0001_gi|388504980|gb|AFK40556.1| unknown [Medicago truncatula]	9e-68	214	-	-	-	-	-	-
a103576_56	H	221	0.0297172	110	0.0131794	-2.27546	4.77995e-45	151	0.0204826	26	0.0065415	-1.2837	2.23619e-06	331	0.0209718	177	0.0155992	-0.112388	0.523646	gi|357443363|ref|XP_003591959.1| Elongation factor 1-alpha [Medicago truncatula]_x0001_gi|355481007|gb|AES62210.1| Elongation factor 1-alpha [Medicago truncatula]	1e-08	54.3	-	-	-	-	-	-
a10361_156	H	1151	0.0601813	504	0.0234804	-2.46031	2.18618e-251	761	0.0401387	258	0.0252403	-0.306259	0.00364333	1655	0.0407733	1019	0.03492	-0.315793	8.91448e-08	gi|357446829|ref|XP_003593690.1| Ethylene-responsive transcription factor [Medicago truncatula]_x0001_gi|355482738|gb|AES63941.1| Ethylene-responsive transcription factor [Medicago truncatula]	1e-85	257	-	-	-	-	-	4.39078
a103622_40	H	202	0.0218794	21	0.00202671	-4.53481	5.96298e-74	146	0.0159525	30	0.00607986	-1.02867	0.000119989	223	0.011381	176	0.0124942	-0.674002	1.1193e-05	gi|356563503|ref|XP_003550001.1| PREDICTED: protein FMP32, mitochondrial-like [Glycine max]	2e-08	54.3	-	-	-	-	-	-
a103656_56	D	24	0.00300795	24	0.00268015	-1.26891	0.004015	5	0.000632152	9	0.00211052	2.10226	0.0151884	48	0.0028346	14	0.00115001	0.762137	0.111072	no BLAST hit	-	-	-	-	-	-	-	-
a10366_279	G	319	0.0154099	325	0.0139888	-1.24203	3.69672e-28	712	0.0346961	74	0.00668851	-2.01201	2.97204e-49	644	0.0146584	786	0.0248854	-1.30294	1.57203e-64	gi|357507529|ref|XP_003624053.1| Protein kinase family protein [Medicago truncatula]_x0001_gi|355499068|gb|AES80271.1| Protein kinase family protein [Medicago truncatula]	3e-180	511	a10366_279	sp|Q9Y884|SKH1_SCHPO MAP kinase kinase skh1/pek1 OS=Schizosaccharomyces pombe (strain 972 / ATCC 24843) GN=skh1 PE=3 SV=1	30.66	9e-15	78.2	-
a103691_48	H	347	0.00838124	134	0.00288385	-2.64162	6.29283e-83	216	0.0052629	42	0.00189809	-1.1083	4.31077e-07	481	0.00547414	258	0.00408425	-0.116804	0.403526	gi|357437357|ref|XP_003588954.1| hypothetical protein MTR_1g015700 [Medicago truncatula]_x0001_gi|355478002|gb|AES59205.1| hypothetical protein MTR_1g015700 [Medicago truncatula]	0	668	-	-	-	-	-	0.446229
a1037_526	D	1064	0.0310015	5989	0.155483	1.2239	1.87325e-206	845	0.0248365	3935	0.214523	3.47361	0	7053	0.0968292	4780	0.0912814	-0.454244	4.98762e-64	gi|115334811|gb|ABI94021.1| (iso)flavonoid glycosyltransferase [Medicago truncatula]	0	659	a1037_526	tr|G2YBI7|G2YBI7_BOTF4 Glycosyltransferase family 1 protein OS=Botryotinia fuckeliana (strain T4) GN=BofuT4P174000007001 PE=4 SV=1	24.95	4e-25	119	-
a10372_209	H	1386	0.0640697	720	0.0296558	-2.21377	7.41064e-267	1312	0.0611808	170	0.0147037	-1.69389	2.17134e-71	2106	0.0458711	1482	0.0449005	-0.50851	4.6857e-25	gi|388509500|gb|AFK42816.1| unknown [Medicago truncatula]	3e-86	262	-	-	-	-	-	1.69492
a103750_41	H	299	0.0114612	131	0.00447424	-2.45949	3.14437e-66	117	0.00452416	29	0.00207992	-0.758117	0.00969677	430	0.0077664	146	0.00366797	0.542898	8.09565e-05	gi|37725949|gb|AAO27257.1| putative S-adenosyl-L-methionine:salicylic acid carboxyl methyltransferase [Pisum sativum]	0	695	a103750_41	tr|K9GEU3|K9GEU3_PEND2 Uncharacterized protein OS=Penicillium digitatum (strain PHI26 / CECT 20796) GN=PDIG_01690 PE=4 SV=1	26.25	4e-12	75.5	-
a10378_282	H	2309	0.0378198	1243	0.0181407	-2.16236	0	2891	0.0477679	324	0.00992954	-1.90324	2.03332e-183	3552	0.0274132	3215	0.0345136	-0.871657	4.74059e-136	gi|38194916|gb|AAR13304.1| phytochelatin synthetase-like protein [Phaseolus vulgaris]	0	858	-	-	-	-	-	0.287109
a103816_37	D	62	0.00265983	39	0.00149078	-1.93771	3.78411e-11	14	0.000605874	68	0.00545832	3.53437	5.05825e-21	101	0.00204162	82	0.00230563	-0.714811	0.00232222	gi|357476439|ref|XP_003608505.1| Gibberellin 2-oxidase [Medicago truncatula]_x0001_gi|355509560|gb|AES90702.1| Gibberellin 2-oxidase [Medicago truncatula]	0	575	a103816_37	sp|P40902|ISP7_SCHPO Sexual differentiation process protein isp7 OS=Schizosaccharomyces pombe (strain 972 / ATCC 24843) GN=isp7 PE=2 SV=1	23.56	1e-08	58.2	-
a1038194_3	F	25	0.00473005	2	0.000337166	-4.91277	2.19831e-10	11	0.00209947	0	0	-3.20516	0.0301099	27	0.00240703	11	0.00136405	0.279986	0.693865	gi|356517068|ref|XP_003527212.1| PREDICTED: uncharacterized protein LOC100777821 [Glycine max]	5e-06	45.1	-	-	-	-	-	-
a1038204_3	F	10	0.00333508	4	0.00118865	-2.59084	0.00246575	17	0.00571937	0	0	-3.8332	0.00313508	14	0.00220002	17	0.00371595	-1.29558	0.0290285	no BLAST hit	-	-	-	-	-	-	-	-
a103830_45	F	47	0.00101221	25	0.000479733	-2.17965	5.86566e-10	325	0.00706068	32	0.00128947	-2.09003	3.88058e-24	72	0.000730626	357	0.0050391	-3.32533	3.1855e-94	gi|357440227|ref|XP_003590391.1| hypothetical protein MTR_1g061590 [Medicago truncatula]_x0001_gi|92870924|gb|ABE80124.1| Protein kinase [Medicago truncatula]_x0001_gi|355479439|gb|AES60642.1| hypothetical protein MTR_1g061590 [Medicago truncatula]	0	1231	a103830_45	sp|P41892|CDC7_SCHPO Cell division control protein 7 OS=Schizosaccharomyces pombe (strain 972 / ATCC 24843) GN=cdc7 PE=1 SV=1	25.08	2e-19	95.5	-
a103851_68	G	51	0.00501763	51	0.00447082	-1.26891	1.58266e-05	59	0.00585562	3	0.000552254	-3.04341	2.04376e-07	102	0.00472847	62	0.00399792	-0.297241	0.300851	gi|357514475|ref|XP_003627526.1| U-box domain-containing protein [Medicago truncatula]_x0001_gi|355521548|gb|AET02002.1| U-box domain-containing protein [Medicago truncatula]	3e-72	236	-	-	-	-	-	-
a103857_52	D	8	0.000797716	45	0.00399815	1.22294	0.0149457	1	0.000100589	47	0.0087689	6.80886	1.62664e-17	53	0.00249015	48	0.00313699	-0.872512	0.00626601	gi|356563596|ref|XP_003550047.1| PREDICTED: chromosome-associated kinesin KIF4-like [Glycine max]	4e-18	84.3	-	-	-	-	-	-
a103869_37	F	27	0.00629975	1	0.000207897	-6.0238	2.31065e-11	47	0.0110624	0	0	-5.30032	4.3685e-08	28	0.00307829	47	0.00718739	-1.7627	6.92853e-07	no BLAST hit	-	-	-	-	-	-	-	-
a103902_41	H	13	0.0038563	5	0.00132156	-2.64743	0.000410723	19	0.00568556	2	0.00111006	-1.99366	0.0287356	18	0.00251589	21	0.00408282	-1.23786	0.0179997	no BLAST hit	-	-	-	-	-	-	-	-
a103948_61	F	219	0.0217274	52	0.00459679	-3.34326	5.45448e-66	125	0.0125102	10	0.00185632	-2.38959	1.69195e-11	271	0.0126685	135	0.0087783	-0.0101367	0.986449	gi|388501434|gb|AFK38783.1| unknown [Medicago truncatula]	8e-18	77	a103948_61	sp|Q9P8N0|MPG1_PICAN Mannose-1-phosphate guanyltransferase OS=Pichia angusta GN=MPG1 PE=3 SV=1	63.16	7e-08	53.5	-
a103978_41	F	328	0.013474	101	0.00369686	-2.96826	2.70532e-88	418	0.0173218	38	0.00292076	-2.20516	7.9465e-33	429	0.00830371	456	0.0122773	-1.10353	2.32659e-29	gi|357448069|ref|XP_003594310.1| Alpha-ketoglutarate-dependent dioxygenase alkB-like protein [Medicago truncatula]_x0001_gi|355483358|gb|AES64561.1| Alpha-ketoglutarate-dependent dioxygenase alkB-like protein [Medicago truncatula]_x0001_gi|388502228|gb|AFK39180.1| unknown [Medicago truncatula]	9e-168	472	a103978_41	tr|G7E910|G7E910_MIXOS Uncharacterized protein OS=Mixia osmundae (strain CBS 9802 / IAM 14324 / JCM 22182 / KY 12970) GN=Mo06329 PE=4 SV=1	32.55	5e-25	117	-
a10399_295	H	1098	0.0692479	652	0.0366387	-2.02085	9.21418e-189	1406	0.0894503	216	0.0254886	-1.44823	4.96376e-61	1750	0.0520037	1622	0.0670453	-0.905889	1.01893e-73	gi|388522495|gb|AFK49309.1| unknown [Medicago truncatula]	7e-82	247	-	-	-	-	-	-
a10401_290	G	123	0.00497316	103	0.00371067	-1.52493	2.33737e-15	747	0.0304677	9	0.000680861	-5.12077	9.13545e-113	226	0.00430554	756	0.0200338	-2.75753	2.44093e-166	gi|356563168|ref|XP_003549836.1| PREDICTED: GDSL esterase/lipase At3g48460-like [Glycine max]	0	607	a10401_290	tr|L2FMZ6|L2FMZ6_COLGN Gdsl family lipase OS=Colletotrichum gloeosporioides (strain Nara gc5) GN=CGGC5_11487 PE=4 SV=1	23.3	1e-10	70.5	-
a10409_217	H	565	0.0338604	298	0.0159129	-2.19185	2.96236e-108	573	0.034641	86	0.00964342	-1.48186	2.57753e-26	863	0.0243695	659	0.0258847	-0.626388	1.42442e-16	gi|358344870|ref|XP_003636509.1| Chromo domain-containing protein LHP1 [Medicago truncatula]_x0001_gi|355502444|gb|AES83647.1| Chromo domain-containing protein LHP1 [Medicago truncatula]	8e-26	103	-	-	-	-	-	-
a104129_61	H	87	0.00631697	10	0.000646961	-4.38993	4.63679e-32	1722	0.126129	802	0.108956	0.151856	0.0205524	97	0.00331859	2524	0.120114	-5.71705	0	no BLAST hit	-	-	-	-	-	-	-	-
a10413_276	H	2169	0.0594421	1212	0.0295955	-2.10856	0	1979	0.0547107	634	0.0325097	-0.38795	9.04684e-10	3381	0.0436588	2613	0.046934	-0.643727	8.66917e-66	gi|357482171|ref|XP_003611371.1| Zeaxanthin epoxidase [Medicago truncatula]_x0001_gi|355512706|gb|AES94329.1| Zeaxanthin epoxidase [Medicago truncatula]	0	778	a10413_276	sp|P38169|KMO_YEAST Kynurenine 3-monooxygenase OS=Saccharomyces cerevisiae (strain ATCC 204508 / S288c) GN=BNA4 PE=1 SV=1	27.09	4e-09	60.5	-
a104143_52	F	89	0.00367653	12	0.00044169	-4.15969	6.72247e-32	38	0.00158352	3	0.000231877	-2.4087	0.00031536	101	0.0019659	41	0.00111006	0.285189	0.378298	gi|357483077|ref|XP_003611825.1| L-ascorbate oxidase-like protein [Medicago truncatula]_x0001_gi|355513160|gb|AES94783.1| L-ascorbate oxidase-like protein [Medicago truncatula]	0	739	a104143_52	sp|Q02079|LAC3_THACU Laccase-3 OS=Thanatephorus cucumeris GN=LCC3 PE=2 SV=1	30.68	5e-24	109	-
a104146_48	G	19	0.00659758	12	0.00371279	-1.93188	0.000418295	20	0.00700573	2	0.00129942	-2.06766	0.0207052	31	0.00507206	22	0.00500688	-0.520705	0.299025	no BLAST hit	-	-	-	-	-	-	-	-
a104154_36	A	2	6.80472e-05	338	0.0102467	6.13196	2.6626e-54	3	0.000102966	110	0.00700264	6.45066	2.97426e-40	340	0.00545069	113	0.00251984	0.573742	0.000254552	gi|70664015|emb|CAE04897.3| OSJNBa0042I15.19 [Oryza sativa Japonica Group]	5e-26	78.2	-	-	-	-	-	-
a104224_26	D	70	0.00112196	333	0.00475566	0.981181	4.33106e-09	36	0.000582067	133	0.00398858	3.13962	2.02621e-36	403	0.00304351	169	0.00177533	0.238286	0.114804	gi|356529360|ref|XP_003533262.1| PREDICTED: putative pentatricopeptide repeat-containing protein At1g12700, mitochondrial-like [Glycine max]	0	734	a104224_26	sp|Q10451|PPR5_SCHPO Pentatricopeptide repeat-containing protein 5, mitochondrial OS=Schizosaccharomyces pombe (strain 972 / ATCC 24843) GN=ppr5 PE=4 SV=2	21.41	7e-11	67.4	0.569638
a104226_18	F	38	0.00315496	2	0.000147955	-5.51684	1.48771e-15	41	0.00343389	3	0.000466037	-2.51832	0.00011577	40	0.00156481	44	0.00239429	-1.15297	0.000743086	gi|356551191|ref|XP_003543961.1| PREDICTED: major facilitator superfamily domain-containing protein 5-like [Glycine max]	1e-05	47	-	-	-	-	-	-
a10423_202	H	784	0.0339298	392	0.0151161	-2.26891	3.87881e-156	1157	0.0505116	166	0.013442	-1.54687	1.85128e-55	1176	0.0239809	1323	0.0375266	-1.1854	3.5982e-93	gi|357491793|ref|XP_003616184.1| Armadillo repeat-containing protein [Medicago truncatula]_x0001_gi|355517519|gb|AES99142.1| Armadillo repeat-containing protein [Medicago truncatula]_x0001_gi|388504388|gb|AFK40260.1| unknown [Medicago truncatula]	3e-111	325	a10423_202	tr|F4P6Y5|F4P6Y5_BATDJ Putative uncharacterized protein OS=Batrachochytrium dendrobatidis (strain JAM81 / FGSC 10211) GN=BATDEDRAFT_90159 PE=4 SV=1	46.81	3e-11	72.4	1.81984
a104307_64	H	176	0.0597095	77	0.0232761	-2.46156	1.65013e-39	161	0.0550997	35	0.0222171	-0.947367	0.000164585	253	0.040443	196	0.0435813	-0.647186	7.49717e-06	no BLAST hit	-	-	-	-	-	-	-	-
a104358_44	H	35	0.00146843	21	0.000785043	-2.00588	5.21606e-07	34	0.00143899	28	0.00219803	0.974159	0.0159088	56	0.00110705	62	0.00170487	-1.16231	3.99777e-05	gi|357441627|ref|XP_003591091.1| Hus1 protein [Medicago truncatula]_x0001_gi|355480139|gb|AES61342.1| Hus1 protein [Medicago truncatula]	0	597	a104358_44	tr|F8NVN0|F8NVN0_SERL9 Putative uncharacterized protein OS=Serpula lacrymans var. lacrymans (strain S7.9) GN=SERLADRAFT_468783 PE=4 SV=1	25.27	8e-09	64.3	-
a10437_262	H	1952	0.0628633	934	0.0268011	-2.33237	0	2092	0.0679629	324	0.0195232	-1.43655	2.75062e-89	2886	0.0437931	2416	0.0509951	-0.759019	5.17844e-81	gi|357476795|ref|XP_003608683.1| MYB domain containing transcription factor [Medicago truncatula]_x0001_gi|149727895|gb|ABR28336.1| MYB transcription factor MYB48 [Medicago truncatula]_x0001_gi|355509738|gb|AES90880.1| MYB domain containing transcription factor [Medicago truncatula]	0	621	-	-	-	-	-	-
a104404_70	F	103	0.0119454	12	0.00124003	-4.37045	1.14743e-37	82	0.00959331	4	0.000867983	-3.10329	4.50694e-10	115	0.00628423	86	0.00653694	-0.596245	0.0090721	gi|357454707|ref|XP_003597634.1| Nodulin-like protein [Medicago truncatula]_x0001_gi|355486682|gb|AES67885.1| Nodulin-like protein [Medicago truncatula]	9e-50	170	-	-	-	-	-	-
a104468_43	F	59	0.00501848	28	0.00212211	-2.3442	2.90576e-13	31	0.00265996	3	0.000477453	-2.11497	0.00303188	87	0.00348684	34	0.00189545	0.34001	0.337677	gi|357436901|ref|XP_003588726.1| Brittle 1 protein-like protein [Medicago truncatula]_x0001_gi|355477774|gb|AES58977.1| Brittle 1 protein-like protein [Medicago truncatula]	7e-43	150	a104468_43	sp|Q2HFL6|TPC1_CHAGB Mitochondrial thiamine pyrophosphate carrier 1 OS=Chaetomium globosum (strain ATCC 6205 / CBS 148.51 / DSM 1962 / NBRC 6347 / NRRL 1970) GN=TPC1 PE=3 SV=2	42.03	1e-07	52.8	-
a10447_150	A	12	0.000901236	327	0.0218823	3.49927	7.36267e-43	13	0.000984903	195	0.0274019	5.16116	1.15231e-70	339	0.0119963	208	0.0102385	-0.310768	0.0299761	gi|168026453|ref|XP_001765746.1| predicted protein [Physcomitrella patens subsp. patens]_x0001_gi|162682923|gb|EDQ69337.1| predicted protein [Physcomitrella patens subsp. patens]	0.0007	43.5	-	-	-	-	-	-
a104471_63	F	9	0.00159543	3	0.000473855	-2.85388	0.00250613	35	0.00625887	0	0	-4.87502	3.54501e-06	12	0.00100233	35	0.00406647	-2.55979	4.96934e-08	gi|388503066|gb|AFK39599.1| unknown [Lotus japonicus]	1e-16	73.2	-	-	-	-	-	-
a1044750_3	F	14	0.00245962	0	0	-6.07627	2.20151e-06	16	0.00283565	0	0	-3.74573	0.0045323	14	0.00115894	16	0.00184236	-1.20812	0.0477466	gi|147843692|emb|CAN79868.1| hypothetical protein VITISV_011481 [Vitis vinifera]	1e-06	47	-	-	-	-	-	-
a104488_38	F	40	0.00759241	16	0.002706	-2.59084	2.44547e-10	63	0.0120629	2	0.000710294	-3.72301	4.28556e-09	56	0.00500841	65	0.00808624	-1.23048	9.48179e-06	no BLAST hit	-	-	-	-	-	-	-	-
a104541_59	A	0	0	73	0.0082751	5.92091	1.24425e-12	0	0	55	0.0130922	8.03563	1.35794e-18	73	0.00437599	55	0.00458605	-0.607005	0.0395905	no BLAST hit	-	-	-	-	-	-	-	-
a1045523_3	F	9	0.00316237	2	0.000626165	-3.43884	0.000922203	10	0.00354457	0	0	-3.06766	0.0436899	11	0.00182119	10	0.00230295	-0.877967	0.26241	no BLAST hit	-	-	-	-	-	-	-	-
a104554_56	H	143	0.00575814	62	0.00222447	-2.47459	1.66315e-32	81	0.00329021	16	0.00120547	-1.08558	0.00329154	205	0.00388948	97	0.00255995	0.0640971	0.803773	gi|358348989|ref|XP_003638523.1| DNA-(apurinic or apyrimidinic site) lyase [Medicago truncatula]_x0001_gi|355504458|gb|AES85661.1| DNA-(apurinic or apyrimidinic site) lyase [Medicago truncatula]	0	628	a104554_56	tr|K5UYB5|K5UYB5_PHACS Uncharacterized protein OS=Phanerochaete carnosa (strain HHB-10118-sp) GN=PHACADRAFT_120160 PE=4 SV=1	33.76	2e-23	112	-
a104573_45	A	0	0	192	0.0057217	7.31605	1.14682e-29	0	0	98	0.00613268	8.86898	1.35877e-29	192	0.00302572	98	0.0021482	-0.0452175	0.856587	gi|226498816|ref|NP_001142319.1| uncharacterized protein LOC100274488 [Zea mays]_x0001_gi|194708194|gb|ACF88181.1| unknown [Zea mays]_x0001_gi|223973261|gb|ACN30818.1| unknown [Zea mays]_x0001_gi|342879627|gb|EGU80869.1| hypothetical protein FOXB_08627 [Fusarium oxysporum Fo5176]	2e-39	149	a104573_45	sp|P39015|STM1_YEAST Suppressor protein STM1 OS=Saccharomyces cerevisiae (strain ATCC 204508 / S288c) GN=STM1 PE=1 SV=3	53.85	6e-06	49.7	-
a104724_66	F	10	0.000458671	4	0.000163474	-2.59084	0.00246575	69	0.00319259	0	0	-5.85426	1.81182e-11	14	0.000302567	69	0.00207426	-3.31664	5.34025e-19	gi|383170633|gb|AFG68565.1| Pinus taeda anonymous locus 2_3302_01 genomic sequence_x0001_gi|383170634|gb|AFG68566.1| Pinus taeda anonymous locus 2_3302_01 genomic sequence_x0001_gi|383170635|gb|AFG68567.1| Pinus taeda anonymous locus 2_3302_01 genomic sequence_x0001_gi|383170636|gb|AFG68568.1| Pinus taeda anonymous locus 2_3302_01 genomic sequence_x0001_gi|383170637|gb|AFG68569.1| Pinus taeda ano…	8e-22	82.4	a104724_66	sp|A3LZZ1|HSB1_PICST Histone H2B.1 OS=Scheffersomyces stipitis (strain ATCC 58785 / CBS 6054 / NBRC 10063 / NRRL Y-11545) GN=HTB1 PE=3 SV=1	83.33	2e-14	73.9	-
a10475_158	H	208	0.0260689	82	0.00915717	-2.6118	1.37088e-49	275	0.0347684	31	0.00726958	-1.89482	3.17415e-18	290	0.0171257	306	0.0251359	-1.09295	9.84338e-20	gi|255638332|gb|ACU19478.1| unknown [Glycine max]	4e-29	111	-	-	-	-	-	-
a104778_28	F	6	0.00163219	1	0.000242387	-3.85388	0.00539064	28	0.00768371	0	0	-4.55309	4.87619e-05	7	0.000897243	28	0.0049922	-3.01547	1.16806e-07	no BLAST hit	-	-	-	-	-	-	-	-
a10479_157	D	90	0.00606483	298	0.0178929	0.458401	0.00689778	82	0.0055742	222	0.027991	2.69113	9.61351e-52	388	0.0123197	304	0.0134265	-0.663485	6.32199e-09	gi|357514067|ref|XP_003627322.1| microtubule associated protein Type 2 [Medicago truncatula]_x0001_gi|355521344|gb|AET01798.1| microtubule associated protein Type 2 [Medicago truncatula]	1e-60	204	-	-	-	-	-	-
a10485_276	H	150	0.0384985	68	0.0155507	-2.41027	4.67707e-33	136	0.0352114	22	0.0105649	-1.37376	2.2423e-06	218	0.0263633	158	0.026578	-0.551067	0.00068979	no BLAST hit	-	-	-	-	-	-	-	-
a104888_54	D	77	0.00670411	367	0.0284711	0.983935	5.94312e-10	76	0.00667508	171	0.0278571	2.42419	8.63192e-36	444	0.0182148	247	0.0140949	-0.169422	0.220585	no BLAST hit	-	-	-	-	-	-	-	-
a10489_227	H	3334	0.0458122	1938	0.0237278	-2.0516	0	2694	0.0373427	832	0.0213908	-0.440828	4.02505e-16	5272	0.0341337	3526	0.031755	-0.435152	5.61361e-44	gi|356523572|ref|XP_003530411.1| PREDICTED: multiple C2 and transmembrane domain-containing protein 1-like [Glycine max]	0	1137	a10489_227	tr|F4NUR1|F4NUR1_BATDJ Putative uncharacterized protein (Fragment) OS=Batrachochytrium dendrobatidis (strain JAM81 / FGSC 10211) GN=BATDEDRAFT_1672 PE=4 SV=1	54.26	1e-135	488	-
a104896_27	D	24	0.000391258	200	0.00290516	1.78998	3.45008e-13	22	0.000361798	42	0.00128112	2.18715	1.44494e-08	224	0.00172065	64	0.000683825	0.791885	6.95821e-05	gi|357493737|ref|XP_003617157.1| hypothetical protein MTR_5g088500 [Medicago truncatula]_x0001_gi|355518492|gb|AET00116.1| hypothetical protein MTR_5g088500 [Medicago truncatula]	3e-06	50.4	-	-	-	-	-	-
a104977_30	F	24	0.00428019	12	0.00190687	-2.26891	8.14725e-06	20	0.00359811	2	0.000667376	-2.06766	0.0207052	36	0.00302515	22	0.00257151	-0.304977	0.566159	no BLAST hit	-	-	-	-	-	-	-	-
a1049814_2	F	13	0.00448774	1	0.00030759	-4.96935	6.58135e-06	29	0.0100989	3	0.00193773	-2.01875	0.00557835	14	0.00227721	32	0.00724015	-2.20812	2.22347e-06	no BLAST hit	-	-	-	-	-	-	-	-
a104994_38	F	64	0.0158739	4	0.000883998	-5.26891	2.67909e-25	33	0.00825676	1	0.000464079	-3.79013	2.68398e-05	68	0.00794701	34	0.00552708	-0.0154702	0.9988	no BLAST hit	-	-	-	-	-	-	-	-
a105_1944	H	17321	0.619307	8714	0.277612	-2.26003	0	8489	0.306184	5546	0.371024	0.64012	2.74606e-147	26035	0.438614	14035	0.328896	-0.124047	1.7243e-16	gi|75220641|sp|Q32904.1|CB23_PEA RecName: Full=Chlorophyll a-b binding protein 3, chloroplastic; AltName: Full=LHCII type III CAB-3; Flags: Precursor_x0001_gi|309673|gb|AAA84545.1| light harvesting protein [Pisum sativum]	0	550	-	-	-	-	-	1.41443
a10503_192	H	658	0.0364717	256	0.0126432	-2.63086	2.02012e-155	536	0.0299701	89	0.00923016	-1.33609	2.96559e-21	914	0.0238709	625	0.0227051	-0.467132	1.18028e-09	gi|388499666|gb|AFK37899.1| unknown [Medicago truncatula]	9e-36	133	-	-	-	-	-	-
a105046_74	F	62	0.00886179	37	0.00471216	-2.01366	1.13605e-11	33	0.00475813	1	0.000267435	-3.79013	2.68398e-05	99	0.00666741	34	0.0031851	0.526424	0.0970706	gi|357460959|ref|XP_003600761.1| Mannose-1-phosphate guanyltransferase [Medicago truncatula]_x0001_gi|355489809|gb|AES71012.1| Mannose-1-phosphate guanyltransferase [Medicago truncatula]	3e-38	133	a105046_74	sp|Q6FRY2|MPG12_CANGA Mannose-1-phosphate guanyltransferase 2 OS=Candida glabrata (strain ATCC 2001 / CBS 138 / JCM 3761 / NBRC 0622 / NRRL Y-65) GN=MPG1 PE=3 SV=1	62.69	3e-16	80.1	-
a10508_82	F	72	0.0248552	13	0.00399867	-3.7384	2.14914e-24	158	0.0550216	8	0.00516729	-3.04951	3.52542e-18	85	0.0138259	166	0.0375583	-1.98112	1.5055e-25	no BLAST hit	-	-	-	-	-	-	-	-
a105087_27	F	198	0.0110578	82	0.00408044	-2.54072	7.09053e-46	108	0.00608445	7	0.000731462	-2.69327	2.26449e-11	280	0.00736809	115	0.00420936	0.268323	0.145341	gi|357454121|ref|XP_003597341.1| Cold-inducible RNA-binding protein [Medicago truncatula]_x0001_gi|355486389|gb|AES67592.1| Cold-inducible RNA-binding protein [Medicago truncatula]_x0001_gi|388509994|gb|AFK43063.1| unknown [Medicago truncatula]	7e-39	134	a105087_27	sp|O13620|MRD1_SCHPO Multiple RNA-binding domain-containing protein 1 OS=Schizosaccharomyces pombe (strain 972 / ATCC 24843) GN=mrd1 PE=3 SV=1	37.04	9e-11	64.3	-
a1051_552	D	1431	0.0556112	2630	0.0910681	-0.390876	2.99769e-17	955	0.0374385	2080	0.151243	2.37728	0	4061	0.0743613	3035	0.0773027	-0.595332	1.8834e-66	gi|357475455|ref|XP_003608013.1| CXE carboxylesterase [Medicago truncatula]_x0001_gi|355509068|gb|AES90210.1| CXE carboxylesterase [Medicago truncatula]	0	514	a1051_552	sp|Q9US38|YFZ3_SCHPO AB hydrolase superfamily protein C1039.03 OS=Schizosaccharomyces pombe (strain 972 / ATCC 24843) GN=SPAC1039.03 PE=3 SV=1	27.2	5e-13	72.8	-
a10510_242	H	2876	0.0700673	924	0.020058	-2.90701	0	2232	0.0548546	279	0.012718	-1.74573	4.79608e-126	3800	0.0436216	2511	0.0400947	-0.417733	2.19905e-29	gi|356567907|ref|XP_003552156.1| PREDICTED: putative E3 ubiquitin-protein ligase XBAT31-like [Glycine max]	0	724	a10510_242	sp|Q4X251|AKR1_ASPFU Palmitoyltransferase akr1 OS=Neosartorya fumigata (strain ATCC MYA-4609 / Af293 / CBS 101355 / FGSC A1100) GN=akr1 PE=3 SV=2	31.58	6e-10	63.5	-
a105111_40	G	86	0.00396925	65	0.00267308	-1.67281	1.72054e-12	145	0.00675103	14	0.001209	-2.11829	1.63468e-11	151	0.00328381	159	0.00480972	-1.08995	1.14501e-10	gi|31790111|gb|AAP58374.1| RPA 32kDa [Pisum sativum]	0	521	a105111_40	sp|Q92373|RFA2_SCHPO Replication factor A protein 2 OS=Schizosaccharomyces pombe (strain 972 / ATCC 24843) GN=ssb2 PE=1 SV=1	29.34	4e-25	112	-
a105146_34	A	4	0.00064339	39	0.00558942	2.01649	0.00085284	10	0.00162258	23	0.00692198	2.4559	9.20693e-06	43	0.00325892	33	0.0034789	-0.6336	0.1104	no BLAST hit	-	-	-	-	-	-	-	-
a10517_227	H	106	0.0045179	6	0.000227861	-5.41187	2.57493e-41	151	0.00649232	22	0.00175445	-1.52471	5.68851e-08	112	0.00224926	173	0.0048327	-1.64274	8.8736e-21	gi|357497135|ref|XP_003618856.1| Short-chain alcohol dehydrogenase [Medicago truncatula]_x0001_gi|355493871|gb|AES75074.1| Short-chain alcohol dehydrogenase [Medicago truncatula]	7e-159	451	a10517_227	sp|Q00791|STCU_EMENI Versicolorin reductase OS=Emericella nidulans (strain FGSC A4 / ATCC 38163 / CBS 112.46 / NRRL 194 / M139) GN=stcU PE=3 SV=2	31.2	3e-20	96.7	-
a10520_311	H	916	0.0448361	269	0.011732	-3.03666	1.35674e-249	1241	0.0612769	132	0.0120891	-1.97863	2.50802e-83	1185	0.0273302	1373	0.0440471	-1.22791	3.93381e-102	gi|357479663|ref|XP_003610117.1| Haloacid dehalogenase-like hydrolase domain-containing protein 1A [Medicago truncatula]_x0001_gi|355511172|gb|AES92314.1| Haloacid dehalogenase-like hydrolase domain-containing protein 1A [Medicago truncatula]	2e-160	453	a10520_311	sp|O59760|YJM7_SCHPO Putative uncharacterized hydrolase C1020.07 OS=Schizosaccharomyces pombe (strain 972 / ATCC 24843) GN=SPCC1020.07 PE=3 SV=1	38.74	3e-32	135	-
a105208_37	F	28	0.00245597	0	0	-7.07627	2.68424e-11	150	0.0132724	3	0.000492351	-4.38959	3.12533e-22	28	0.00115722	153	0.00879569	-3.4655	2.24588e-42	no BLAST hit	-	-	-	-	-	-	-	-
a105234_49	H	84	0.0117782	16	0.00199897	-3.66123	7.17683e-28	68	0.00961832	44	0.0115436	0.626235	0.0420343	100	0.00660678	112	0.0102927	-1.17897	1.04002e-08	no BLAST hit	-	-	-	-	-	-	-	-
a105241_35	H	172	0.00433347	43	0.000965305	-3.26891	4.08038e-51	34	0.00086413	27	0.0012728	0.921691	0.0244936	215	0.00255234	61	0.00100728	0.801985	8.29307e-05	gi|356551470|ref|XP_003544098.1| PREDICTED: probable inactive receptor kinase At4g23740-like [Glycine max]	0	867	a105241_35	sp|Q0CL79|SEPH_ASPTN Cytokinesis protein sepH OS=Aspergillus terreus (strain NIH 2624 / FGSC A1156) GN=sepH PE=3 SV=2	31.13	9e-19	92.8	-
a105242_47	G	48	0.00462233	62	0.00531985	-0.899681	0.00199426	83	0.00806288	8	0.00144145	-2.12077	4.9259e-07	110	0.00499119	91	0.00574347	-0.741905	0.000809527	gi|357465743|ref|XP_003603156.1| Cell division protease ftsH-like protein [Medicago truncatula]_x0001_gi|355492204|gb|AES73407.1| Cell division protease ftsH-like protein [Medicago truncatula]	1e-06	50.4	-	-	-	-	-	-
a105251_29	E	2	8.41497e-05	70	0.00262427	3.86037	1.07666e-10	11	0.000466882	14	0.00110215	1.60219	0.0115488	72	0.0014274	25	0.000689407	0.510599	0.177394	no BLAST hit	-	-	-	-	-	-	-	-
a10526_200	H	673	0.0530412	296	0.0207864	-2.45392	4.03143e-147	618	0.0491337	86	0.0126819	-1.59093	2.65793e-31	969	0.0359844	704	0.0363651	-0.554549	2.32222e-14	gi|118481379|gb|ABK92632.1| unknown [Populus trichocarpa]	1e-60	189	a10526_200	sp|O14460|EF2_SCHPO Elongation factor 2 OS=Schizosaccharomyces pombe (strain 972 / ATCC 24843) GN=eft201 PE=1 SV=2	65.62	3e-31	132	1.53139
a1052749_2	F	24	0.00626878	8	0.00186187	-2.85388	3.23181e-07	10	0.0026349	0	0	-3.06766	0.0436899	32	0.00393834	10	0.00171193	0.662602	0.269957	no BLAST hit	-	-	-	-	-	-	-	-
a105276_46	D	31	0.0048799	27	0.00378705	-1.46822	0.000194327	6	0.00095278	12	0.00353443	2.25427	0.00303622	58	0.00430198	18	0.0018571	0.672586	0.118093	no BLAST hit	-	-	-	-	-	-	-	-
a105294_54	G	76	0.00204483	50	0.00119868	-1.87299	7.10393e-13	128	0.00347413	4	0.000201369	-3.74573	1.69772e-17	126	0.00159737	132	0.00232772	-1.08258	6.35489e-09	gi|356528284|ref|XP_003532734.1| PREDICTED: uncharacterized protein LOC100820280 [Glycine max]	2e-134	433	a105294_54	tr|A8Q6K4|A8Q6K4_MALGO Putative uncharacterized protein OS=Malassezia globosa (strain ATCC MYA-4612 / CBS 7966) GN=MGL_2993 PE=4 SV=1	22.54	1e-07	61.6	-
a1053_574	D	1408	0.0536576	2929	0.0994572	-0.212154	4.87449e-06	562	0.0216052	1313	0.0936229	2.47849	8.46387e-276	4337	0.0778771	1875	0.0468321	0.194337	1.27947e-06	gi|357443953|ref|XP_003592254.1| hypothetical protein MTR_1g100800 [Medicago truncatula]_x0001_gi|355481302|gb|AES62505.1| hypothetical protein MTR_1g100800 [Medicago truncatula]	2e-139	403	-	-	-	-	-	2.2338
a105335_17	F	13	0.00209102	1	0.000143319	-4.96935	6.58135e-06	41	0.00665258	0	0	-5.10329	3.87067e-07	14	0.00106105	41	0.00432227	-2.56567	2.85366e-09	no BLAST hit	-	-	-	-	-	-	-	-
a105347_45	A	3	0.000414738	38	0.00468084	2.39405	0.000225904	4	0.000557833	15	0.00388	3.16116	4.9668e-05	41	0.00267072	19	0.00172155	0.0941543	0.868457	gi|357467641|ref|XP_003604105.1| Histone deacetylase [Medicago truncatula]_x0001_gi|355493153|gb|AES74356.1| Histone deacetylase [Medicago truncatula]	1e-16	77	-	-	-	-	-	-
a105351_44	F	21	0.00406443	2	0.000344904	-4.66123	9.4459e-09	55	0.0107383	5	0.00181067	-2.20516	3.35965e-05	23	0.00209749	60	0.00761106	-2.3988	3.09642e-12	no BLAST hit	-	-	-	-	-	-	-	-
a105391_40	A	1	0.000117358	55	0.00575126	4.51244	2.61082e-09	7	0.00082871	37	0.00812461	3.65637	3.46419e-12	56	0.00309665	44	0.00338437	-0.667547	0.0460198	no BLAST hit	-	-	-	-	-	-	-	-
a10540_230	G	70	0.00586956	347	0.0259254	1.04059	2.78554e-10	1481	0.125272	79	0.0123943	-2.97431	2.06074e-158	417	0.0164754	1560	0.0857325	-2.9189	0	gi|18495811|emb|CAC93857.1| trypsin/chymotrypsin inhibitor [Pisum sativum]	4e-38	130	-	-	-	-	-	-
a105406_49	H	24	0.00290912	12	0.00129605	-2.26891	8.14725e-06	18	0.00220098	2	0.000453597	-1.91566	0.0392265	36	0.00205611	20	0.00158889	-0.167473	0.768592	gi|358346916|ref|XP_003637510.1| Pentatricopeptide repeat-containing protein [Medicago truncatula]_x0001_gi|355503445|gb|AES84648.1| Pentatricopeptide repeat-containing protein [Medicago truncatula]	3e-31	118	-	-	-	-	-	-
a105421_44	F	84	0.00307797	40	0.00130597	-2.3393	2.20737e-18	356	0.0131591	9	0.000617044	-4.05154	2.99811e-49	124	0.00214091	365	0.00876579	-2.57303	4.49196e-75	gi|357449671|ref|XP_003595112.1| Leucine-rich repeat-containing protein [Medicago truncatula]_x0001_gi|355484160|gb|AES65363.1| Leucine-rich repeat-containing protein [Medicago truncatula]	0	566	a105421_44	sp|Q01631|CYAA_NEUCR Adenylate cyclase OS=Neurospora crassa (strain ATCC 24698 / 74-OR23-1A / CBS 708.71 / DSM 1257 / FGSC 987) GN=cr-1 PE=3 SV=2	27.03	3e-17	87	-
a105442_42	H	64	0.00152893	35	0.000745013	-2.13963	6.73638e-13	225	0.00542228	35	0.00156446	-1.43023	1.92582e-10	99	0.00111438	260	0.00407094	-2.40848	5.75659e-50	gi|356544490|ref|XP_003540683.1| PREDICTED: uncharacterized protein LOC100789011 [Glycine max]	0	855	-	-	-	-	-	-
a1054983_2	F	45	0.0125302	8	0.00198483	-3.76077	1.01895e-15	66	0.0185388	0	0	-5.79013	5.12312e-11	53	0.00695363	66	0.0120449	-1.33194	1.79896e-06	no BLAST hit	-	-	-	-	-	-	-	-
a105617_62	A	44	0.00345854	464	0.0324972	2.12963	2.16651e-36	27	0.0021409	104	0.0152954	3.19982	3.55253e-29	508	0.0188146	131	0.00674878	0.939791	5.5917e-13	gi|147862911|emb|CAN81099.1| hypothetical protein VITISV_017741 [Vitis vinifera]	2e-30	122	a105617_62	sp|Q12501|YO22B_YEAST Transposon Ty2-OR2 Gag-Pol polyprotein OS=Saccharomyces cerevisiae (strain ATCC 204508 / S288c) GN=TY2B-OR2 PE=1 SV=1	31.25	3e-07	52	-
a1056607_2	F	25	0.00873239	2	0.00062246	-4.91277	2.19831e-10	21	0.00739955	0	0	-4.13805	0.000688948	27	0.00444374	21	0.00480758	-0.6529	0.201949	no BLAST hit	-	-	-	-	-	-	-	-
a105669_46	H	118	0.00429184	70	0.00226855	-2.02227	2.37695e-21	104	0.00381581	11	0.000748588	-1.98674	6.02533e-08	188	0.00322189	115	0.0027414	-0.306371	0.129311	gi|357477009|ref|XP_003608790.1| hypothetical protein MTR_4g101990 [Medicago truncatula]_x0001_gi|355509845|gb|AES90987.1| hypothetical protein MTR_4g101990 [Medicago truncatula]	0	571	-	-	-	-	-	-
a105679_82	E	4	0.000610139	42	0.0057083	2.1234	0.000321791	35	0.00538554	6	0.00171242	-1.29005	0.0301644	46	0.00330612	41	0.00409889	-0.84946	0.0149019	gi|357451931|ref|XP_003596242.1| Cysteine-rich receptor-like protein kinase [Medicago truncatula]_x0001_gi|355485290|gb|AES66493.1| Cysteine-rich receptor-like protein kinase [Medicago truncatula]	2e-16	75.1	-	-	-	-	-	-
a10570_312	F	336	0.0114517	88	0.00267241	-3.2018	6.21182e-97	445	0.0152998	24	0.0015305	-2.95843	5.68652e-48	424	0.0068091	469	0.0104766	-1.16099	1.19984e-32	gi|357482425|ref|XP_003611499.1| Transcription factor bHLH25 [Medicago truncatula]_x0001_gi|355512834|gb|AES94457.1| Transcription factor bHLH25 [Medicago truncatula]	8e-150	435	-	-	-	-	-	-
a105724_51	G	95	0.00593433	93	0.0051763	-1.29961	9.82233e-10	172	0.0108385	10	0.00116879	-2.85007	1.6695e-18	188	0.00553347	182	0.00745132	-0.968676	4.11594e-10	gi|357481843|ref|XP_003611207.1| hypothetical protein MTR_5g011440 [Medicago truncatula]_x0001_gi|355512542|gb|AES94165.1| hypothetical protein MTR_5g011440 [Medicago truncatula]	2e-56	189	-	-	-	-	-	-
a10573_295	H	1072	0.0443456	562	0.0207148	-2.20058	3.26464e-205	1170	0.0488241	192	0.0148609	-1.35306	4.62437e-46	1634	0.0318493	1362	0.0369272	-0.752789	1.70599e-45	gi|357476741|ref|XP_003608656.1| Ubiquitin carboxyl-terminal hydrolase isozyme L3 [Medicago truncatula]_x0001_gi|355509711|gb|AES90853.1| Ubiquitin carboxyl-terminal hydrolase isozyme L3 [Medicago truncatula]	2e-144	413	a10573_295	sp|Q10171|UBLH1_SCHPO Probable ubiquitin carboxyl-terminal hydrolase 1 OS=Schizosaccharomyces pombe (strain 972 / ATCC 24843) GN=uch1 PE=3 SV=1	33.48	3e-25	113	-
a105735_52	G	23	0.00678856	15	0.00394484	-1.88559	0.000122068	20	0.00595487	0	0	-4.06766	0.00100645	38	0.00528476	20	0.00386895	-0.0894708	0.876161	no BLAST hit	-	-	-	-	-	-	-	-
a105737_36	C	5	0.000408236	122	0.00887544	3.33989	4.14571e-16	4	0.000329454	7	0.00106937	2.06162	0.0369488	127	0.00488582	11	0.000588638	2.51378	2.03192e-13	gi|357462509|ref|XP_003601536.1| Nudix hydrolase [Medicago truncatula]_x0001_gi|355490584|gb|AES71787.1| Nudix hydrolase [Medicago truncatula]	9e-94	280	-	-	-	-	-	-
a10574_215	D	660	0.0133793	2216	0.0400264	0.478505	3.47311e-16	675	0.0138034	1263	0.047905	2.15816	7.16428e-225	2876	0.0274707	1938	0.0257487	-0.445975	9.99509e-26	gi|356550392|ref|XP_003543571.1| PREDICTED: uncharacterized protein LOC100817734 [Glycine max]	0	983	-	-	-	-	-	5.38987
a105781_32	F	58	0.0076424	2	0.000234812	-6.1269	3.96788e-23	54	0.00717775	0	0	-5.50062	3.53027e-09	60	0.00372516	54	0.00466347	-0.863467	0.00381345	no BLAST hit	-	-	-	-	-	-	-	-
a105830_47	G	16	0.00218633	10	0.00121754	-1.94699	0.00121696	14	0.00192982	0	0	-3.55309	0.00975379	26	0.00167402	14	0.00125383	-0.122385	0.854832	no BLAST hit	-	-	-	-	-	-	-	-
a10586_243	H	763	0.022133	421	0.0108814	-2.12678	2.16071e-140	794	0.0232342	200	0.0108551	-0.734872	3.44276e-12	1184	0.016183	994	0.018898	-0.763119	2.90239e-34	gi|388493486|gb|AFK34809.1| unknown [Medicago truncatula]	0	872	a10586_243	sp|Q6CMK7|SLD1_KLULA Delta(8)-fatty-acid desaturase OS=Kluyveromyces lactis (strain ATCC 8585 / CBS 2359 / DSM 70799 / NBRC 1267 / NRRL Y-1140 / WM37) GN=SLD PE=3 SV=1	36.47	7e-60	229	-
a10590_206	H	904	0.0573807	396	0.0223965	-2.45974	1.08773e-197	939	0.060125	148	0.0175771	-1.41126	1.4827e-39	1300	0.0388805	1087	0.045221	-0.757311	6.78806e-37	gi|388493864|gb|AFK34998.1| unknown [Lotus japonicus]	3e-67	208	-	-	-	-	-	-
a105909_44	A	5	0.00102841	113	0.0207093	3.22934	1.33058e-14	14	0.00290482	50	0.0192423	3.09077	3.86127e-14	118	0.0114359	64	0.00862763	-0.132827	0.667288	no BLAST hit	-	-	-	-	-	-	-	-
a1059355_3	F	8	0.00140133	4	0.000624307	-2.26891	0.0136171	14	0.00247383	1	0.000327747	-2.55309	0.0291298	12	0.000990429	15	0.00172209	-1.3374	0.0365745	gi|358345537|ref|XP_003636833.1| Cytochrome P450 [Medicago truncatula]_x0001_gi|355502768|gb|AES83971.1| Cytochrome P450 [Medicago truncatula]	7e-10	56.2	-	-	-	-	-	-
a10594_152	F	547	0.0391393	103	0.00656677	-3.67781	1.71955e-175	243	0.0175398	9	0.00120492	-3.50062	9.27036e-31	650	0.0219145	252	0.0118179	0.351546	0.00150411	gi|357492891|ref|XP_003616734.1| hypothetical protein MTR_5g083710 [Medicago truncatula]_x0001_gi|355518069|gb|AES99692.1| hypothetical protein MTR_5g083710 [Medicago truncatula]	4e-40	135	-	-	-	-	-	-
a10600_267	H	1722	0.0647461	935	0.0313242	-2.14996	0	1963	0.0744549	326	0.0229344	-1.33585	3.72863e-75	2657	0.0470721	2289	0.0564079	-0.800389	4.32578e-84	gi|359807355|ref|NP_001241380.1| uncharacterized protein LOC100777936 [Glycine max]_x0001_gi|255645784|gb|ACU23384.1| unknown [Glycine max]	0	511	a10600_267	sp|Q9C1X4|YKW3_SCHPO Uncharacterized RING finger protein P32A8.03c OS=Schizosaccharomyces pombe (strain 972 / ATCC 24843) GN=SPAP32A8.03c PE=4 SV=1	46.81	6e-10	62.8	-
a106044_31	H	883	0.0487599	209	0.0102834	-3.34783	1.83416e-262	487	0.0271284	58	0.00599265	-1.81553	9.09524e-30	1092	0.028413	545	0.0197248	-0.0128255	0.909743	gi|358348728|ref|XP_003638395.1| Alpha-amylase/subtilisin inhibitor [Medicago truncatula]_x0001_gi|355504330|gb|AES85533.1| Alpha-amylase/subtilisin inhibitor [Medicago truncatula]	5e-103	303	-	-	-	-	-	-
a106075_52	F	37	0.00601693	1	0.000144898	-6.47837	5.25472e-15	33	0.00541352	0	0	-4.79013	7.46526e-06	38	0.00291171	33	0.00351723	-0.811937	0.0395859	gi|358344713|ref|XP_003636432.1| Nodulin-like protein [Medicago truncatula]_x0001_gi|355502367|gb|AES83570.1| Nodulin-like protein [Medicago truncatula]	2e-10	58.2	-	-	-	-	-	-
a106104_49	F	470	0.0314564	104	0.00620202	-3.44499	1.16362e-143	105	0.00708913	6	0.000751366	-2.87502	8.67484e-12	574	0.0181015	111	0.00486909	1.35502	2.1041e-25	gi|356542742|ref|XP_003539824.1| PREDICTED: uncharacterized protein LOC100802243 [Glycine max]	9e-125	363	a106104_49	tr|J4HW43|J4HW43_FIBRA Uncharacterized protein OS=Fibroporia radiculosa (strain TFFH 294) GN=FIBRA_03673 PE=4 SV=1	42.49	1e-33	145	-
a10612_270	H	1411	0.0547258	750	0.0259188	-2.18067	1.19475e-266	1606	0.0628352	279	0.0202469	-1.27087	3.80152e-57	2161	0.0394923	1885	0.0479171	-0.818336	4.34212e-72	gi|357440077|ref|XP_003590316.1| hypothetical protein MTR_1g056390 [Medicago truncatula]_x0001_gi|217071886|gb|ACJ84303.1| unknown [Medicago truncatula]_x0001_gi|355479364|gb|AES60567.1| hypothetical protein MTR_1g056390 [Medicago truncatula]_x0001_gi|388490666|gb|AFK33399.1| unknown [Medicago truncatula]_x0001_gi|388502580|gb|AFK39356.1| unknown [Medicago truncatula]	7e-156	442	-	-	-	-	-	-
a10613_183	F	9	0.00050743	4	0.000200947	-2.43884	0.00586061	20	0.00113751	0	0	-4.06766	0.00100645	13	0.000345357	20	0.000739055	-1.63696	0.00346999	no BLAST hit	-	-	-	-	-	-	-	-
a106192_48	H	405	0.0312109	85	0.00583658	-3.5213	4.03069e-126	104	0.00808494	23	0.00331641	-0.922611	0.00361197	490	0.0177926	127	0.00641459	0.932483	2.11036e-12	gi|84468362|dbj|BAE71264.1| putative eukaryotic translation initiation factor 6 [Trifolium pratense]	1e-101	297	a106192_48	sp|O94476|IF6_SCHPO Eukaryotic translation initiation factor 6 OS=Schizosaccharomyces pombe (strain 972 / ATCC 24843) GN=tif6 PE=3 SV=1	73.2	3e-63	238	-
a10631_197	H	1048	0.0295578	462	0.0116102	-2.45059	5.49978e-228	1011	0.0287643	237	0.0125068	-0.838557	6.96814e-19	1510	0.0200669	1248	0.0230695	-0.74054	1.24689e-40	gi|356572264|ref|XP_003554289.1| PREDICTED: probable arabinose 5-phosphate isomerase-like [Glycine max]	0	570	a10631_197	tr|I1BHG5|I1BHG5_RHIO9 Uncharacterized protein OS=Rhizopus delemar (strain RA 99-880 / ATCC MYA-4621 / FGSC 9543 / NRRL 43880) GN=RO3G_00349 PE=4 SV=1	29.02	2e-27	126	0.511247
a1063225_3	F	37	0.0043165	8	0.000831587	-3.47837	1.96564e-12	30	0.00353056	0	0	-4.65262	2.29824e-05	45	0.00247362	30	0.00229385	-0.430508	0.311364	gi|357447645|ref|XP_003594098.1| Carboxymethylenebutenolidase-like protein [Medicago truncatula]_x0001_gi|355483146|gb|AES64349.1| Carboxymethylenebutenolidase-like protein [Medicago truncatula]	7e-47	154	a1063225_3	sp|P39721|AIM2_YEAST Protein AIM2 OS=Saccharomyces cerevisiae (strain ATCC 204508 / S288c) GN=AIM2 PE=1 SV=1	30.11	1e-06	48.1	-
a10634_219	H	819	0.0236644	449	0.0115597	-2.13606	2.03335e-151	803	0.0234056	259	0.0140023	-0.378181	0.000213923	1268	0.0172633	1062	0.0201117	-0.759699	2.91503e-36	gi|356512143|ref|XP_003524780.1| PREDICTED: reticuline oxidase-like protein-like [Glycine max]	0	934	a10634_219	tr|C7Z0B5|C7Z0B5_NECH7 Putative uncharacterized protein OS=Nectria haematococca (strain 77-13-4 / ATCC MYA-4622 / FGSC 9596 / MPVI) GN=NECHADRAFT_39816 PE=4 SV=1	25.83	3e-23	113	2.08986
a1064_422	D	844	0.0188506	3462	0.0688967	0.767376	7.03173e-56	1036	0.0233418	2010	0.0839978	2.21044	0	4306	0.0453157	3046	0.0445889	-0.516038	9.54351e-52	gi|357443669|ref|XP_003592112.1| GT-2 factor [Medicago truncatula]_x0001_gi|355481160|gb|AES62363.1| GT-2 factor [Medicago truncatula]	0	865	-	-	-	-	-	1.6116
a10640_89	D	17	0.000920667	99	0.00477724	1.27298	0.000115426	23	0.00125653	48	0.00486389	2.31567	2.87786e-10	116	0.00296008	71	0.00252014	-0.307236	0.25178	gi|356544880|ref|XP_003540875.1| PREDICTED: uncharacterized protein LOC100782804 [Glycine max]	1e-26	112	-	-	-	-	-	-
a10644_250	F	1115	0.0640268	226	0.0115634	-3.57156	0	1531	0.0886859	47	0.00504979	-3.7714	1.46096e-199	1341	0.0362834	1578	0.0593892	-1.25026	1.40371e-120	gi|357506437|ref|XP_003623507.1| Wound-induced protein [Medicago truncatula]_x0001_gi|355498522|gb|AES79725.1| Wound-induced protein [Medicago truncatula]	2e-95	281	-	-	-	-	-	-
a10646_247	H	1915	0.0295001	841	0.0115435	-2.45608	0	1590	0.0247084	197	0.00567819	-1.75849	6.20734e-91	2756	0.0200044	1787	0.0180423	-0.390434	8.2399e-19	gi|356563813|ref|XP_003550153.1| PREDICTED: RING finger and CHY zinc finger domain-containing protein 1-like [Glycine max]	0	606	a10646_247	sp|O14099|YERG_SCHPO Uncharacterized RING finger protein C2F3.16 OS=Schizosaccharomyces pombe (strain 972 / ATCC 24843) GN=SPAC2F3.16 PE=4 SV=1	38.43	8e-60	229	-
a106465_37	F	51	0.00114908	24	0.000481813	-2.35638	1.12903e-11	215	0.00488663	14	0.000590195	-2.68657	1.43222e-21	75	0.000796218	229	0.00338164	-2.62586	1.50855e-48	gi|357447345|ref|XP_003593948.1| Cytochrome P450 monooxygenase CYP710A15 [Medicago truncatula]_x0001_gi|355482996|gb|AES64199.1| Cytochrome P450 monooxygenase CYP710A15 [Medicago truncatula]	0	907	a106465_37	sp|O13820|ERG5_SCHPO Cytochrome P450 61 OS=Schizosaccharomyces pombe (strain 972 / ATCC 24843) GN=erg5 PE=1 SV=3	29.61	6e-58	223	-
a106471_49	H	75	0.023425	24	0.0066791	-2.91277	1.03573e-20	63	0.0198496	7	0.00409077	-1.91566	5.1752e-05	99	0.0145695	70	0.0143295	-0.515397	0.0460599	no BLAST hit	-	-	-	-	-	-	-	-
a106495_54	A	8	0.000539712	97	0.00583085	2.331	2.49804e-09	4	0.000272223	26	0.00328197	3.95471	2.68662e-09	105	0.00333774	30	0.0013265	0.791885	0.00926381	no BLAST hit	-	-	-	-	-	-	-	-
a1065_278	F	883	0.0481741	480	0.0233336	-2.14829	2.56833e-164	1079	0.0593836	80	0.00816642	-2.49928	2.25451e-96	1363	0.0350381	1159	0.0414429	-0.781565	2.05143e-41	gi|357492957|ref|XP_003616767.1| Protein transport protein SEC61 gamma subunit [Medicago truncatula]_x0001_gi|355518102|gb|AES99725.1| Protein transport protein SEC61 gamma subunit [Medicago truncatula]	2e-42	145	a1065_278	sp|Q9C2D4|SC61G_NEUCR Probable protein transport protein Sec61 subunit gamma OS=Neurospora crassa (strain ATCC 24698 / 74-OR23-1A / CBS 708.71 / DSM 1257 / FGSC 987) GN=9G6.310 PE=3 SV=2	48.48	2e-08	56.6	1.16279
a10652_59	H	157	0.0168507	29	0.00277334	-3.70555	1.58908e-51	60	0.00649622	12	0.00240984	-1.06766	0.0136016	186	0.00940637	72	0.00506481	0.353764	0.118808	gi|357473563|ref|XP_003607066.1| Anthranilate phosphoribosyltransferase-like protein [Medicago truncatula]_x0001_gi|355508121|gb|AES89263.1| Anthranilate phosphoribosyltransferase-like protein [Medicago truncatula]	2e-12	65.9	-	-	-	-	-	-
a106525_25	G	69	0.00321987	366	0.015218	1.13826	2.6114e-12	14	0.000659037	1	8.73129e-05	-2.55309	0.0291298	435	0.00956468	15	0.000458769	3.84251	9.79811e-64	gi|357446993|ref|XP_003593772.1| Cysteine proteinase [Medicago truncatula]_x0001_gi|355482820|gb|AES64023.1| Cysteine proteinase [Medicago truncatula]	3e-106	319	a106525_25	tr|G2RAF9|G2RAF9_THITE Putative uncharacterized protein OS=Thielavia terrestris (strain ATCC 38088 / NRRL 8126) GN=THITE_2055159 PE=3 SV=1	28.37	2e-13	79.7	-
a10657_171	F	303	0.0271417	98	0.00782184	-2.89738	9.01164e-80	407	0.0367774	23	0.00385488	-2.89106	5.40711e-43	401	0.0169251	430	0.0252451	-1.1162	3.05382e-28	no BLAST hit	-	-	-	-	-	-	-	-
a106595_58	F	40	0.00690421	13	0.00199934	-2.8904	1.80533e-11	49	0.00853183	3	0.000968867	-2.77548	7.30996e-06	53	0.00431044	52	0.00588262	-0.987989	0.00129686	gi|225432808|ref|XP_002279408.1| PREDICTED: protein argonaute 10-like [Vitis vinifera]	1e-32	122	a106595_58	sp|O74957|AGO1_SCHPO Protein argonaute OS=Schizosaccharomyces pombe (strain 972 / ATCC 24843) GN=ago1 PE=1 SV=1	58.97	7e-08	52.4	-
a1066_470	E	92	0.00523203	940	0.047632	2.08404	1.41059e-70	211	0.0121048	327	0.0347952	1.88631	1.55558e-49	1032	0.0276538	538	0.020053	-0.0757053	0.440077	gi|145334271|ref|NP_001078516.1| histone H3 [Arabidopsis thaliana]_x0001_gi|332661756|gb|AEE87156.1| histone H3 [Arabidopsis thaliana]	3e-90	269	a1066_470	sp|Q4PB04|H32_USTMA Histone H3.2 OS=Ustilago maydis (strain 521 / FGSC 9021) GN=HHT2 PE=3 SV=3	91.85	1e-64	243	-
a10665_261	F	1101	0.0588706	504	0.0240121	-2.39623	2.49469e-233	1439	0.0776183	145	0.0145067	-2.05668	2.01963e-101	1605	0.0404369	1584	0.0555111	-0.996469	2.90527e-84	gi|357488567|ref|XP_003614571.1| Prefoldin subunit [Medicago truncatula]_x0001_gi|355515906|gb|AES97529.1| Prefoldin subunit [Medicago truncatula]	6e-79	239	a10665_261	sp|O14450|PFD6_SCHPO Probable prefoldin subunit 6 OS=Schizosaccharomyces pombe (strain 972 / ATCC 24843) GN=SPAC3A11.13 PE=3 SV=1	36.54	1e-07	54.3	-
a10667_199	H	1548	0.0521278	858	0.0257439	-2.12027	2.50999e-282	1198	0.0406956	374	0.0235645	-0.425251	2.65821e-07	2406	0.0381756	1572	0.0346948	-0.401435	1.69465e-17	gi|357487507|ref|XP_003614041.1| COBW domain-containing protein [Medicago truncatula]_x0001_gi|355515376|gb|AES96999.1| COBW domain-containing protein [Medicago truncatula]	0	678	a10667_199	sp|O74310|YOG5_SCHPO COBW domain-containing protein C15D4.05 OS=Schizosaccharomyces pombe (strain 972 / ATCC 24843) GN=SPBC15D4.05 PE=3 SV=1	34.67	1e-43	174	-
a10671_289	H	1071	0.057527	505	0.0241692	-2.35352	2.77117e-222	1191	0.0645337	157	0.0157787	-1.66907	1.4447e-63	1576	0.0398869	1348	0.0474554	-0.790023	7.18888e-49	gi|388505470|gb|AFK40801.1| unknown [Medicago truncatula]	7e-147	416	a10671_289	sp|Q9UT04|YLWD_SCHPO Uncharacterized protein P8A3.13c OS=Schizosaccharomyces pombe (strain 972 / ATCC 24843) GN=SPAP8A3.13c PE=4 SV=1	31.71	7e-15	78.6	-
a106726_37	F	72	0.00273151	0	0	-8.43884	2.22785e-24	73	0.00279374	0	0	-5.93556	4.56573e-12	72	0.00128705	73	0.00181513	-1.03537	5.03974e-05	gi|357444079|ref|XP_003592317.1| Ethylene-responsive transcription factor ERF026 [Medicago truncatula]_x0001_gi|355481365|gb|AES62568.1| Ethylene-responsive transcription factor ERF026 [Medicago truncatula]	4e-105	314	-	-	-	-	-	-
a106731_72	G	19	0.00255487	12	0.00143776	-1.93188	0.000418295	138	0.0187192	6	0.00150958	-3.2693	5.55579e-17	31	0.00196412	144	0.0126909	-3.2312	1.00404e-37	gi|357505329|ref|XP_003622953.1| Laccase [Medicago truncatula]_x0001_gi|355497968|gb|AES79171.1| Laccase [Medicago truncatula]	2e-57	189	-	-	-	-	-	-
a10675_85	H	257	0.0209834	85	0.00618371	-2.86515	4.18839e-67	226	0.0186141	31	0.00473579	-1.61172	2.64449e-12	342	0.0131571	257	0.0137527	-0.603242	1.25163e-06	no BLAST hit	-	-	-	-	-	-	-	-
a106767_24	F	7	0.00175837	0	0	-5.07627	0.00118009	45	0.0114029	0	0	-5.23759	8.99655e-08	7	0.000828518	45	0.00740864	-3.69997	8.89547e-14	no BLAST hit	-	-	-	-	-	-	-	-
a10677_269	D	55	0.00646754	265	0.0277658	0.999574	1.21266e-07	50	0.00593115	291	0.0640263	3.79529	2.75682e-91	320	0.0177304	341	0.0262811	-1.10717	2.5419e-22	gi|357487731|ref|XP_003614153.1| Pentatricopeptide repeat-containing protein [Medicago truncatula]_x0001_gi|355515488|gb|AES97111.1| Pentatricopeptide repeat-containing protein [Medicago truncatula]	3e-09	56.2	-	-	-	-	-	-
a106775_22	A	1	8.44506e-05	13	0.000978215	2.43152	0.0377732	1	8.51913e-05	5	0.000790063	3.57619	0.0172766	14	0.000557087	6	0.000332099	0.206922	0.832506	no BLAST hit	-	-	-	-	-	-	-	-
a106847_68	F	15	0.00157276	0	0	-6.17581	9.36394e-07	24	0.00253849	0	0	-4.3307	0.00022041	15	0.000741062	24	0.00164929	-1.69354	0.000877452	no BLAST hit	-	-	-	-	-	-	-	-
a106860_21	D	25	0.00250982	31	0.00277302	-0.958575	0.0215692	3	0.00030382	13	0.00244194	3.36974	0.000107966	56	0.002649	16	0.00105278	0.791885	0.0705495	no BLAST hit	-	-	-	-	-	-	-	-
a10688_246	H	580	0.0233388	340	0.0121904	-2.03943	1.65376e-101	234	0.00949857	131	0.00986302	0.417325	0.0137665	920	0.0174433	365	0.00962623	0.318267	0.000519916	gi|357492209|ref|XP_003616393.1| Pyridoxal kinase [Medicago truncatula]_x0001_gi|355517728|gb|AES99351.1| Pyridoxal kinase [Medicago truncatula]	0	570	a10688_246	sp|O14242|YELB_SCHPO Putative pyridoxal kinase C6F6.11c OS=Schizosaccharomyces pombe (strain 972 / ATCC 24843) GN=SPAC6F6.11c PE=3 SV=2	38.26	2e-51	200	-
a10689_279	H	1065	0.053278	629	0.0280374	-2.02864	4.85626e-184	1265	0.0638382	178	0.0166612	-1.57492	3.94725e-62	1694	0.0399304	1443	0.0473127	-0.784108	1.40998e-51	gi|356547887|ref|XP_003542336.1| PREDICTED: casein kinase I isoform delta-like isoform 1 [Glycine max]	2e-91	284	-	-	-	-	-	0.956938
a10692_290	H	640	0.0456278	330	0.0209629	-2.22452	1.09386e-124	525	0.0377573	170	0.0226771	-0.372516	0.00369039	970	0.0325847	695	0.0324749	-0.534498	2.46867e-13	gi|417540|sp|Q04708.1|P5CR_PEA RecName: Full=Pyrroline-5-carboxylate reductase; Short=P5C reductase; Short=P5CR_x0001_gi|20851|emb|CAA44646.1| pyrroline carboxylate reductase [Pisum sativum]_x0001_gi|445614|prf||1909360A pyrroline carboxylate reductase	3e-92	273	a10692_290	tr|E3QTN8|E3QTN8_COLGM Pyrroline-5-carboxylate reductase OS=Colletotrichum graminicola (strain M1.001 / M2 / FGSC 10212) GN=GLRG_09344 PE=3 SV=1	32.43	1e-09	64.7	-
a106939_39	E	5	0.00033848	84	0.00506677	2.80147	7.54864e-10	9	0.000614608	15	0.00189996	1.99123	0.00212506	89	0.00283887	24	0.00106485	0.875301	0.0090104	no BLAST hit	-	-	-	-	-	-	-	-
a106947_38	A	5	0.000368944	122	0.00802118	3.33989	4.14571e-16	5	0.00037218	23	0.00317546	3.4559	1.14987e-07	127	0.00441556	28	0.00135413	1.16586	3.34415e-05	no BLAST hit	-	-	-	-	-	-	-	-
a10699_316	H	52	0.0114967	25	0.0049249	-2.3255	1.03041e-11	11	0.00245332	13	0.00537775	1.49527	0.0215245	77	0.00802142	24	0.00347771	0.666354	0.0678464	gi|1928882|gb|AAB51381.1| dehydrin 3 [Pisum sativum]	1e-28	103	-	-	-	-	-	-
a1070014_3	F	20	0.00301949	3	0.000403564	-4.00588	7.61336e-08	47	0.00715803	1	0.000282483	-4.30032	1.34165e-07	23	0.00163615	48	0.00474961	-2.07687	1.64963e-08	gi|357472969|ref|XP_003606769.1| hypothetical protein MTR_4g065480 [Medicago truncatula]_x0001_gi|355507824|gb|AES88966.1| hypothetical protein MTR_4g065480 [Medicago truncatula]	1e-09	54.7	-	-	-	-	-	-
a107017_35	G	16	0.00215638	16	0.00192138	-1.26891	0.0210474	27	0.00367081	2	0.000504341	-2.50062	0.00214481	32	0.00203211	29	0.00256164	-0.873451	0.0400748	gi|363808342|ref|NP_001242251.1| uncharacterized protein LOC100803678 [Glycine max]_x0001_gi|255634475|gb|ACU17602.1| unknown [Glycine max]	2e-17	78.6	-	-	-	-	-	-
a107021_52	F	52	0.00291511	2	9.9901e-05	-5.96935	6.73294e-21	14	0.000791721	0	0	-3.55309	0.00975379	54	0.00142639	14	0.000514391	0.932062	0.0371122	gi|357497863|ref|XP_003619220.1| Wall-associated receptor kinase-like protein [Medicago truncatula]_x0001_gi|355494235|gb|AES75438.1| Wall-associated receptor kinase-like protein [Medicago truncatula]	3e-79	255	a107021_52	sp|Q10056|SHK2_SCHPO Serine/threonine-protein kinase shk2 OS=Schizosaccharomyces pombe (strain 972 / ATCC 24843) GN=shk2 PE=3 SV=1	33.88	3e-21	99.4	-
a107033_40	D	9	0.000227042	83	0.00186565	1.9362	1.20404e-06	13	0.000330826	24	0.00113283	2.13879	3.30287e-05	92	0.00109356	37	0.000611758	0.298638	0.38017	gi|342365838|gb|AEL30371.1| TIR-NBS-LRR type disease resistance protein [Arachis hypogaea]	6e-56	207	-	-	-	-	-	-
a107044_36	A	9	0.00106469	201	0.0211867	3.21221	5.22033e-25	9	0.00107403	75	0.0166008	4.31316	4.23528e-26	210	0.0117055	84	0.00651287	0.306458	0.154363	no BLAST hit	-	-	-	-	-	-	-	-
a107065_42	F	109	0.00511884	28	0.00117163	-3.22974	1.73191e-32	160	0.00757979	11	0.000966554	-2.60823	7.81274e-16	137	0.0030315	171	0.00526326	-1.33529	2.3371e-15	gi|358346406|ref|XP_003637259.1| hypothetical protein MTR_079s1010 [Medicago truncatula]_x0001_gi|355503194|gb|AES84397.1| hypothetical protein MTR_079s1010 [Medicago truncatula]	3e-127	382	-	-	-	-	-	-
a10711_208	E	37	0.00157359	420	0.0159158	2.23588	4.8559e-35	171	0.00733633	187	0.0148806	1.38331	8.86521e-19	457	0.00915796	358	0.009979	-0.663236	2.42039e-10	gi|357455541|ref|XP_003598051.1| hypothetical protein MTR_3g005710 [Medicago truncatula]_x0001_gi|355487099|gb|AES68302.1| hypothetical protein MTR_3g005710 [Medicago truncatula]_x0001_gi|388503858|gb|AFK39995.1| unknown [Medicago truncatula]	0	520	-	-	-	-	-	-
a107132_47	D	6	0.00129738	0	0	-4.85388	0.00304361	0	0	5	0.00202291	4.57619	0.00997154	6	0.000611309	5	0.0007086	-0.752436	0.524642	no BLAST hit	-	-	-	-	-	-	-	-
a107132_47	H	6	0.00129738	0	0	-4.85388	0.00304361	0	0	5	0.00202291	4.57619	0.00997154	6	0.000611309	5	0.0007086	-0.752436	0.524642	no BLAST hit	-	-	-	-	-	-	-	-
a107148_41	F	32	0.0059216	6	0.000989302	-3.68395	2.45886e-11	28	0.00522685	2	0.000692481	-2.55309	0.00153436	38	0.00331333	30	0.00363852	-0.674433	0.106995	no BLAST hit	-	-	-	-	-	-	-	-
a107154_53	A	0	0	135	0.00851405	6.8079	7.58689e-22	0	0	78	0.0103299	8.53967	1.18444e-24	135	0.00450235	78	0.00361845	-0.224057	0.381806	gi|356505128|ref|XP_003521344.1| PREDICTED: histone H2B.4-like [Glycine max]	2e-56	180	a107154_53	sp|Q4PEF8|H2B_USTMA Histone H2B OS=Ustilago maydis (strain 521 / FGSC 9021) GN=HTB1 PE=3 SV=3	88.76	2e-38	155	-
a107188_22	F	36	0.0105727	10	0.00261681	-3.11691	3.92999e-11	45	0.0133318	0	0	-5.23759	8.99655e-08	46	0.00636552	45	0.00866184	-0.983761	0.00314879	no BLAST hit	-	-	-	-	-	-	-	-
a1072_701	F	18	0.00419983	0	0	-6.43884	7.54533e-08	20	0.00470741	1	0.000436564	-3.06766	0.00341969	18	0.0019789	21	0.00321139	-1.23786	0.0179997	gi|388504168|gb|AFK40150.1| unknown [Lotus japonicus]	1e-27	101	a1072_701	sp|P0CX40|RS8B_YEAST 40S ribosomal protein S8-B OS=Saccharomyces cerevisiae (strain ATCC 204508 / S288c) GN=RPS8B PE=1 SV=1	58.82	1e-11	65.1	-
a10720_208	D	316	0.0108013	1312	0.0399586	0.784857	1.03652e-22	370	0.012758	694	0.044385	2.16168	4.10733e-124	1628	0.0262201	1064	0.0238365	-0.401868	3.58043e-12	gi|357509711|ref|XP_003625144.1| hypothetical protein MTR_7g091450 [Medicago truncatula]_x0001_gi|355500159|gb|AES81362.1| hypothetical protein MTR_7g091450 [Medicago truncatula]	0	654	-	-	-	-	-	-
a107232_81	H	18	0.00222758	7	0.000771877	-2.63148	2.76271e-05	51	0.00636684	6	0.00138932	-1.8332	0.00046449	25	0.00145778	57	0.00462328	-2.2045	1.23498e-10	gi|356542621|ref|XP_003539765.1| PREDICTED: homeobox-leucine zipper protein REVOLUTA-like isoform 2 [Glycine max]	4e-64	211	-	-	-	-	-	-
a10726_232	H	950	0.0713479	408	0.0273027	-2.48827	2.05465e-210	1106	0.0837925	153	0.0215	-1.59948	1.18045e-55	1358	0.0480562	1259	0.0619722	-0.906265	1.69048e-57	gi|356573972|ref|XP_003555128.1| PREDICTED: uncharacterized protein DDB_G0275933-like [Glycine max]	2e-49	160	a10726_232	sp|G2TRU5|COXM2_SCHPO COX assembly mitochondrial protein 2 OS=Schizosaccharomyces pombe (strain 972 / ATCC 24843) GN=cmc2 PE=1 SV=1	31.94	1e-06	50.1	1.5361
a10727_249	F	782	0.0399327	424	0.019292	-2.15202	5.49284e-146	1045	0.0538308	105	0.0100323	-2.06078	4.48816e-74	1206	0.0290176	1150	0.0384887	-0.946874	1.50775e-56	gi|357512021|ref|XP_003626299.1| Protein YIPF2 [Medicago truncatula]_x0001_gi|355501314|gb|AES82517.1| Protein YIPF2 [Medicago truncatula]	0	536	a10727_249	sp|Q9UTD3|YIP5_SCHPO Protein YIP5 OS=Schizosaccharomyces pombe (strain 972 / ATCC 24843) GN=yip5 PE=3 SV=1	28.79	6e-18	88.6	-
a107296_48	D	16	0.00132654	122	0.00901256	1.66182	1.01643e-07	7	0.000585451	43	0.00667048	3.87318	1.57134e-14	138	0.00539102	50	0.00271696	0.449198	0.0883813	no BLAST hit	-	-	-	-	-	-	-	-
a1073_448	D	890	0.0196329	4069	0.0799779	0.923882	1.99992e-89	450	0.0100138	1016	0.041935	2.42917	1.14847e-208	4959	0.0515442	1466	0.0211954	0.742694	3.18453e-79	gi|357485319|ref|XP_003612947.1| Glycine-rich protein [Medicago truncatula]_x0001_gi|163889366|gb|ABY48136.1| glycine-rich protein [Medicago truncatula]_x0001_gi|355514282|gb|AES95905.1| Glycine-rich protein [Medicago truncatula]	0	1274	a1073_448	tr|G4TMV2|G4TMV2_PIRID Uncharacterized protein OS=Piriformospora indica (strain DSM 11827) GN=PIIN_06577 PE=4 SV=1	29.39	2e-12	77.8	-
a107305_38	A	17	0.00150004	236	0.0185547	2.52627	4.00067e-23	28	0.00249232	98	0.0161796	3.06162	1.6878e-26	253	0.0105188	126	0.00728682	-0.00975654	0.990155	no BLAST hit	-	-	-	-	-	-	-	-
a10735_140	H	1190	0.0498912	700	0.0261495	-2.03445	3.0748e-206	1391	0.0588297	242	0.0189837	-1.26878	1.67787e-49	1890	0.0373363	1633	0.0448722	-0.804609	7.86574e-61	gi|356539134|ref|XP_003538055.1| PREDICTED: uncharacterized protein LOC100797428 [Glycine max]	3e-72	228	-	-	-	-	-	1.56617
a107378_38	F	14	0.00491925	0	0	-6.07627	2.20151e-06	13	0.00460794	0	0	-3.44617	0.0140905	14	0.00231788	13	0.00299383	-0.908555	0.175566	no BLAST hit	-	-	-	-	-	-	-	-
a107394_38	F	25	0.00127112	6	0.000271824	-3.32781	1.81997e-08	363	0.0186186	6	0.000570805	-4.6646	9.87957e-54	31	0.000742679	369	0.0122967	-4.58875	1.99521e-119	gi|356511652|ref|XP_003524537.1| PREDICTED: early nodulin-93-like [Glycine max]	1e-26	105	-	-	-	-	-	-
a10742_284	F	1054	0.0569768	463	0.0223011	-2.45571	7.84981e-230	1074	0.0585671	97	0.0098111	-2.2146	3.01751e-83	1517	0.0386398	1171	0.0414885	-0.64199	6.34725e-30	gi|537317|gb|AAB41811.1| peroxidase [Medicago sativa]	0	528	a10742_284	sp|Q6BIB1|CCPR2_DEBHA Putative heme-binding peroxidase OS=Debaryomyces hansenii (strain ATCC 36239 / CBS 767 / JCM 1990 / NBRC 0083 / IGC 2968) GN=DEHA2G12166g PE=3 SV=3	22.26	3e-07	53.1	0.999001
a1074221_2	F	17	0.0056063	4	0.00117537	-3.35638	4.04809e-06	19	0.00632081	0	0	-3.99366	0.00147316	21	0.00326316	19	0.00410671	-0.87108	0.109897	no BLAST hit	-	-	-	-	-	-	-	-
a107440_49	A	2	0.000246476	73	0.00801596	3.92091	3.28334e-11	6	0.000745913	14	0.00322821	2.47666	0.000631188	75	0.00435509	20	0.00161543	0.89142	0.0159634	no BLAST hit	-	-	-	-	-	-	-	-
a107471_45	F	18	0.00203166	5	0.000502848	-3.11691	4.43296e-06	18	0.00204948	1	0.000211187	-2.91566	0.00703137	23	0.0012232	19	0.00140555	-0.739836	0.172194	gi|217073606|gb|ACJ85163.1| unknown [Medicago truncatula]	8e-33	120	-	-	-	-	-	-
a10748_168	F	178	0.0225483	45	0.0050792	-3.2528	1.23225e-52	235	0.0300299	13	0.00308125	-2.92181	1.66789e-25	223	0.0133104	248	0.0205901	-1.16877	6.55608e-18	gi|255582170|ref|XP_002531879.1| conserved hypothetical protein [Ricinus communis]_x0001_gi|223528487|gb|EEF30516.1| conserved hypothetical protein [Ricinus communis]	3e-10	55.1	-	-	-	-	-	-
a107485_47	F	34	0.00290037	12	0.000912102	-2.77142	1.54855e-09	106	0.00912162	1	0.000159611	-5.47365	4.98589e-17	46	0.00184894	107	0.00598234	-2.23338	2.01302e-19	gi|357463221|ref|XP_003601892.1| E3 ubiquitin-protein ligase RGLG2 [Medicago truncatula]_x0001_gi|355490940|gb|AES72143.1| E3 ubiquitin-protein ligase RGLG2 [Medicago truncatula]	2e-53	180	-	-	-	-	-	-
a107497_53	G	40	0.00216429	40	0.00192843	-1.26891	0.00015032	74	0.00403905	4	0.000404952	-2.95519	8.11691e-09	80	0.00203956	78	0.00276607	-0.978944	6.4434e-05	gi|356515212|ref|XP_003526295.1| PREDICTED: diacylglycerol kinase iota-like [Glycine max]	2e-130	384	-	-	-	-	-	-
a107500_53	H	687	0.0258802	83	0.00278598	-4.31804	8.06192e-243	133	0.00505423	14	0.000986797	-1.99366	6.38501e-10	770	0.0136676	147	0.00362946	1.37357	2.02325e-34	gi|357519781|ref|XP_003630179.1| Auxin-induced protein 5NG4 [Medicago truncatula]_x0001_gi|355524201|gb|AET04655.1| Auxin-induced protein 5NG4 [Medicago truncatula]	0	634	-	-	-	-	-	-
a107524_67	F	31	0.00241102	18	0.00124738	-2.05319	1.73565e-06	28	0.00219679	0	0	-4.55309	4.87619e-05	49	0.00179567	28	0.00142728	-0.208115	0.657333	gi|357449717|ref|XP_003595135.1| GATA transcription factor [Medicago truncatula]_x0001_gi|355484183|gb|AES65386.1| GATA transcription factor [Medicago truncatula]	7e-60	192	-	-	-	-	-	-
a10757_284	H	1618	0.0647101	974	0.0347089	-2.00113	5.4812e-274	1025	0.0413533	225	0.016837	-0.93336	9.87034e-23	2592	0.048845	1250	0.0327655	0.0366674	0.586607	gi|388491934|gb|AFK34033.1| unknown [Medicago truncatula]	0	548	a10757_284	sp|P53750|YN93_YEAST Uncharacterized hydrolase YNR064C OS=Saccharomyces cerevisiae (strain ATCC 204508 / S288c) GN=YNR064C PE=3 SV=1	30.97	9e-08	55.5	-
a1076_562	H	1527	0.101853	811	0.0481999	-2.18184	1.20706e-288	2176	0.146416	477	0.0595311	-0.935351	2.72555e-47	2338	0.0734807	2653	0.115981	-1.19782	5.08423e-189	gi|2605887|gb|AAB84193.1| dormancy-associated protein [Pisum sativum]	9e-74	224	-	-	-	-	-	6.42674
a107618_38	E	2	0.000165585	38	0.00280325	2.97901	2.89133e-05	11	0.000918704	15	0.00232365	1.70173	0.0061736	40	0.00156042	26	0.00141084	-0.393982	0.390341	no BLAST hit	-	-	-	-	-	-	-	-
a107678_45	H	114	0.0129166	68	0.00686498	-2.01434	1.45301e-20	117	0.0133727	30	0.00635993	-0.709207	0.0149112	182	0.0097164	147	0.0109162	-0.707348	3.03546e-05	gi|357473091|ref|XP_003606830.1| Tir-nbs-lrr resistance protein [Medicago truncatula]_x0001_gi|355507885|gb|AES89027.1| Tir-nbs-lrr resistance protein [Medicago truncatula]	1e-13	69.3	-	-	-	-	-	-
a107683_27	G	63	0.00123307	43	0.000749904	-1.81993	1.76807e-10	59	0.00116491	5	0.000183108	-2.30645	9.32107e-06	106	0.000977567	64	0.000820998	-0.28755	0.311353	gi|357480079|ref|XP_003610325.1| Receptor-like protein kinase [Medicago truncatula]_x0001_gi|355511380|gb|AES92522.1| Receptor-like protein kinase [Medicago truncatula]	0	1536	a107683_27	sp|Q01513|CYAA_PODAS Adenylate cyclase OS=Podospora anserina PE=3 SV=1	27.98	4e-13	74.3	-
a10769_187	H	925	0.0640137	463	0.0285496	-2.26736	7.95636e-184	924	0.0645053	225	0.0291341	-0.783701	1.47967e-15	1388	0.0452598	1149	0.0521152	-0.742841	1.09083e-37	gi|357441611|ref|XP_003591083.1| Heavy metal-associated domain containing protein expressed [Medicago truncatula]_x0001_gi|355480131|gb|AES61334.1| Heavy metal-associated domain containing protein expressed [Medicago truncatula]	9e-41	149	-	-	-	-	-	-
a107725_33	H	767	0.0269826	243	0.00761698	-2.92718	5.58504e-202	240	0.0085171	76	0.00500254	-0.404696	0.0387508	1010	0.0167418	316	0.00728599	0.660889	5.60858e-14	gi|357436195|ref|XP_003588373.1| Caesin kinase [Medicago truncatula]_x0001_gi|355477421|gb|AES58624.1| Caesin kinase [Medicago truncatula]	5e-92	287	a107725_33	sp|P40235|HHP1_SCHPO Casein kinase I homolog hhp1 OS=Schizosaccharomyces pombe (strain 972 / ATCC 24843) GN=hhp1 PE=2 SV=1	44.93	9e-12	68.9	-
a10774_217	F	365	0.0173481	54	0.00228686	-4.02578	9.49315e-125	959	0.0459801	9	0.000800368	-5.4812	3.57383e-146	419	0.00938349	968	0.0301542	-2.22353	1.234e-166	gi|388510250|gb|AFK43191.1| unknown [Medicago truncatula]	0	599	a10774_217	sp|O14412|GUB_ORPSP Beta-glucanase OS=Orpinomyces sp. (strain PC-2) GN=licA PE=1 SV=1	30.56	9e-14	75.1	-
a107755_50	F	167	0.0129542	23	0.00158969	-4.12906	1.35611e-58	195	0.0152589	5	0.000725695	-4.03114	2.37831e-27	190	0.0069445	200	0.0101681	-1.08947	3.6449e-13	gi|217075532|gb|ACJ86126.1| unknown [Medicago truncatula]_x0001_gi|388516965|gb|AFK46544.1| unknown [Medicago truncatula]	7e-48	156	-	-	-	-	-	-
a10791_218	F	285	0.0159619	37	0.00184642	-4.21428	3.03242e-100	821	0.0463847	15	0.00157188	-4.52008	7.1469e-119	322	0.00849742	836	0.0306873	-2.39191	3.88184e-157	gi|388506250|gb|AFK41191.1| unknown [Medicago truncatula]	2e-131	377	-	-	-	-	-	1.04493
a107934_45	F	99	0.00251358	33	0.000746551	-2.85388	1.84259e-26	125	0.00320154	11	0.000522563	-2.25209	8.80589e-11	132	0.00157915	136	0.00226313	-1.05854	7.18084e-09	gi|356499966|ref|XP_003518806.1| PREDICTED: probable indole-3-acetic acid-amido synthetase GH3.1-like [Glycine max]	0	1077	a107934_45	tr|B0D558|B0D558_LACBS Predicted protein OS=Laccaria bicolor (strain S238N-H82 / ATCC MYA-4686) GN=LACBIDRAFT_316873 PE=4 SV=1	24.01	2e-17	94	-
a107942_76	D	5	0.000964559	45	0.00773498	1.90101	0.000549058	7	0.00136223	12	0.0043314	2.03187	0.00570231	50	0.00454486	19	0.00240229	0.380458	0.426242	no BLAST hit	-	-	-	-	-	-	-	-
a107951_69	G	51	0.00716805	34	0.00425792	-1.85388	7.06526e-09	66	0.00935766	4	0.00105191	-2.79013	1.38889e-07	85	0.00562913	70	0.00644826	-0.735362	0.00417568	gi|357507541|ref|XP_003624059.1| NBS-LRR type disease resistance protein [Medicago truncatula]_x0001_gi|355499074|gb|AES80277.1| NBS-LRR type disease resistance protein [Medicago truncatula]	3e-33	123	-	-	-	-	-	-
a107960_47	H	152	0.00809081	78	0.0036994	-2.23144	1.24235e-30	198	0.0106318	43	0.00428258	-0.948825	2.51044e-05	230	0.00576857	241	0.00840774	-1.08287	1.58776e-15	gi|356564617|ref|XP_003550548.1| PREDICTED: uncharacterized protein LOC100803393 [Glycine max]	4e-101	306	-	-	-	-	-	-
a108042_23	F	111	0.00826285	35	0.00232147	-2.93405	2.50447e-30	113	0.0084855	4	0.000557129	-3.56591	4.72618e-15	146	0.00512096	117	0.00570829	-0.69601	0.000294046	no BLAST hit	-	-	-	-	-	-	-	-
a10808_356	A	1	0.000126405	44	0.00495569	4.19052	2.04375e-07	14	0.00178519	24	0.00567627	2.03187	6.08959e-05	45	0.0026802	38	0.00314819	-0.771545	0.0339678	gi|357481411|ref|XP_003610991.1| hypothetical protein MTR_5g009290 [Medicago truncatula]_x0001_gi|217075136|gb|ACJ85928.1| unknown [Medicago truncatula]_x0001_gi|355512326|gb|AES93949.1| hypothetical protein MTR_5g009290 [Medicago truncatula]_x0001_gi|388514383|gb|AFK45253.1| unknown [Medicago truncatula]	3e-09	52.4	-	-	-	-	-	-
a108103_65	H	34	0.0062525	9	0.00147471	-3.18645	9.15776e-11	64	0.0118726	8	0.00275267	-1.74573	0.000135902	43	0.00372593	72	0.00867803	-1.75913	4.87242e-10	gi|388514585|gb|AFK45354.1| unknown [Medicago truncatula]	2e-14	68.2	-	-	-	-	-	-
a108104_53	G	39	0.00257806	46	0.00270941	-1.03075	0.0017865	117	0.00780202	8	0.000989481	-2.6161	6.88948e-12	85	0.00264752	125	0.00541567	-1.57186	2.13932e-14	gi|357501189|ref|XP_003620883.1| Mitochondrial substrate carrier family protein P [Medicago truncatula]_x0001_gi|355495898|gb|AES77101.1| Mitochondrial substrate carrier family protein P [Medicago truncatula]	3e-122	353	a108104_53	sp|Q12251|YP011_YEAST Uncharacterized mitochondrial carrier YPR011C OS=Saccharomyces cerevisiae (strain ATCC 204508 / S288c) GN=YPR011C PE=1 SV=1	40.23	1e-28	123	-
a108115_19	A	3	0.000140439	103	0.00429626	3.83262	3.64324e-15	9	0.000425011	44	0.00385395	3.54377	5.42491e-14	106	0.0023381	53	0.00162613	-0.0154702	0.988771	gi|255629823|gb|ACU15262.1| unknown [Glycine max]	5e-07	51.2	-	-	-	-	-	-
a10814_165	H	979	0.0568253	171	0.00884389	-3.78623	0	572	0.0334925	145	0.0157477	-0.725696	6.84944e-09	1150	0.031452	717	0.0272767	-0.333881	2.83022e-06	gi|388493212|gb|AFK34672.1| unknown [Medicago truncatula]	4e-42	145	-	-	-	-	-	-
a1081432_2	F	11	0.00358752	3	0.000871788	-3.14338	0.00039778	18	0.00592197	0	0	-3.91566	0.00213874	14	0.0021514	18	0.00384758	-1.37804	0.0172795	no BLAST hit	-	-	-	-	-	-	-	-
a108162_22	E	7	0.000499658	153	0.00973093	3.18112	3.82627e-19	44	0.00316825	59	0.0078798	1.67748	1.84683e-08	160	0.00538129	103	0.00481865	-0.380043	0.072793	no BLAST hit	-	-	-	-	-	-	-	-
a10823_167	D	432	0.01103	1198	0.0272544	0.20261	0.0129169	382	0.00983893	648	0.0309568	2.01669	3.52329e-106	1630	0.0196097	1030	0.0172363	-0.353243	1.75623e-09	gi|356508302|ref|XP_003522897.1| PREDICTED: E3 ubiquitin-protein ligase KEG-like [Glycine max]	0	1153	a10823_167	sp|O14299|WIS4_SCHPO MAP kinase kinase kinase wis4 OS=Schizosaccharomyces pombe (strain 972 / ATCC 24843) GN=wis4 PE=3 SV=1	27.85	5e-15	80.5	-
a108230_32	A	2	0.000236597	21	0.00221354	2.1234	0.0134614	0	0	14	0.00309882	6.06162	4.62139e-06	23	0.00128203	14	0.00108548	-0.299263	0.657018	no BLAST hit	-	-	-	-	-	-	-	-
a108232_46	G	26	0.00156453	25	0.00134042	-1.3255	0.00183538	102	0.00619161	8	0.00090072	-2.41816	1.08919e-09	51	0.00144602	110	0.00433828	-2.1244	8.53244e-19	gi|357466583|ref|XP_003603576.1| hypothetical protein MTR_3g109280 [Medicago truncatula]_x0001_gi|355492624|gb|AES73827.1| hypothetical protein MTR_3g109280 [Medicago truncatula]	3e-160	447	a108232_46	tr|F4PC90|F4PC90_BATDJ Putative uncharacterized protein (Fragment) OS=Batrachochytrium dendrobatidis (strain JAM81 / FGSC 10211) GN=BATDEDRAFT_5536 PE=4 SV=1	28.64	5e-20	100	-
a108272_40	A	0	0	40	0.00510659	5.05301	2.7344e-07	1	0.000144536	5	0.00134042	3.57619	0.0172766	40	0.00270044	6	0.00056344	1.7215	0.00250053	no BLAST hit	-	-	-	-	-	-	-	-
a108334_48	F	47	0.00262484	24	0.00119428	-2.23854	2.95411e-10	87	0.00490136	4	0.000417978	-3.18868	7.26781e-11	71	0.00186834	91	0.00333089	-1.37352	5.9815e-09	gi|357517941|ref|XP_003629259.1| La-related protein 1B [Medicago truncatula]_x0001_gi|355523281|gb|AET03735.1| La-related protein 1B [Medicago truncatula]	2e-96	295	-	-	-	-	-	-
a108339_50	G	24	0.00114438	28	0.00118961	-1.04652	0.0149193	56	0.00269364	2	0.000178434	-3.55309	5.95573e-08	52	0.0011683	58	0.0018126	-1.17301	6.55425e-05	gi|357443863|ref|XP_003592209.1| Membrane protein, putative [Medicago truncatula]_x0001_gi|355481257|gb|AES62460.1| Membrane protein, putative [Medicago truncatula]	0	595	-	-	-	-	-	-
a108399_38	D	5	0.00076465	38	0.00517803	1.65708	0.00445604	3	0.000462814	18	0.00515055	3.83923	1.2195e-06	43	0.00309851	21	0.00210487	0.0184771	1	no BLAST hit	-	-	-	-	-	-	-	-
a108428_28	A	3	0.000146722	122	0.00531644	4.07686	2.00483e-18	4	0.000197345	34	0.00311129	4.34173	1.97972e-12	125	0.00288054	38	0.00121806	0.702387	0.0106854	no BLAST hit	-	-	-	-	-	-	-	2.51678
a10843_232	H	520	0.0275055	262	0.0123483	-2.25786	2.17868e-103	578	0.0308415	73	0.00722483	-1.73083	5.88561e-33	782	0.0194901	651	0.0225689	-0.750959	3.46429e-22	gi|388499446|gb|AFK37789.1| unknown [Lotus japonicus]	2e-111	326	a10843_232	tr|G3AVA8|G3AVA8_SPAPN Putative uncharacterized protein OS=Spathaspora passalidarum (strain NRRL Y-27907 / 11-Y1) GN=SPAPADRAFT_73362 PE=4 SV=1	29.61	7e-16	87.4	-
a108436_35	D	130	0.0049638	513	0.0174532	0.711532	3.3737e-08	72	0.00277329	143	0.0102163	2.24421	1.53926e-27	643	0.0115684	215	0.0053805	0.565012	3.33451e-07	gi|357487489|ref|XP_003614032.1| hypothetical protein MTR_5g043940 [Medicago truncatula]_x0001_gi|355515367|gb|AES96990.1| hypothetical protein MTR_5g043940 [Medicago truncatula]	4e-94	302	-	-	-	-	-	-
a108449_47	F	119	0.00986613	48	0.00354593	-2.57877	1.76758e-28	211	0.0176472	2	0.000310255	-5.46683	6.99141e-33	167	0.00652392	213	0.0115743	-1.36648	1.53477e-19	gi|388512905|gb|AFK44514.1| unknown [Lotus japonicus]	1e-55	177	-	-	-	-	-	-
a10848_235	H	1132	0.0547282	331	0.0142587	-3.04289	0	1085	0.0529159	197	0.0178205	-1.20716	5.48787e-36	1463	0.0333273	1282	0.0406224	-0.824937	4.89019e-50	gi|388503412|gb|AFK39772.1| unknown [Medicago truncatula]	2e-167	471	a10848_235	sp|P0CD92|AQY1_YEASX Aquaporin-1 OS=Saccharomyces cerevisiae GN=AQY1 PE=2 SV=1	32.43	3e-17	86.7	-
a1084957_2	F	8	0.00242178	4	0.00107893	-2.26891	0.0136171	16	0.00488605	0	0	-3.74573	0.0045323	12	0.00171166	16	0.00317453	-1.43051	0.0212201	no BLAST hit	-	-	-	-	-	-	-	-
a10850_243	H	539	0.0241776	272	0.0108713	-2.25559	5.42628e-107	660	0.0298649	106	0.00889649	-1.38414	2.57573e-27	811	0.017141	766	0.0225199	-0.933113	3.9383e-37	gi|357445983|ref|XP_003593269.1| Magnesium-dependent phosphatase [Medicago truncatula]_x0001_gi|87162746|gb|ABD28541.1| HAD-superfamily phosphatase subfamily IIIC; TonB box, N-terminal [Medicago truncatula]_x0001_gi|355482317|gb|AES63520.1| Magnesium-dependent phosphatase [Medicago truncatula]	6e-128	367	a10850_243	sp|O94279|MGDP1_SCHPO Putative magnesium-dependent phosphatase P8B7.31 OS=Schizosaccharomyces pombe (strain 972 / ATCC 24843) GN=SPBP8B7.31 PE=1 SV=2	35.26	5e-15	79	3.97219
a108533_47	D	29	0.00265823	8	0.00065339	-3.1269	3.39264e-09	1	9.2467e-05	8	0.00137206	4.25427	0.00115338	37	0.00159804	9	0.000540692	1.02406	0.0674009	no BLAST hit	-	-	-	-	-	-	-	-
a108533_47	H	29	0.00265823	8	0.00065339	-3.1269	3.39264e-09	1	9.2467e-05	8	0.00137206	4.25427	0.00115338	37	0.00159804	9	0.000540692	1.02406	0.0674009	no BLAST hit	-	-	-	-	-	-	-	-
a108573_49	E	5	0.000478371	71	0.00605259	2.5589	8.56527e-08	14	0.00135119	18	0.00322223	1.61684	0.00367224	76	0.0034261	32	0.00200659	0.232457	0.560898	no BLAST hit	-	-	-	-	-	-	-	-
a10863_204	A	94	0.00276065	1581	0.0413718	2.80312	1.21068e-165	191	0.00565861	1291	0.0709413	4.01111	0	1675	0.0231788	1482	0.0285263	-0.838855	2.5243e-59	gi|357453545|ref|XP_003597050.1| Histone-lysine N-methyltransferase E(z) [Medicago truncatula]_x0001_gi|355486098|gb|AES67301.1| Histone-lysine N-methyltransferase E(z) [Medicago truncatula]	0	724	-	-	-	-	-	3.34262
a108642_50	F	245	0.00874401	123	0.00391145	-2.26304	1.72555e-49	465	0.0167413	42	0.00280468	-2.2145	1.37233e-36	368	0.00618848	507	0.0118595	-1.47775	1.25239e-50	gi|357465747|ref|XP_003603158.1| ADP/ATP translocase-like protein [Medicago truncatula]_x0001_gi|355492206|gb|AES73409.1| ADP/ATP translocase-like protein [Medicago truncatula]	0	578	a108642_50	sp|Q09188|ADT_SCHPO ADP,ATP carrier protein OS=Schizosaccharomyces pombe (strain 972 / ATCC 24843) GN=anc1 PE=2 SV=1	42.47	2e-59	227	-
a108643_42	F	10	0.00134774	3	0.00036026	-3.00588	0.00100597	27	0.00367081	2	0.000504341	-2.50062	0.00214481	13	0.000825546	29	0.00256164	-2.17301	9.0981e-06	gi|357519817|ref|XP_003630197.1| RING finger protein [Medicago truncatula]_x0001_gi|355524219|gb|AET04673.1| RING finger protein [Medicago truncatula]	6e-25	96.7	-	-	-	-	-	-
a10869_140	H	471	0.0207335	215	0.00843292	-2.40031	9.06286e-101	502	0.0222919	56	0.00461241	-1.90992	9.22182e-33	686	0.0142288	558	0.016099	-0.717527	9.09732e-18	gi|217072250|gb|ACJ84485.1| unknown [Medicago truncatula]_x0001_gi|388507312|gb|AFK41722.1| unknown [Medicago truncatula]	4e-127	369	a10869_140	sp|P17610|YPT3_SCHPO GTP-binding protein ypt3 OS=Schizosaccharomyces pombe (strain 972 / ATCC 24843) GN=ypt3 PE=1 SV=1	58.02	9e-65	244	-
a108704_36	A	3	0.000120718	69	0.00247393	3.25465	2.18956e-09	2	8.11844e-05	13	0.000978773	3.95471	3.74827e-05	72	0.00136513	15	0.000395599	1.24756	0.00131289	no BLAST hit	-	-	-	-	-	-	-	-
a108758_65	G	50	0.0110961	32	0.00632757	-1.91277	4.69281e-09	55	0.0123127	4	0.00166091	-2.52709	6.22454e-06	82	0.00857441	59	0.00858152	-0.540561	0.057803	gi|388521031|gb|AFK48577.1| unknown [Medicago truncatula]	2e-07	49.3	-	-	-	-	-	-
a108812_51	A	0	0	77	0.00516586	5.99787	2.95745e-13	0	0	43	0.00605789	7.68053	3.23198e-15	77	0.00273178	43	0.002122	-0.174948	0.638589	gi|359490741|ref|XP_003634150.1| PREDICTED: 60S acidic ribosomal protein P1-2-like [Vitis vinifera]_x0001_gi|302143976|emb|CBI23081.3| unnamed protein product [Vitis vinifera]	3e-40	136	a108812_51	sp|P50344|RLA1_DAVTA 60S acidic ribosomal protein P1 OS=Davidiella tassiana GN=CLAH12 PE=1 SV=1	73.15	5e-20	94.4	-
a1088694_2	F	21	0.00466034	1	0.000197736	-5.66123	4.39415e-09	25	0.00559668	0	0	-4.38959	0.000150337	22	0.00230045	25	0.00363624	-1.19989	0.0110042	no BLAST hit	-	-	-	-	-	-	-	-
a10889_194	H	759	0.0382945	407	0.0182969	-2.16799	4.87738e-143	638	0.0324719	97	0.00915703	-1.46323	1.16506e-28	1166	0.0277194	735	0.024305	-0.349719	6.51219e-07	gi|357478053|ref|XP_003609312.1| 13 kDa ribonucleoprotein-associated protein [Medicago truncatula]_x0001_gi|217073768|gb|ACJ85244.1| unknown [Medicago truncatula]_x0001_gi|355510367|gb|AES91509.1| 13 kDa ribonucleoprotein-associated protein [Medicago truncatula]_x0001_gi|388490702|gb|AFK33417.1| unknown [Medicago truncatula]_x0001_gi|388516645|gb|AFK46384.1| unknown [Medicago truncatula]	2e-82	246	a10889_194	sp|O74690|SNU13_SCHPO 13 kDa ribonucleoprotein-associated protein OS=Schizosaccharomyces pombe (strain 972 / ATCC 24843) GN=snu13 PE=3 SV=1	78.23	3e-40	162	-
a108902_41	D	43	0.000683634	252	0.0035698	1.2821	2.07785e-10	39	0.000625478	81	0.00240951	2.30871	1.44035e-16	295	0.00220988	120	0.0012504	0.28221	0.112197	gi|147772908|emb|CAN64580.1| hypothetical protein VITISV_002159 [Vitis vinifera]	0	1091	a108902_41	sp|Q12501|YO22B_YEAST Transposon Ty2-OR2 Gag-Pol polyprotein OS=Saccharomyces cerevisiae (strain ATCC 204508 / S288c) GN=TY2B-OR2 PE=1 SV=1	27.62	2e-23	108	-
a108912_41	F	5	0.000974109	0	0	-4.59084	0.00793142	15	0.00294796	1	0.000364524	-2.65262	0.02034	5	0.000458986	16	0.00204301	-2.69354	0.000243292	no BLAST hit	-	-	-	-	-	-	-	-
a108916_41	D	8	0.000549125	63	0.0038531	1.70837	0.000130508	5	0.000346213	15	0.00192647	2.83923	0.000123105	71	0.00229632	20	0.000899757	0.812349	0.0328595	no BLAST hit	-	-	-	-	-	-	-	-
a108939_49	G	87	0.00318592	71	0.00231666	-1.56211	1.5406e-11	340	0.0125599	29	0.00198702	-2.29714	3.27829e-28	158	0.00272624	369	0.00885635	-2.23917	1.12022e-64	gi|356500391|ref|XP_003519015.1| PREDICTED: uncharacterized protein LOC100801654 [Glycine max]	0	604	-	-	-	-	-	-
a108946_61	F	67	0.0114309	16	0.00243227	-3.335	6.11207e-21	97	0.0166943	10	0.00319222	-2.02372	1.22421e-07	83	0.00667227	107	0.0119647	-1.3819	1.88972e-10	gi|351723841|ref|NP_001236781.1| uncharacterized protein LOC100527746 [Glycine max]_x0001_gi|255633100|gb|ACU16905.1| unknown [Glycine max]	0.0006	39.3	-	-	-	-	-	-
a108957_65	F	368	0.0127635	87	0.00268861	-3.34953	3.23099e-110	286	0.0100064	17	0.00110321	-2.81814	9.31017e-30	455	0.00743573	303	0.00688774	-0.428921	0.000159598	gi|357495195|ref|XP_003617886.1| Regulatory protein recX [Medicago truncatula]_x0001_gi|355519221|gb|AET00845.1| Regulatory protein recX [Medicago truncatula]	1e-174	497	-	-	-	-	-	-
a10898_204	H	1717	0.04467	948	0.0219757	-2.12585	0	1541	0.0404427	438	0.021321	-0.560597	2.00894e-14	2665	0.0326689	1979	0.0337447	-0.586106	1.58129e-42	gi|356520420|ref|XP_003528860.1| PREDICTED: uncharacterized protein LOC100799791 [Glycine max]	5e-163	476	-	-	-	-	-	4.21151
a1089882_3	H	14	0.0045913	3	0.000876632	-3.49131	2.35321e-05	26	0.00860148	3	0.00184085	-1.86121	0.0135918	17	0.00262693	29	0.00623332	-1.78599	0.000117565	no BLAST hit	-	-	-	-	-	-	-	-
a108991_77	F	252	0.0826434	82	0.0239613	-2.88864	2.35946e-66	338	0.111819	27	0.0165676	-2.39173	2.22917e-29	334	0.0516114	365	0.0784538	-1.14352	4.84894e-25	no BLAST hit	-	-	-	-	-	-	-	-
a10901_220	H	1312	0.0322166	769	0.0168252	-2.03963	5.52963e-228	1388	0.0343817	307	0.014105	-0.92243	7.63183e-30	2081	0.0240774	1695	0.027279	-0.719478	3.74586e-52	gi|217074802|gb|ACJ85761.1| unknown [Medicago truncatula]	0	986	-	-	-	-	-	-
a109028_37	A	0	0	18	0.00106378	3.90101	0.00164314	0	0	6	0.000744612	4.83923	0.00410255	18	0.000562541	6	0.000260828	0.569492	0.500761	no BLAST hit	-	-	-	-	-	-	-	-
a109045_44	H	301	0.0351153	84	0.00873167	-3.11022	9.61696e-85	58	0.00682574	11	0.0024011	-1.14428	0.00989453	385	0.0211632	69	0.00527585	1.46472	2.07902e-19	gi|357515483|ref|XP_003628030.1| 1-aminocyclopropane-1-carboxylate oxidase-like protein [Medicago truncatula]_x0001_gi|355522052|gb|AET02506.1| 1-aminocyclopropane-1-carboxylate oxidase-like protein [Medicago truncatula]	1e-48	161	-	-	-	-	-	-
a10907_278	H	235	0.0290215	128	0.0140848	-2.14543	1.47329e-44	259	0.0322659	47	0.0108602	-1.20795	2.2474e-09	363	0.0211228	306	0.0247678	-0.769032	2.34564e-11	gi|225427762|ref|XP_002267589.1| PREDICTED: uncharacterized protein LOC100245210 [Vitis vinifera]_x0001_gi|297744730|emb|CBI37992.3| unnamed protein product [Vitis vinifera]	1e-17	78.6	-	-	-	-	-	-
a10909_126	F	43	0.00282351	23	0.00134566	-2.17162	3.66807e-09	339	0.022455	1	0.00012286	-7.15087	6.86276e-50	66	0.002042	340	0.0146323	-3.38047	5.10981e-91	gi|357436587|ref|XP_003588569.1| hypothetical protein MTR_1g008680 [Medicago truncatula]_x0001_gi|355477617|gb|AES58820.1| hypothetical protein MTR_1g008680 [Medicago truncatula]	6e-68	213	-	-	-	-	-	-
a10914_214	H	1462	0.0635518	558	0.0216124	-2.65852	0	338	0.0148214	360	0.02928	1.34524	8.78134e-34	2020	0.0413736	698	0.0198861	0.517586	9.5769e-18	gi|388519407|gb|AFK47765.1| unknown [Medicago truncatula]	0	545	a10914_214	tr|G2YBI7|G2YBI7_BOTF4 Glycosyltransferase family 1 protein OS=Botryotinia fuckeliana (strain T4) GN=BofuT4P174000007001 PE=4 SV=1	26.78	8e-07	57.8	-
a109163_39	F	62	0.0107645	25	0.00386749	-2.57925	2.28802e-15	80	0.0140115	7	0.00227399	-2.26031	2.70355e-07	87	0.00711725	87	0.00989997	-1.01547	1.15927e-05	no BLAST hit	-	-	-	-	-	-	-	-
a109171_45	H	13	0.00203017	6	0.000834887	-2.38439	0.000918899	22	0.0034658	3	0.000876594	-1.6202	0.0426937	19	0.00139809	25	0.00255883	-1.4114	0.00337879	no BLAST hit	-	-	-	-	-	-	-	-
a109185_67	H	72	0.00938241	36	0.00417997	-2.26891	2.2369e-15	71	0.00933324	9	0.00219439	-1.72556	6.39706e-05	108	0.00663128	80	0.00683259	-0.582511	0.0145283	gi|356561877|ref|XP_003549203.1| PREDICTED: uncharacterized protein LOC100803746 [Glycine max]	8e-55	179	-	-	-	-	-	-
a10927_261	H	573	0.0265292	279	0.0115097	-2.30718	8.85174e-117	698	0.0326	134	0.0116082	-1.12673	3.60681e-21	852	0.0185867	832	0.0252468	-0.9812	1.15119e-43	gi|357464345|ref|XP_003602454.1| N-acetyltransferase, putative [Medicago truncatula]_x0001_gi|355491502|gb|AES72705.1| N-acetyltransferase, putative [Medicago truncatula]	1e-122	357	-	-	-	-	-	-
a109281_28	D	55	0.00277259	341	0.0153167	1.36335	5.7634e-15	21	0.00106791	151	0.0142426	4.10035	3.65144e-50	396	0.00940611	172	0.00568284	0.187622	0.230459	no BLAST hit	-	-	-	-	-	-	-	-
a109285_18	E	16	0.000585552	202	0.00658697	2.3893	8.78443e-19	27	0.000996786	39	0.00267054	1.78478	2.20647e-06	218	0.00375919	66	0.00158308	0.70832	0.000433127	no BLAST hit	-	-	-	-	-	-	-	-
a109294_42	G	17	0.00140945	13	0.000960355	-1.65594	0.00304673	42	0.00351271	3	0.000465383	-2.55309	8.23656e-05	30	0.00117196	45	0.00244527	-1.60043	6.76341e-06	gi|388522437|gb|AFK49280.1| unknown [Medicago truncatula]	2e-61	195	-	-	-	-	-	-
a10933_489	H	170	0.0310689	85	0.0138416	-2.26891	8.37848e-35	171	0.0315258	20	0.00683906	-1.84166	2.57638e-11	255	0.0219588	191	0.0228783	-0.598546	4.26556e-05	gi|339716040|gb|AEJ88267.1| putative ADP-ribosylation factor [Wolffia arrhiza]	2e-45	144	a10933_489	sp|P0CM16|ARF_CRYNJ ADP-ribosylation factor OS=Cryptococcus neoformans var. neoformans serotype D (strain JEC21 / ATCC MYA-565) GN=ARF PE=1 SV=1	98.55	2e-35	144	-
a109336_81	F	95	0.0139501	17	0.00222429	-3.75131	6.67452e-32	24	0.00355515	1	0.000274753	-3.3307	0.000785435	112	0.00774932	25	0.00240607	1.14803	0.000133902	gi|357502937|ref|XP_003621757.1| hypothetical protein MTR_7g022470 [Medicago truncatula]_x0001_gi|355496772|gb|AES77975.1| hypothetical protein MTR_7g022470 [Medicago truncatula]	2e-30	114	-	-	-	-	-	-
a109366_40	A	0	0	139	0.0050352	6.85003	2.05814e-22	0	0	78	0.00593331	8.53967	1.18444e-24	139	0.00266269	78	0.00207836	-0.181931	0.495814	gi|326511094|dbj|BAJ91894.1| predicted protein [Hordeum vulgare subsp. vulgare]	1e-164	471	a109366_40	sp|Q9P784|RL4B_SCHPO 60S ribosomal protein L4-B OS=Schizosaccharomyces pombe (strain 972 / ATCC 24843) GN=rpl4b PE=3 SV=1	63.37	1e-121	433	-
a109405_36	F	150	0.00938987	33	0.00184065	-3.45334	8.99295e-47	141	0.00890389	5	0.000585635	-3.56336	1.61851e-18	183	0.00539773	146	0.00599011	-0.689595	5.03159e-05	gi|357467955|ref|XP_003604262.1| hypothetical protein MTR_4g007230 [Medicago truncatula]_x0001_gi|355505317|gb|AES86459.1| hypothetical protein MTR_4g007230 [Medicago truncatula]	4e-22	90.1	-	-	-	-	-	-
a109435_62	H	59	0.00943856	5	0.000712709	-4.82963	6.29392e-23	69	0.0111351	9	0.00269392	-1.68433	0.000110826	64	0.0048242	78	0.00817828	-1.30087	2.99971e-07	gi|319428664|gb|ADV56687.1| glutaredoxin [Phaseolus vulgaris]	4e-27	100	-	-	-	-	-	-
a109463_39	F	38	0.00157748	16	0.000591819	-2.51684	1.35719e-09	270	0.0113067	4	0.000310691	-4.82255	1.08689e-40	54	0.00105625	274	0.00745495	-3.35861	3.65737e-73	gi|357446613|ref|XP_003593582.1| hypothetical protein MTR_2g013780 [Medicago truncatula]_x0001_gi|355482630|gb|AES63833.1| hypothetical protein MTR_2g013780 [Medicago truncatula]	1e-167	475	-	-	-	-	-	-
a109508_73	F	47	0.0166135	0	0	-7.8235	2.89164e-17	48	0.0171158	0	0	-5.3307	3.04019e-08	47	0.00782804	48	0.0111203	-1.04584	0.00119001	no BLAST hit	-	-	-	-	-	-	-	-
a10951_178	F	15	0.000385655	0	0	-6.17581	9.36394e-07	15	0.000389038	0	0	-3.65262	0.00668617	15	0.000181715	15	0.000252763	-1.01547	0.105367	no BLAST hit	-	-	-	-	-	-	-	-
a109514_72	A	0	0	44	0.0129291	5.19052	5.86816e-08	2	0.000665349	7	0.0043193	3.06162	0.00794422	44	0.00683709	9	0.00194528	1.27404	0.0132425	no BLAST hit	-	-	-	-	-	-	-	-
a109517_75	D	5	0.00163975	0	0	-4.59084	0.00793142	6	0.00198496	16	0.00981785	2.6693	0.000123166	5	0.000772626	22	0.00472872	-3.15297	1.95198e-06	no BLAST hit	-	-	-	-	-	-	-	-
a109517_75	H	5	0.00163975	0	0	-4.59084	0.00793142	6	0.00198496	16	0.00981785	2.6693	0.000123166	5	0.000772626	22	0.00472872	-3.15297	1.95198e-06	no BLAST hit	-	-	-	-	-	-	-	-
a109535_52	F	199	0.0541344	0	0	-9.90554	2.3162e-54	85	0.0233255	0	0	-6.15512	7.703e-14	199	0.0255073	85	0.0151549	0.211763	0.353587	no BLAST hit	-	-	-	-	-	-	-	-
a109536_43	F	9	0.000488308	1	4.83437e-05	-4.43884	0.000295505	246	0.0134641	0	0	-7.68825	4.82454e-35	10	0.000255648	246	0.00874782	-5.63606	7.44352e-84	no BLAST hit	-	-	-	-	-	-	-	-
a109557_47	H	435	0.0384985	258	0.0203452	-2.02256	1.22669e-75	541	0.0482996	109	0.0180497	-1.05703	4.20167e-15	693	0.0288988	650	0.0377035	-0.923055	4.15256e-31	gi|356535006|ref|XP_003536040.1| PREDICTED: solute carrier family 40 member 1-like [Glycine max]	3e-14	73.9	-	-	-	-	-	-
a109579_47	F	338	0.0160132	155	0.00654308	-2.39367	1.95764e-72	528	0.0252341	20	0.00177289	-3.4682	3.38056e-65	493	0.0110053	548	0.0170159	-1.16806	2.46984e-38	gi|363806800|ref|NP_001242284.1| uncharacterized protein LOC100819557 [Glycine max]_x0001_gi|255638737|gb|ACU19673.1| unknown [Glycine max]	6e-142	406	a109579_47	tr|C9SPQ8|C9SPQ8_VERA1 Zinc finger protein OS=Verticillium albo-atrum (strain VaMs.102 / ATCC MYA-4576 / FGSC 10136) GN=VDBG_06883 PE=4 SV=1	40.66	7e-17	90.9	-
a1096220_3	F	9	0.00264318	1	0.000261681	-4.43884	0.000295505	11	0.00325889	0	0	-3.20516	0.0301099	10	0.00138381	11	0.00211734	-1.15297	0.127362	no BLAST hit	-	-	-	-	-	-	-	-
a109654_45	A	0	0	31	0.00363959	4.68528	9.17166e-06	8	0.00106337	14	0.00345159	2.06162	0.00241683	31	0.00192467	22	0.00189993	-0.520705	0.299025	no BLAST hit	-	-	-	-	-	-	-	-
a109673_47	D	20	0.0011507	134	0.00686951	1.47525	3.30836e-07	20	0.00116079	46	0.00495198	2.4559	1.62233e-10	154	0.00417489	66	0.0024888	0.206922	0.437003	gi|357507349|ref|XP_003623963.1| Mediator of RNA polymerase II transcription subunit [Medicago truncatula]_x0001_gi|87240976|gb|ABD32834.1| 2-oxo acid dehydrogenase, lipoyl-binding site [Medicago truncatula]_x0001_gi|355498978|gb|AES80181.1| Mediator of RNA polymerase II transcription subunit [Medicago truncatula]	4e-130	409	a109673_47	tr|I1CP70|I1CP70_RHIO9 Uncharacterized protein OS=Rhizopus delemar (strain RA 99-880 / ATCC MYA-4621 / FGSC 9543 / NRRL 43880) GN=RO3G_14961 PE=4 SV=1	22.73	3e-09	64.3	-
a109712_37	F	351	0.0276265	50	0.00350653	-4.08039	5.68694e-121	460	0.0365232	29	0.00427076	-2.73324	8.2817e-46	401	0.0148715	489	0.0252256	-1.3017	1.68945e-40	gi|356562850|ref|XP_003549681.1| PREDICTED: uncharacterized protein LOC100527473 [Glycine max]_x0001_gi|255632430|gb|ACU16565.1| unknown [Glycine max]	4e-38	130	-	-	-	-	-	-
a109797_40	F	296	0.0247495	123	0.00916366	-2.53585	7.55102e-68	386	0.0325578	28	0.00438048	-2.53084	1.40085e-35	419	0.0165075	414	0.0226876	-0.998151	7.53052e-23	gi|357441189|ref|XP_003590872.1| F-box protein PP2-B1 [Medicago truncatula]_x0001_gi|355479920|gb|AES61123.1| F-box protein PP2-B1 [Medicago truncatula]	2e-90	270	a109797_40	tr|F4NXJ5|F4NXJ5_BATDJ Putative uncharacterized protein OS=Batrachochytrium dendrobatidis (strain JAM81 / FGSC 10211) GN=BATDEDRAFT_86597 PE=4 SV=1	29.03	1e-06	55.1	-
a10980_60	F	102	0.00341142	36	0.00107282	-2.77142	1.86463e-26	67	0.00226049	3	0.000187735	-3.22686	1.1092e-08	138	0.00217473	70	0.00153443	-0.0362287	0.908623	gi|357484295|ref|XP_003612435.1| hypothetical protein MTR_5g024980 [Medicago truncatula]_x0001_gi|355513770|gb|AES95393.1| hypothetical protein MTR_5g024980 [Medicago truncatula]	2e-13	67	-	-	-	-	-	-
a109812_44	A	1	0.000172605	17	0.00261452	2.81855	0.00846251	1	0.000174119	7	0.00226069	4.06162	0.00285103	18	0.00146392	8	0.000905019	0.154455	0.854968	no BLAST hit	-	-	-	-	-	-	-	-
a109844_52	F	79	0.00496112	42	0.00235012	-2.18038	5.10724e-16	90	0.00570147	5	0.000587504	-2.91566	2.21716e-10	121	0.00358038	95	0.00391011	-0.666463	0.0020202	gi|10717159|gb|AAG22044.1|AF305783_1 apyrase 2 [Pisum sativum]	1e-86	269	-	-	-	-	-	-
a109850_37	F	115	0.00638023	55	0.00271888	-2.33305	1.10296e-24	99	0.00554072	9	0.000934264	-2.20516	1.48953e-08	170	0.00444405	108	0.00392713	-0.360967	0.0800305	gi|357518719|ref|XP_003629648.1| Aldehyde dehydrogenase [Medicago truncatula]_x0001_gi|357521043|ref|XP_003630810.1| Aldehyde dehydrogenase [Medicago truncatula]_x0001_gi|355523670|gb|AET04124.1| Aldehyde dehydrogenase [Medicago truncatula]_x0001_gi|355524832|gb|AET05286.1| Aldehyde dehydrogenase [Medicago truncatula]	1e-128	377	a109850_37	sp|P08157|ALDH_EMENI Aldehyde dehydrogenase OS=Emericella nidulans (strain FGSC A4 / ATCC 38163 / CBS 112.46 / NRRL 194 / M139) GN=aldA PE=3 SV=2	46.67	1e-45	179	-
a109858_26	H	133	0.00665349	45	0.00200585	-2.83234	6.69741e-35	170	0.00857905	23	0.00215285	-1.63156	1.16856e-09	178	0.00419575	193	0.00632804	-1.13219	1.71046e-13	no BLAST hit	-	-	-	-	-	-	-	-
a109882_35	F	57	0.0125551	18	0.00353269	-2.93188	4.23452e-16	32	0.0071103	3	0.00123639	-2.16077	0.00219824	75	0.00778392	35	0.00505274	0.0840655	0.841481	no BLAST hit	-	-	-	-	-	-	-	-
a109893_43	D	8	0.00113249	5	0.00063067	-1.94699	0.0267571	2	0.000285605	6	0.00158922	2.83923	0.0186903	13	0.00086712	8	0.000742245	-0.31503	0.723238	gi|357452161|ref|XP_003596357.1| hypothetical protein MTR_2g076320 [Medicago truncatula]_x0001_gi|355485405|gb|AES66608.1| hypothetical protein MTR_2g076320 [Medicago truncatula]	9e-15	70.9	-	-	-	-	-	-
a1099_350	D	819	0.0383093	1590	0.0662683	-0.311823	4.10548e-07	799	0.0377016	1402	0.122704	2.06549	4.39846e-236	2409	0.0530945	2201	0.0674768	-0.885195	6.95683e-96	gi|356566076|ref|XP_003551261.1| PREDICTED: uncharacterized protein LOC100775409 [Glycine max]	5e-46	157	-	-	-	-	-	3.53669
a109929_55	D	24	0.00121193	108	0.00485934	0.90101	0.00284944	24	0.00122256	42	0.00396829	2.06162	5.07263e-08	132	0.00314073	66	0.00218435	-0.0154702	0.982947	no BLAST hit	-	-	-	-	-	-	-	0.866551
a10993_214	D	121	0.00985207	556	0.0403371	0.931163	2.39202e-13	208	0.0170843	356	0.0542351	2.02956	3.26915e-59	677	0.025973	564	0.0300978	-0.75201	2.13561e-19	gi|357495045|ref|XP_003617811.1| Protein DEK [Medicago truncatula]_x0001_gi|355519146|gb|AET00770.1| Protein DEK [Medicago truncatula]	8e-46	165	a10993_214	sp|Q6FL84|ASF1_CANGA Histone chaperone ASF1 OS=Candida glabrata (strain ATCC 2001 / CBS 138 / JCM 3761 / NBRC 0622 / NRRL Y-65) GN=ASF1 PE=3 SV=1	35.71	5e-06	47.8	-
a109939_40	F	6	0.000216495	0	0	-4.85388	0.00304361	44	0.00160155	3	0.000202538	-2.6202	4.16523e-05	6	0.000102009	47	0.0011115	-3.9851	4.97029e-15	gi|356530852|ref|XP_003533993.1| PREDICTED: uncharacterized protein LOC100775928 [Glycine max]	2e-132	389	-	-	-	-	-	-
a109963_53	H	52	0.00253477	28	0.00121614	-2.162	8.33994e-11	131	0.00644169	23	0.00209774	-1.25559	1.66103e-05	80	0.00183746	154	0.00492006	-1.96033	1.85155e-23	gi|358343352|ref|XP_003635768.1| Transcription factor bZIP48 [Medicago truncatula]_x0001_gi|355501703|gb|AES82906.1| Transcription factor bZIP48 [Medicago truncatula]	1e-162	461	-	-	-	-	-	-
a109988_59	A	6	0.000863868	107	0.0137268	2.88759	1.32885e-12	7	0.00101669	47	0.0126614	4.0015	4.28767e-16	113	0.00766596	54	0.0050957	0.0498213	0.883895	no BLAST hit	-	-	-	-	-	-	-	-
a109996_30	E	0	0	13	0.000769148	3.43152	0.0121375	98	0.00656443	0	0	-6.36044	1.01699e-15	13	0.000406737	98	0.00426499	-3.92974	5.07181e-30	gi|357445781|ref|XP_003593168.1| Chaperone protein dnaJ [Medicago truncatula]_x0001_gi|357445785|ref|XP_003593170.1| Chaperone protein dnaJ [Medicago truncatula]_x0001_gi|355482216|gb|AES63419.1| Chaperone protein dnaJ [Medicago truncatula]_x0001_gi|355482218|gb|AES63421.1| Chaperone protein dnaJ [Medicago truncatula]	5e-72	219	a109996_30	sp|P39102|XDJ1_YEAST DnaJ protein homolog XDJ1 OS=Saccharomyces cerevisiae (strain ATCC 204508 / S288c) GN=XDJ1 PE=1 SV=2	44.16	2e-09	59.3	-
a109996_30	G	0	0	13	0.000769148	3.43152	0.0121375	98	0.00656443	0	0	-6.36044	1.01699e-15	13	0.000406737	98	0.00426499	-3.92974	5.07181e-30	gi|357445781|ref|XP_003593168.1| Chaperone protein dnaJ [Medicago truncatula]_x0001_gi|357445785|ref|XP_003593170.1| Chaperone protein dnaJ [Medicago truncatula]_x0001_gi|355482216|gb|AES63419.1| Chaperone protein dnaJ [Medicago truncatula]_x0001_gi|355482218|gb|AES63421.1| Chaperone protein dnaJ [Medicago truncatula]	5e-72	219	a109996_30	sp|P39102|XDJ1_YEAST DnaJ protein homolog XDJ1 OS=Saccharomyces cerevisiae (strain ATCC 204508 / S288c) GN=XDJ1 PE=1 SV=2	44.16	2e-09	59.3	-
a109998_36	F	9	0.000664099	3	0.000197242	-2.85388	0.00250613	36	0.00267969	0	0	-4.91566	2.44294e-06	12	0.000417218	36	0.00174103	-2.60043	2.31322e-08	gi|383152264|gb|AFG58206.1| Pinus taeda anonymous locus 0_18315_02 genomic sequence_x0001_gi|383152266|gb|AFG58207.1| Pinus taeda anonymous locus 0_18315_02 genomic sequence_x0001_gi|383152268|gb|AFG58208.1| Pinus taeda anonymous locus 0_18315_02 genomic sequence_x0001_gi|383152270|gb|AFG58209.1| Pinus taeda anonymous locus 0_18315_02 genomic sequence_x0001_gi|383152272|gb|AFG58210.1| Pinus taeda…	0.0002	38.9	-	-	-	-	-	-
a110_1688	D	1765	0.0776376	8787	0.344395	1.04679	2.00567e-235	1389	0.0616343	8807	0.724844	3.91887	0	10552	0.218703	10196	0.293948	-0.965957	0	gi|357466171|ref|XP_003603370.1| ATP synthase [Medicago truncatula]_x0001_gi|355492418|gb|AES73621.1| ATP synthase [Medicago truncatula]_x0001_gi|388517653|gb|AFK46888.1| unknown [Medicago truncatula]	5e-112	329	-	-	-	-	-	3.56824
a1100_532	D	1527	0.0395006	3916	0.09026	0.089766	0.0464216	1300	0.0339235	2239	0.10837	2.03861	0	5443	0.0663429	3539	0.060001	-0.39441	5.979e-37	gi|356539658|ref|XP_003538312.1| PREDICTED: pentatricopeptide repeat-containing protein At2g30100, chloroplastic-like [Glycine max]	0	797	-	-	-	-	-	3.305
a110019_46	H	170	0.00579403	84	0.00255094	-2.28599	4.13681e-35	159	0.00546666	26	0.00165804	-1.35818	3.56595e-07	254	0.00407904	185	0.00413254	-0.558167	0.000175583	gi|357489577|ref|XP_003615076.1| Quinolone resistance protein norA [Medicago truncatula]_x0001_gi|355516411|gb|AES98034.1| Quinolone resistance protein norA [Medicago truncatula]	0	718	-	-	-	-	-	-
a11004_211	H	1162	0.0388635	401	0.01195	-2.80385	2.28547e-292	1571	0.0530034	202	0.0126408	-1.70499	4.3231e-86	1563	0.0246312	1773	0.0388649	-1.19734	1.64806e-126	gi|7414433|emb|CAB85903.1| beta-1,3 glucanase [Pisum sativum]	0	842	a11004_211	tr|E7RAG9|E7RAG9_PICAD Glycoside hydrolase, family 17 OS=Pichia angusta (strain ATCC 26012 / NRRL Y-7560 / DL-1) GN=HPODL_3592 PE=3 SV=1	31.48	4e-06	55.8	-
a1101156_3	F	15	0.00305333	3	0.000544116	-3.59084	9.09753e-06	12	0.00246408	0	0	-3.3307	0.0204446	18	0.00172642	12	0.00160095	-0.430508	0.554706	gi|147782930|emb|CAN65591.1| hypothetical protein VITISV_042091 [Vitis vinifera]	3e-12	63.2	-	-	-	-	-	-
a11012_229	H	3703	0.0663807	1759	0.0280959	-2.34285	0	1311	0.0237074	352	0.0118065	-0.642754	1.37713e-15	5462	0.0461351	1663	0.0195386	0.700171	1.03392e-78	gi|3915037|sp|O24301.1|SUS2_PEA RecName: Full=Sucrose synthase 2; AltName: Full=Sucrose-UDP glucosyltransferase 2_x0001_gi|2570067|emb|CAA04512.1| second sucrose synthase [Pisum sativum]	0	1606	a11012_229	tr|I4YFX3|I4YFX3_WALSC UDP-Glycosyltransferase/glycogen phosphorylase (Fragment) OS=Wallemia sebi (strain ATCC MYA-4683 / CBS 633.66) GN=WALSEDRAFT_59654 PE=4 SV=1	27.23	1e-08	65.1	-
a110137_43	F	177	0.00786784	48	0.00190113	-3.15156	6.30639e-51	96	0.00430473	0	0	-6.3307	1.96775e-15	225	0.00471255	96	0.00279683	0.213349	0.317047	gi|357520043|ref|XP_003630310.1| hypothetical protein MTR_8g094150 [Medicago truncatula]_x0001_gi|355524332|gb|AET04786.1| hypothetical protein MTR_8g094150 [Medicago truncatula]	9e-172	494	-	-	-	-	-	-
a110140_35	G	152	0.00971073	114	0.00648935	-1.68395	1.94404e-21	230	0.0148227	23	0.00274932	-2.06766	3.70566e-17	266	0.00800722	253	0.0105936	-0.943181	3.92205e-13	gi|124359618|gb|ABD32284.2| Methyl-CpG binding [Medicago truncatula]_x0001_gi|388502764|gb|AFK39448.1| unknown [Medicago truncatula]	1e-39	142	-	-	-	-	-	-
a11016_276	H	1913	0.057323	961	0.0256582	-2.26214	0	1600	0.0483644	434	0.0243328	-0.628038	4.44164e-18	2874	0.0405782	2034	0.0399465	-0.51673	5.42789e-35	gi|356555847|ref|XP_003546241.1| PREDICTED: cysteine desulfurase 2, chloroplastic-like [Glycine max]	0	827	a11016_276	sp|O60028|NFS1_ASHGO Cysteine desulfurase, mitochondrial OS=Ashbya gossypii (strain ATCC 10895 / CBS 109.51 / FGSC 9923 / NRRL Y-1056) GN=NFS1 PE=3 SV=1	26.1	3e-26	117	-
a11017_289	H	350	0.0508888	205	0.0265581	-2.04065	8.64746e-62	455	0.0667356	85	0.0231239	-1.16607	6.70879e-15	555	0.0380223	540	0.051459	-0.975942	1.86897e-28	gi|388510888|gb|AFK43510.1| unknown [Medicago truncatula]	0.0008	41.2	-	-	-	-	-	-
a110176_36	G	22	0.00265579	19	0.00204368	-1.48042	0.00183204	35	0.00426218	0	0	-4.87502	3.54501e-06	41	0.0023321	35	0.00276919	-0.787201	0.0391379	gi|296084161|emb|CBI24549.3| unnamed protein product [Vitis vinifera]	5e-09	52.8	-	-	-	-	-	-
a110199_35	G	8	0.000599299	44	0.00293694	1.19052	0.0187707	22	0.00166253	2	0.000280332	-2.20516	0.0109861	52	0.00183548	24	0.00117836	0.100007	0.844209	gi|357453709|ref|XP_003597135.1| hypothetical protein MTR_2g093040 [Medicago truncatula]_x0001_gi|355486183|gb|AES67386.1| hypothetical protein MTR_2g093040 [Medicago truncatula]	2e-11	61.6	-	-	-	-	-	-
a11020_205	H	331	0.0252119	183	0.0124199	-2.1239	1.66179e-61	413	0.0317337	47	0.00669831	-1.88114	1.328e-26	514	0.0184473	460	0.0229641	-0.855336	9.96199e-20	gi|357485315|ref|XP_003612945.1| hypothetical protein MTR_5g030870 [Medicago truncatula]_x0001_gi|355514280|gb|AES95903.1| hypothetical protein MTR_5g030870 [Medicago truncatula]	4e-26	99	-	-	-	-	-	-
a110201_46	F	143	0.022156	24	0.00331325	-3.84382	3.25711e-48	144	0.0225066	4	0.00115959	-3.91566	4.05999e-20	167	0.0121917	148	0.015029	-0.841219	8.29287e-07	gi|357479347|ref|XP_003609959.1| hypothetical protein MTR_4g124770 [Medicago truncatula]_x0001_gi|355511014|gb|AES92156.1| hypothetical protein MTR_4g124770 [Medicago truncatula]	1e-28	100	-	-	-	-	-	-
a110259_28	H	685	0.0383645	279	0.013923	-2.56475	2.54839e-157	570	0.0322038	179	0.0187578	-0.416736	0.000688522	964	0.0254395	749	0.0274938	-0.651403	5.54179e-20	no BLAST hit	-	-	-	-	-	-	-	1.92493
a11029_229	H	1386	0.0598077	488	0.018763	-2.77489	0	1166	0.0507557	133	0.0107383	-1.8778	3.94392e-73	1874	0.0381027	1299	0.0367381	-0.486751	1.83086e-20	gi|388503238|gb|AFK39685.1| unknown [Medicago truncatula]	8e-160	454	a11029_229	sp|Q00940|PEX10_PICAN Peroxisome biogenesis factor 10 OS=Pichia angusta GN=PEX10 PE=3 SV=1	35	2e-08	57.4	-
a110305_33	E	41	0.00115802	634	0.0159555	2.68187	3.45212e-64	423	0.0120522	264	0.0139517	0.574147	9.77731e-07	675	0.00898316	687	0.0127176	-1.04089	7.69001e-40	gi|1769897|emb|CAA69271.1| lectin receptor kinase [Arabidopsis thaliana]	2e-33	137	-	-	-	-	-	-
a110349_37	H	277	0.0100132	90	0.00289884	-2.8908	7.18787e-73	202	0.0073661	28	0.00189383	-1.59659	5.69056e-11	367	0.00625103	230	0.00544923	-0.341324	0.0108874	gi|357479303|ref|XP_003609937.1| DNA repair protein RAD51-like protein [Medicago truncatula]_x0001_gi|355510992|gb|AES92134.1| DNA repair protein RAD51-like protein [Medicago truncatula]	0	637	a110349_37	sp|P36601|RAD51_SCHPO DNA repair protein rhp51 OS=Schizosaccharomyces pombe (strain 972 / ATCC 24843) GN=rhp51 PE=1 SV=1	67.4	6e-127	451	-
a110405_45	H	111	0.00455347	42	0.00153517	-2.67101	1.23024e-27	95	0.00393129	11	0.000844308	-1.85616	8.46781e-07	153	0.00295735	106	0.00284996	-0.486003	0.0174236	gi|108710464|gb|ABF98259.1| unconventional myosin heavy chain, putative, expressed [Oryza sativa Japonica Group]	7e-21	43.5	-	-	-	-	-	-
a110417_31	F	13	0.00282133	6	0.00116025	-2.38439	0.000918899	45	0.00985181	1	0.000406069	-4.23759	2.85167e-07	19	0.00194293	46	0.00654309	-2.2911	3.88005e-09	no BLAST hit	-	-	-	-	-	-	-	-
a11043_234	H	708	0.0401093	284	0.0143357	-2.58677	4.31112e-164	664	0.0379466	99	0.0104939	-1.49142	1.29283e-30	992	0.0264799	763	0.0283303	-0.636813	1.41831e-19	gi|388490876|gb|AFK33504.1| unknown [Lotus japonicus]	4e-109	321	a11043_234	sp|Q9UUF0|PEX10_SCHPO Peroxisome biogenesis factor 10 OS=Schizosaccharomyces pombe (strain 972 / ATCC 24843) GN=pas4 PE=3 SV=1	35	2e-06	50.4	-
a110431_33	G	14	0.00153043	14	0.00136365	-1.26891	0.0322138	26	0.00286716	2	0.000409077	-2.44617	0.00302953	28	0.00144224	28	0.00200612	-1.01547	0.0198887	gi|357444831|ref|XP_003592693.1| F-box/LRR-repeat protein [Medicago truncatula]_x0001_gi|358345302|ref|XP_003636720.1| F-box/LRR-repeat protein [Medicago truncatula]_x0001_gi|355481741|gb|AES62944.1| F-box/LRR-repeat protein [Medicago truncatula]_x0001_gi|355502655|gb|AES83858.1| F-box/LRR-repeat protein [Medicago truncatula]	4e-05	43.5	-	-	-	-	-	-
a110437_38	D	60	0.00496754	368	0.0271473	1.34776	8.37281e-16	0	0	11	0.00170401	5.7137	5.48072e-05	428	0.0166965	11	0.000596893	4.26657	1.0763e-66	no BLAST hit	-	-	-	-	-	-	-	-
a110456_60	D	18	0.00448337	124	0.0275196	1.51536	5.62794e-07	16	0.00402017	38	0.0177094	2.50219	4.95096e-09	142	0.0166653	54	0.00881534	0.379389	0.152029	no BLAST hit	-	-	-	-	-	-	-	-
a110474_65	D	6	0.00138896	41	0.00845692	1.50367	0.00602953	1	0.000233524	23	0.00996223	5.77783	2.49701e-09	47	0.0051266	24	0.00364137	-0.0458438	0.939811	no BLAST hit	-	-	-	-	-	-	-	-
a11054_199	F	2897	0.0426359	1224	0.0160508	-2.51187	0	3340	0.0495868	303	0.0083437	-2.20819	1.99514e-256	4121	0.0285773	3643	0.0351399	-0.837603	5.43576e-144	gi|357478235|ref|XP_003609403.1| Seed imbibition protein [Medicago truncatula]_x0001_gi|355510458|gb|AES91600.1| Seed imbibition protein [Medicago truncatula]	0	1310	a11054_199	tr|E9D6H0|E9D6H0_COCPS Raffinose synthase Sip1 OS=Coccidioides posadasii (strain RMSCC 757 / Silveira) GN=CPSG_05479 PE=4 SV=1	31.47	7e-51	206	1.56781
a11055_177	H	929	0.0466722	551	0.0246651	-2.02254	4.32566e-160	979	0.0496155	237	0.0222782	-0.792155	1.04486e-16	1480	0.0350345	1216	0.0400396	-0.732016	7.62033e-39	gi|388508628|gb|AFK42380.1| unknown [Medicago truncatula]	5e-110	323	-	-	-	-	-	-
a110567_41	F	8	0.000687406	0	0	-5.26891	0.000464786	14	0.00121351	0	0	-3.55309	0.00975379	8	0.000323896	14	0.000788433	-1.82283	0.00929685	no BLAST hit	-	-	-	-	-	-	-	-
a110576_59	H	349	0.0804758	102	0.020957	-3.04357	4.06554e-96	377	0.0876948	49	0.021141	-1.68944	3.7493e-21	451	0.0490014	426	0.0643818	-0.933196	4.25348e-21	no BLAST hit	-	-	-	-	-	-	-	4.13223
a110601_50	F	22	0.00109133	6	0.000265199	-3.14338	2.97291e-07	23	0.00115094	0	0	-4.2693	0.000319964	28	0.00065446	23	0.000747781	-0.731677	0.133309	gi|357461957|ref|XP_003601260.1| Dof zinc finger protein [Medicago truncatula]_x0001_gi|355490308|gb|AES71511.1| Dof zinc finger protein [Medicago truncatula]	6e-147	422	-	-	-	-	-	-
a110634_56	D	7	0.000489014	66	0.00410824	1.96812	1.36635e-05	5	0.000352359	25	0.00326777	3.57619	1.93264e-08	73	0.00240291	30	0.00137359	0.267464	0.502767	no BLAST hit	-	-	-	-	-	-	-	-
a110667_55	E	7	0.000523722	81	0.00539978	2.26358	1.01731e-07	9	0.000679263	13	0.00181985	1.78478	0.00855438	88	0.00310226	22	0.0010788	0.98453	0.00371462	gi|357440583|ref|XP_003590569.1| WD repeat and FYVE domain-containing protein [Medicago truncatula]_x0001_gi|355479617|gb|AES60820.1| WD repeat and FYVE domain-containing protein [Medicago truncatula]	8e-114	359	-	-	-	-	-	-
a110680_63	F	30	0.0046118	17	0.00232855	-2.08834	1.98829e-06	20	0.0031015	0	0	-4.06766	0.00100645	47	0.00340438	20	0.00201508	0.217191	0.680592	no BLAST hit	-	-	-	-	-	-	-	-
a110693_38	F	481	0.0706316	166	0.0217195	-2.80377	8.04622e-122	548	0.0811759	23	0.00631932	-3.3202	2.80566e-65	647	0.0447662	571	0.0549546	-0.835195	2.52592e-23	no BLAST hit	-	-	-	-	-	-	-	-
a110717_37	D	8	0.000481886	55	0.00295192	1.51244	0.00121209	11	0.000668404	21	0.0023668	2.18715	8.70958e-05	63	0.00178808	32	0.00126333	-0.0381903	0.943277	no BLAST hit	-	-	-	-	-	-	-	-
a110725_33	F	54	0.00318131	30	0.00157479	-2.11691	6.4691e-11	130	0.00772588	9	0.000992073	-2.59818	5.26863e-13	84	0.00233176	139	0.00536711	-1.74209	2.9069e-18	gi|357465003|ref|XP_003602783.1| Transcription activator BRG1 [Medicago truncatula]_x0001_gi|355491831|gb|AES73034.1| Transcription activator BRG1 [Medicago truncatula]	2e-96	290	-	-	-	-	-	-
a11073_274	H	1653	0.0693027	856	0.0319771	-2.21832	0	1726	0.0729979	277	0.0217293	-1.38521	6.44046e-70	2509	0.0495644	2003	0.0550392	-0.69052	3.08682e-57	gi|357441769|ref|XP_003591162.1| hypothetical protein MTR_1g083450 [Medicago truncatula]_x0001_gi|355480210|gb|AES61413.1| hypothetical protein MTR_1g083450 [Medicago truncatula]	0	543	-	-	-	-	-	-
a1107682_3	F	22	0.0070199	5	0.00142156	-3.40642	1.05765e-07	44	0.0141629	0	0	-5.20516	1.29507e-07	27	0.00405942	44	0.00920184	-1.72001	2.58201e-06	no BLAST hit	-	-	-	-	-	-	-	-
a110779_26	G	41	0.00645405	29	0.00406757	-1.76849	6.10458e-07	75	0.0119097	3	0.000883606	-3.38959	5.78213e-10	70	0.00519205	78	0.00804743	-1.17159	2.76212e-06	gi|357452405|ref|XP_003596479.1| Cotton fiber expressed protein [Medicago truncatula]_x0001_gi|355485527|gb|AES66730.1| Cotton fiber expressed protein [Medicago truncatula]	2e-13	66.6	-	-	-	-	-	-
a110817_41	G	49	0.00157288	33	0.000943845	-1.83923	1.73144e-08	190	0.0061524	17	0.00102102	-2.22813	1.15098e-15	82	0.00124023	207	0.00435494	-2.35141	6.37215e-39	gi|357480843|ref|XP_003610707.1| Spermidine synthase [Medicago truncatula]_x0001_gi|355512042|gb|AES93665.1| Spermidine synthase [Medicago truncatula]	0	650	a110817_41	sp|Q09741|SPEE_SCHPO Spermidine synthase OS=Schizosaccharomyces pombe (strain 972 / ATCC 24843) GN=SPBC12C2.07c PE=3 SV=1	35.81	9e-37	152	-
a110826_42	F	205	0.0535458	64	0.014895	-2.94839	2.76574e-55	202	0.053225	17	0.00830825	-2.31648	2.4343e-17	269	0.0331067	219	0.0374912	-0.718795	1.47034e-07	no BLAST hit	-	-	-	-	-	-	-	-
a11087_267	H	1165	0.05833	627	0.0279719	-2.16271	3.66682e-218	1456	0.0735394	262	0.0245446	-1.22011	9.50133e-49	1792	0.0422762	1718	0.0563771	-0.95463	4.29707e-85	gi|388512189|gb|AFK44156.1| unknown [Lotus japonicus]	4e-76	234	a11087_267	sp|P53173|ERV14_YEAST ER-derived vesicles protein ERV14 OS=Saccharomyces cerevisiae (strain ATCC 204508 / S288c) GN=ERV14 PE=1 SV=3	31.54	2e-14	77.4	2.76243
a11093_246	D	18	0.00415062	100	0.0205461	1.20502	0.000214493	27	0.00628053	61	0.0263184	2.43012	1.84938e-13	118	0.0128208	88	0.0132995	-0.592259	0.00864165	no BLAST hit	-	-	-	-	-	-	-	-
a110930_49	D	33	0.00354831	24	0.00229936	-1.72835	1.23609e-05	6	0.000650806	18	0.00362134	2.83923	2.31353e-05	57	0.00288785	24	0.00169135	0.232457	0.615581	gi|357493099|ref|XP_003616838.1| hypothetical protein MTR_5g084810 [Medicago truncatula]_x0001_gi|355518173|gb|AES99796.1| hypothetical protein MTR_5g084810 [Medicago truncatula]	4e-35	130	-	-	-	-	-	-
a111_2587	D	314	0.0694222	2407	0.474169	1.66948	8.99224e-133	318	0.0709232	766	0.316874	2.52258	2.16215e-164	2721	0.283458	1084	0.157077	0.312302	8.60841e-10	gi|37051103|dbj|BAC81648.1| hydroxyproline-rich glycoprotein-3 [Pisum sativum]	9e-35	117	-	-	-	-	-	-
a11100_252	D	102	0.00683446	443	0.0264482	0.849823	1.90142e-09	100	0.00675922	177	0.0221905	2.07802	7.83145e-31	545	0.0172065	277	0.0121646	-0.0390999	0.801751	gi|356503121|ref|XP_003520360.1| PREDICTED: chromo domain-containing protein LHP1-like [Glycine max]	2e-38	143	a11100_252	tr|H6C3J0|H6C3J0_EXODN Putative uncharacterized protein OS=Exophiala dermatitidis (strain ATCC 34100 / CBS 525.76 / NIH/UT8656) GN=HMPREF1120_06217 PE=4 SV=1	37.86	4e-09	64.3	-
a11108_244	H	1073	0.0402672	476	0.0159165	-2.44153	2.112e-232	693	0.0262348	75	0.00526625	-1.95363	3.47773e-46	1549	0.0273902	768	0.0188897	-0.00331126	0.998048	gi|357491649|ref|XP_003616112.1| hypothetical protein MTR_5g076250 [Medicago truncatula]_x0001_gi|355517447|gb|AES99070.1| hypothetical protein MTR_5g076250 [Medicago truncatula]_x0001_gi|388516651|gb|AFK46387.1| unknown [Medicago truncatula]	1e-168	477	-	-	-	-	-	0.762195
a111097_21	H	8	0.000374503	4	0.000166845	-2.26891	0.0136171	1781	0.0841049	473	0.04143	-0.658509	1.12493e-21	12	0.00026469	2254	0.0691564	-8.56878	0	no BLAST hit	-	-	-	-	-	-	-	-
a11113_214	A	30	0.00193122	570	0.0326944	2.97901	3.09339e-64	58	0.00376644	131	0.0157787	2.42971	1.00851e-27	600	0.0181993	189	0.00797418	0.651106	1.76631e-08	gi|388496696|gb|AFK36414.1| unknown [Medicago truncatula]	2e-105	308	a11113_214	sp|P61859|CALM_NEUCR Calmodulin OS=Neurospora crassa (strain ATCC 24698 / 74-OR23-1A / CBS 708.71 / DSM 1257 / FGSC 987) GN=cmd-1 PE=1 SV=2	42.19	3e-08	56.2	-
a11115_250	H	560	0.0416339	104	0.0068894	-3.69776	2.5242e-180	201	0.0150747	36	0.00500784	-1.22686	1.15479e-07	664	0.0232605	237	0.0115484	0.470826	1.4382e-05	gi|388492852|gb|AFK34492.1| unknown [Medicago truncatula]	2e-104	302	-	-	-	-	-	-
a111154_40	F	135	0.01124	12	0.000890232	-4.76077	9.46893e-51	591	0.0496379	3	0.000467352	-6.36779	1.01499e-89	147	0.00576691	594	0.0324141	-3.03012	1.06077e-143	gi|351721854|ref|NP_001235432.1| uncharacterized protein LOC100305952 [Glycine max]_x0001_gi|255627089|gb|ACU13889.1| unknown [Glycine max]	2e-11	62	-	-	-	-	-	-
a11116_273	H	2497	0.0865534	1186	0.0366301	-2.34301	0	2252	0.0787456	346	0.0224404	-1.4481	3.35919e-97	3683	0.0601532	2598	0.0590226	-0.51199	1.10543e-43	gi|358346195|ref|XP_003637156.1| hypothetical protein MTR_074s0017 [Medicago truncatula]_x0001_gi|355503091|gb|AES84294.1| hypothetical protein MTR_074s0017 [Medicago truncatula]	0	671	-	-	-	-	-	2.66667
a111171_29	A	22	0.00106362	335	0.014431	2.65967	3.56351e-34	34	0.0016582	99	0.00895547	2.79616	1.47097e-24	357	0.00813251	133	0.00421434	0.409028	0.0079173	no BLAST hit	-	-	-	-	-	-	-	1.65837
a111235_46	A	0	0	93	0.00369457	6.27024	1.05129e-15	2	8.99528e-05	41	0.0034203	5.61182	8.02029e-16	93	0.00195374	43	0.00125653	0.0974239	0.800294	gi|124359747|gb|ABN06082.1| Homeodomain-related [Medicago truncatula]	4e-21	94	-	-	-	-	-	-
a111258_31	F	866	0.0483184	70	0.00348001	-4.89785	0	344	0.0193618	16	0.00167033	-3.172	9.21542e-40	936	0.0246072	360	0.0131647	0.363041	5.83763e-05	gi|388514291|gb|AFK45207.1| unknown [Medicago truncatula]	5e-133	382	-	-	-	-	-	-
a11129_327	G	42	0.00236124	33	0.00165308	-1.61684	2.30277e-06	634	0.0359561	10	0.00105191	-4.73214	1.17826e-93	75	0.00198675	644	0.0237296	-4.11757	4.59123e-197	gi|357436871|ref|XP_003588711.1| hypothetical protein MTR_1g011800 [Medicago truncatula]_x0001_gi|355477759|gb|AES58962.1| hypothetical protein MTR_1g011800 [Medicago truncatula]	8e-133	382	-	-	-	-	-	-
a11132_150	H	340	0.032795	139	0.0119463	-2.55936	1.51676e-78	247	0.0240336	30	0.00541425	-1.78721	2.72463e-15	479	0.0217699	277	0.0175114	-0.225331	0.0732533	gi|388520641|gb|AFK48382.1| unknown [Medicago truncatula]	6e-49	164	-	-	-	-	-	-
a111339_24	D	9	0.000447581	83	0.00367786	1.9362	1.20404e-06	8	0.000401339	66	0.00614132	4.29866	4.69262e-23	92	0.0021558	74	0.00241199	-0.701362	0.00478429	gi|147862911|emb|CAN81099.1| hypothetical protein VITISV_017741 [Vitis vinifera]	2e-41	149	a111339_24	tr|A5DZY5|A5DZY5_LODEL Putative uncharacterized protein OS=Lodderomyces elongisporus (strain ATCC 11503 / CBS 2605 / JCM 1781 / NBRC 1676 / NRRL YB-4239) GN=LELG_02922 PE=4 SV=1	32.97	2e-08	52	-
a11135_240	H	839	0.0401679	321	0.0136934	-2.65501	9.26312e-200	1021	0.04931	118	0.0105703	-1.85886	2.71712e-63	1160	0.0261678	1139	0.03574	-0.989113	3.69775e-60	gi|356576255|ref|XP_003556248.1| PREDICTED: uncharacterized protein LOC100779576 [Glycine max]	5e-90	273	-	-	-	-	-	-
a11136_181	H	1236	0.0469513	664	0.0224743	-2.16534	1.00783e-231	1010	0.0387028	224	0.0159208	-0.918518	7.5954e-22	1900	0.0340075	1234	0.0307226	-0.392813	2.00867e-13	gi|356530005|ref|XP_003533576.1| PREDICTED: KH domain-containing protein At4g18375-like [Glycine max]	1e-165	451	a11136_181	sp|C5DIR2|HEK2_LACTC Heterogeneous nuclear rnp K-like protein 2 OS=Lachancea thermotolerans (strain ATCC 56472 / CBS 6340 / NRRL Y-8284) GN=HEK2 PE=3 SV=1	24.62	6e-07	52.8	-
a111399_39	A	3	0.000281547	67	0.00560264	3.21221	4.72851e-09	1	9.46721e-05	11	0.00193157	4.7137	7.73116e-05	70	0.00309542	12	0.000738115	1.52885	0.000171071	no BLAST hit	-	-	-	-	-	-	-	-
a11140_375	F	728	0.0693138	204	0.0173064	-3.10428	9.10387e-203	660	0.0633906	66	0.0117577	-2.06766	2.44415e-47	932	0.0418115	726	0.0453042	-0.65511	1.38238e-19	gi|217072328|gb|ACJ84524.1| unknown [Medicago truncatula]	8e-116	330	a11140_375	tr|F9WWE7|F9WWE7_MYCGM Uncharacterized protein OS=Mycosphaerella graminicola (strain CBS 115943 / IPO323) GN=MYCGRDRAFT_33235 PE=4 SV=1	31.52	2e-14	80.9	-
a111427_44	H	119	0.00686005	47	0.00241416	-2.60914	7.81057e-29	72	0.00418702	15	0.00161793	-1.00877	0.0097412	166	0.004509	87	0.0032871	-0.0833743	0.753866	gi|357466447|ref|XP_003603508.1| hypothetical protein MTR_3g108410 [Medicago truncatula]_x0001_gi|355492556|gb|AES73759.1| hypothetical protein MTR_3g108410 [Medicago truncatula]	4e-100	305	-	-	-	-	-	-
a11143_174	G	453	0.0301477	343	0.0203394	-1.67022	6.25324e-61	680	0.0456518	54	0.00672417	-2.40024	2.48041e-58	796	0.024961	734	0.0320159	-0.898482	1.72829e-33	gi|388500960|gb|AFK38546.1| unknown [Lotus japonicus]	3e-51	166	a11143_174	sp|O94581|COX12_SCHPO Cytochrome c oxidase subunit 6B OS=Schizosaccharomyces pombe (strain 972 / ATCC 24843) GN=cox12 PE=3 SV=2	57.14	6e-21	98.2	-
a111446_30	H	127	0.0110249	76	0.00587859	-2.00967	1.01811e-22	171	0.0149748	47	0.0076341	-0.608997	0.00990658	203	0.00830346	218	0.0124034	-1.11832	7.6817e-15	gi|357474355|ref|XP_003607462.1| hypothetical protein MTR_4g078260 [Medicago truncatula]_x0001_gi|355508517|gb|AES89659.1| hypothetical protein MTR_4g078260 [Medicago truncatula]	0.0002	43.1	-	-	-	-	-	-
a111452_37	D	212	0.00656933	103	0.00284388	-2.31033	4.87374e-44	17	0.000531406	58	0.00336281	3.02478	6.2335e-16	315	0.00459925	75	0.00152321	1.05492	5.59165e-10	gi|357507711|ref|XP_003624144.1| Auxin Efflux Carrier [Medicago truncatula]_x0001_gi|49035698|gb|AAT48629.1| putative auxin efflux carrier protein 9 [Medicago truncatula]_x0001_gi|87162565|gb|ABD28360.1| Auxin Efflux Carrier [Medicago truncatula]_x0001_gi|355499159|gb|AES80362.1| Auxin Efflux Carrier [Medicago truncatula]	0	624	-	-	-	-	-	-
a111452_37	H	212	0.00656933	103	0.00284388	-2.31033	4.87374e-44	17	0.000531406	58	0.00336281	3.02478	6.2335e-16	315	0.00459925	75	0.00152321	1.05492	5.59165e-10	gi|357507711|ref|XP_003624144.1| Auxin Efflux Carrier [Medicago truncatula]_x0001_gi|49035698|gb|AAT48629.1| putative auxin efflux carrier protein 9 [Medicago truncatula]_x0001_gi|87162565|gb|ABD28360.1| Auxin Efflux Carrier [Medicago truncatula]_x0001_gi|355499159|gb|AES80362.1| Auxin Efflux Carrier [Medicago truncatula]	0	624	-	-	-	-	-	-
a111459_45	F	24	0.00737887	14	0.00383526	-2.04652	3.10632e-05	16	0.00496239	0	0	-3.74573	0.0045323	38	0.00550496	16	0.00322413	0.232457	0.696887	no BLAST hit	-	-	-	-	-	-	-	-
a111486_50	F	335	0.0856077	82	0.0186711	-3.29938	3.48696e-99	357	0.0920298	35	0.016735	-2.09623	1.65394e-26	417	0.0502107	392	0.065655	-0.926276	2.91164e-19	no BLAST hit	-	-	-	-	-	-	-	-
a111527_78	F	18	0.0056519	4	0.0011191	-3.43884	1.5748e-06	27	0.00855221	1	0.000587504	-3.50062	0.000257569	22	0.00325489	28	0.00576227	-1.36339	0.00243107	no BLAST hit	-	-	-	-	-	-	-	-
a111533_49	F	195	0.0141067	28	0.00180483	-4.06889	1.19478e-67	191	0.0139385	10	0.00135356	-3.00123	1.8929e-21	223	0.00760128	201	0.00953015	-0.865622	2.54672e-09	gi|217071756|gb|ACJ84238.1| unknown [Medicago truncatula]_x0001_gi|388505944|gb|AFK41038.1| unknown [Medicago truncatula]	5e-56	182	-	-	-	-	-	-
a111539_40	D	89	0.00539955	388	0.0209743	0.855265	1.75278e-08	4	0.000244805	7	0.00079461	2.06162	0.0369488	477	0.0136357	11	0.000437395	4.42294	1.5927e-75	gi|357475915|ref|XP_003608243.1| Reticuline oxidase-like protein [Medicago truncatula]_x0001_gi|87240745|gb|ABD32603.1| FAD linked oxidase, N-terminal [Medicago truncatula]_x0001_gi|355509298|gb|AES90440.1| Reticuline oxidase-like protein [Medicago truncatula]	2e-121	358	a111539_40	tr|G1XF26|G1XF26_ARTOA Uncharacterized protein OS=Arthrobotrys oligospora (strain ATCC 24927 / CBS 115.81 / DSM 1491) GN=AOL_s00080g411 PE=4 SV=1	30.39	5e-16	87	-
a111548_39	G	31	0.00308074	19	0.00168242	-1.97518	3.22318e-06	96	0.00962404	0	0	-6.3307	1.96775e-15	50	0.00234129	96	0.00625286	-1.95658	5.93273e-15	gi|357491917|ref|XP_003616246.1| hypothetical protein MTR_5g077760 [Medicago truncatula]_x0001_gi|355517581|gb|AES99204.1| hypothetical protein MTR_5g077760 [Medicago truncatula]	3e-23	89.7	-	-	-	-	-	-
a111549_37	F	27	0.00493448	9	0.00146558	-2.85388	5.44365e-08	22	0.00405595	2	0.000683906	-2.20516	0.0109861	36	0.00310007	24	0.00287477	-0.430508	0.365587	no BLAST hit	-	-	-	-	-	-	-	-
a1115579_3	F	16	0.0047944	2	0.000533989	-4.26891	1.11202e-06	17	0.00513872	1	0.000560664	-2.8332	0.0098743	18	0.00254143	18	0.00353509	-1.01547	0.072607	no BLAST hit	-	-	-	-	-	-	-	-
a11162_185	H	487	0.032855	250	0.015028	-2.23091	1.63595e-95	555	0.0377709	92	0.0116131	-1.33852	4.98526e-22	737	0.0234278	647	0.0286082	-0.827571	6.67268e-26	gi|356552533|ref|XP_003544621.1| PREDICTED: 50S ribosomal protein L33-like [Glycine max]_x0001_gi|356563842|ref|XP_003550167.1| PREDICTED: 50S ribosomal protein L33-like [Glycine max]_x0001_gi|255646477|gb|ACU23717.1| unknown [Glycine max]	2e-31	112	a11162_185	sp|O74394|RM39_SCHPO 54S ribosomal protein L39, mitochondrial OS=Schizosaccharomyces pombe (strain 972 / ATCC 24843) GN=mrpl39 PE=3 SV=1	52.73	1e-10	63.5	-
a111623_43	H	146	0.0166381	31	0.00314775	-3.50454	4.45052e-46	38	0.00436844	4	0.000852902	-1.99366	0.00149439	177	0.0095042	42	0.00313699	1.05982	4.83973e-06	gi|357451799|ref|XP_003596176.1| 1-aminocyclopropane-1-carboxylate oxidase-like protein [Medicago truncatula]_x0001_gi|355485224|gb|AES66427.1| 1-aminocyclopropane-1-carboxylate oxidase-like protein [Medicago truncatula]	1e-29	112	a111623_43	sp|P40902|ISP7_SCHPO Sexual differentiation process protein isp7 OS=Schizosaccharomyces pombe (strain 972 / ATCC 24843) GN=isp7 PE=2 SV=1	39.22	1e-06	48.1	-
a111636_38	F	152	0.00670105	48	0.00188551	-2.93188	4.46089e-41	156	0.00693772	5	0.000412438	-3.70921	5.82279e-21	200	0.00415452	161	0.00465199	-0.702531	1.33198e-05	gi|356533261|ref|XP_003535184.1| PREDICTED: probable serine/threonine-protein kinase tsuA-like [Glycine max]	3e-126	398	-	-	-	-	-	-
a111650_68	H	83	0.00599703	50	0.00321897	-2.0001	3.88026e-15	191	0.0139214	23	0.00310939	-1.7996	3.67908e-12	133	0.00452795	214	0.0101341	-1.70165	1.01045e-26	gi|357450631|ref|XP_003595592.1| Cyclin-G-associated kinase [Medicago truncatula]_x0001_gi|355484640|gb|AES65843.1| Cyclin-G-associated kinase [Medicago truncatula]	3e-92	281	a111650_68	sp|O13773|UCP7_SCHPO UBA domain-containing protein 7 OS=Schizosaccharomyces pombe (strain 972 / ATCC 24843) GN=ucp7 PE=4 SV=1	38.14	4e-12	68.2	-
a111651_34	A	0	0	79	0.00349767	6.03487	1.44829e-13	6	0.000300751	29	0.00269619	3.52729	1.5461e-09	79	0.00184962	35	0.00113984	0.159028	0.697194	no BLAST hit	-	-	-	-	-	-	-	-
a11170_124	H	610	0.0316701	190	0.00878945	-2.95172	3.15123e-162	649	0.0339904	158	0.0153485	-0.784027	3.08735e-11	800	0.0195705	807	0.0274604	-1.02804	1.08251e-45	gi|357478459|ref|XP_003609515.1| hypothetical protein MTR_4g116530 [Medicago truncatula]_x0001_gi|355510570|gb|AES91712.1| hypothetical protein MTR_4g116530 [Medicago truncatula]	3e-92	274	-	-	-	-	-	-
a111716_25	F	5	0.00176739	0	0	-4.59084	0.00793142	11	0.00392237	0	0	-3.20516	0.0301099	5	0.000832771	11	0.00254841	-2.15297	0.0101819	no BLAST hit	-	-	-	-	-	-	-	-
a11177_178	H	505	0.032723	271	0.0156466	-2.16691	1.54629e-95	497	0.0324871	67	0.00812316	-1.63675	2.18337e-26	776	0.0236927	564	0.0239527	-0.555109	1.03246e-11	gi|357474237|ref|XP_003607403.1| ADP-ribosylation factor-like protein [Medicago truncatula]_x0001_gi|355508458|gb|AES89600.1| ADP-ribosylation factor-like protein [Medicago truncatula]	8e-39	137	a11177_178	sp|P36579|ARF1_SCHPO ADP-ribosylation factor 1 OS=Schizosaccharomyces pombe (strain 972 / ATCC 24843) GN=arf1 PE=2 SV=2	62.75	3e-13	72.4	4.2796
a111818_39	E	4	0.00044218	65	0.00640237	2.75345	9.8697e-08	7	0.000780601	9	0.00186153	1.61684	0.0448792	69	0.00359401	16	0.00115924	1.09305	0.00533697	no BLAST hit	-	-	-	-	-	-	-	-
a111825_35	D	18	0.001051	90	0.00468231	1.05301	0.00187363	7	0.000412306	32	0.00349597	3.44691	2.99959e-10	108	0.00297129	39	0.00149248	0.454015	0.13702	gi|147828194|emb|CAN62074.1| hypothetical protein VITISV_001619 [Vitis vinifera]	5e-13	63.9	-	-	-	-	-	-
a111838_48	D	19	0.00274899	151	0.0194664	1.72156	9.8312e-10	30	0.00437858	62	0.0167842	2.30157	7.05844e-13	170	0.0115894	92	0.00872411	-0.129641	0.616982	no BLAST hit	-	-	-	-	-	-	-	-
a111869_57	H	75	0.0132555	41	0.00645663	-2.14018	6.17865e-15	79	0.0140849	13	0.00429898	-1.34907	0.000489002	116	0.00966014	92	0.010657	-0.681051	0.00194686	no BLAST hit	-	-	-	-	-	-	-	-
a111939_38	F	45	0.00534486	7	0.000740815	-3.95341	3.27146e-16	10	0.00119816	0	0	-3.06766	0.0436899	52	0.00291017	10	0.000778462	1.36304	0.00384936	gi|357483009|ref|XP_003611791.1| hypothetical protein MTR_5g017880 [Medicago truncatula]_x0001_gi|355513126|gb|AES94749.1| hypothetical protein MTR_5g017880 [Medicago truncatula]	1e-20	82	-	-	-	-	-	-
a111956_33	F	11	0.00092763	5	0.000375699	-2.40642	0.0023313	53	0.00450869	3	0.000473361	-2.88869	1.76891e-06	16	0.000635761	56	0.00309516	-2.82283	1.5281e-13	gi|356565626|ref|XP_003551040.1| PREDICTED: nodulation protein H-like [Glycine max]	7e-09	58.5	-	-	-	-	-	-
a11196_250	H	1258	0.0549674	461	0.0179479	-2.71721	0	1358	0.0598573	215	0.0175773	-1.40481	2.21546e-56	1719	0.035391	1573	0.0450471	-0.887419	4.10513e-69	gi|357494357|ref|XP_003617467.1| hypothetical protein MTR_5g091900 [Medicago truncatula]_x0001_gi|355518802|gb|AET00426.1| hypothetical protein MTR_5g091900 [Medicago truncatula]_x0001_gi|388503112|gb|AFK39622.1| unknown [Medicago truncatula]	3e-131	378	-	-	-	-	-	0.917431
a11197_185	H	1109	0.0393185	649	0.0205021	-2.04188	3.38308e-193	1225	0.0438121	172	0.0114099	-1.57803	2.2945e-60	1758	0.0293681	1397	0.032462	-0.683867	1.38885e-39	gi|357473517|ref|XP_003607043.1| Signal recognition particle receptor subunit beta [Medicago truncatula]_x0001_gi|355508098|gb|AES89240.1| Signal recognition particle receptor subunit beta [Medicago truncatula]	1e-158	453	a11197_185	sp|P36057|SRPB_YEAST Signal recognition particle receptor subunit beta OS=Saccharomyces cerevisiae (strain ATCC 204508 / S288c) GN=SRP102 PE=1 SV=1	30.73	8e-10	62.4	-
a111975_42	A	0	0	70	0.00754478	5.86037	3.67421e-12	3	0.000366078	31	0.00701634	4.6235	1.0146e-11	70	0.00398979	34	0.00269558	0.02635	0.969873	gi|255547317|ref|XP_002514716.1| conserved hypothetical protein [Ricinus communis]_x0001_gi|223546320|gb|EEF47822.1| conserved hypothetical protein [Ricinus communis]	1e-43	154	-	-	-	-	-	-
a11199_245	H	735	0.0545073	210	0.0138763	-3.07627	5.34824e-203	552	0.0412951	68	0.00943549	-1.76679	2.0887e-32	945	0.033021	620	0.0301351	-0.407424	1.20329e-07	gi|224166603|ref|XP_002338954.1| vitamin-b12 independent methionine synthase [Populus trichocarpa]_x0001_gi|222874063|gb|EEF11194.1| vitamin-b12 independent methionine synthase [Populus trichocarpa]	3e-69	210	a11199_245	sp|Q9UT19|METE_SCHPO Probable 5-methyltetrahydropteroyltriglutamate--homocysteine methyltransferase OS=Schizosaccharomyces pombe (strain 972 / ATCC 24843) GN=met26 PE=1 SV=1	47.71	4e-24	107	-
a1120_522	D	138	0.0194887	515	0.0648036	0.630989	7.56346e-07	145	0.0206569	598	0.158013	3.29836	1.16455e-167	653	0.0434519	743	0.0687711	-1.20175	6.31587e-54	gi|125564307|gb|EAZ09687.1| hypothetical protein OsI_31969 [Oryza sativa Indica Group]	1e-08	40	-	-	-	-	-	3.37838
a112010_23	D	5	0.000359945	48	0.0030789	1.99412	0.000214537	0	0	15	0.00202044	6.16116	2.05673e-06	53	0.00179777	15	0.000707736	0.80556	0.0752344	no BLAST hit	-	-	-	-	-	-	-	-
a112025_63	F	318	0.0449087	2	0.000251665	-8.5818	4.59252e-102	103	0.0146735	8	0.00211389	-2.43223	7.82753e-10	320	0.0212934	111	0.010274	0.512042	0.00161837	gi|541746|emb|CAA53730.1| lipoxygenase [Pisum sativum]	6e-66	216	a112025_63	tr|Q3SAX7|Q3SAX7_9EURO Lipoxygenase (Fragment) OS=Aspergillus ochraceus GN=lox PE=4 SV=1	35.05	3e-08	59.3	-
a112046_37	A	0	0	31	0.00500164	4.68528	9.17166e-06	4	0.000730659	12	0.00406567	2.83923	0.000659999	31	0.00264494	16	0.00189887	-0.0612739	0.931771	no BLAST hit	-	-	-	-	-	-	-	-
a11207_256	H	1741	0.0446063	1016	0.0231942	-2.04593	2.99686e-303	2096	0.0541728	240	0.0115053	-1.87227	2.78959e-130	2757	0.0332833	2336	0.0392269	-0.776411	1.84002e-81	gi|357474157|ref|XP_003607363.1| NAD(H) kinase [Medicago truncatula]_x0001_gi|355508418|gb|AES89560.1| NAD(H) kinase [Medicago truncatula]	0	937	a11207_256	sp|P32622|YEF1_YEAST ATP-NADH kinase YEF1 OS=Saccharomyces cerevisiae (strain ATCC 204508 / S288c) GN=YEF1 PE=1 SV=1	45.4	5e-67	253	1.87003
a112082_39	F	7	0.000598865	3	0.000228686	-2.49131	0.0148343	38	0.00327949	0	0	-4.99366	1.16618e-06	10	0.000403109	38	0.00213073	-2.94147	7.48584e-10	gi|356504321|ref|XP_003520945.1| PREDICTED: probable serine/threonine-protein kinase At5g41260-like [Glycine max]	2e-53	180	-	-	-	-	-	-
a112104_40	G	16	0.0044976	16	0.00400746	-1.26891	0.0210474	19	0.00538774	1	0.000525956	-2.99366	0.00488597	32	0.00423841	20	0.00368472	-0.337398	0.540441	no BLAST hit	-	-	-	-	-	-	-	-
a112142_37	G	28	0.00444319	19	0.00268645	-1.82834	2.99007e-05	18	0.00288139	1	0.000296911	-2.91566	0.00703137	47	0.0035142	19	0.00197608	0.291191	0.574998	no BLAST hit	-	-	-	-	-	-	-	-
a112163_23	H	80	0.0035454	46	0.00181644	-2.06728	3.19641e-15	164	0.00733182	19	0.0015755	-1.85536	5.39346e-11	126	0.0026311	183	0.00531546	-1.55389	2.64609e-20	gi|332368713|emb|CBL51489.1| avenin protein [Avena sativa]	0.0002	47	-	-	-	-	-	-
a112174_62	D	8	0.00282783	40	0.0125983	1.05301	0.0456038	5	0.0017829	25	0.0165345	3.57619	1.93264e-08	48	0.0079946	30	0.00695022	-0.337398	0.43677	no BLAST hit	-	-	-	-	-	-	-	-
a112178_36	H	195	0.0170534	89	0.00693513	-2.40051	1.97708e-42	220	0.0194085	39	0.0063816	-1.24169	1.97362e-08	284	0.0117027	259	0.0148453	-0.882531	4.20587e-12	gi|255632772|gb|ACU16739.1| unknown [Glycine max]	4e-62	197	-	-	-	-	-	-
a112221_47	F	133	0.010996	20	0.00147333	-4.00227	4.52087e-46	93	0.00775635	2	0.000309386	-4.28489	5.11254e-14	153	0.00596026	95	0.00514777	-0.327938	0.14455	gi|356536356|ref|XP_003536705.1| PREDICTED: uncharacterized protein LOC100781484 [Glycine max]	5e-49	158	-	-	-	-	-	-
a112223_33	G	110	0.00451873	70	0.00256218	-1.92099	9.62652e-19	130	0.00538715	13	0.000999207	-2.06766	3.84537e-10	180	0.00348408	143	0.00385011	-0.683488	7.0742e-05	gi|356559339|ref|XP_003547957.1| PREDICTED: mitochondrial folate transporter/carrier-like [Glycine max]	0	570	a112223_33	sp|P40556|YIA6_YEAST Mitochondrial nicotinamide adenine dinucleotide transporter 1 OS=Saccharomyces cerevisiae (strain ATCC 204508 / S288c) GN=YIA6 PE=1 SV=1	37.23	2e-39	160	-
a112252_36	F	33	0.00192302	6	0.000311537	-3.72835	9.53997e-12	10	0.000587845	0	0	-3.06766	0.0436899	39	0.00107085	10	0.00038193	0.948004	0.0790018	gi|356570129|ref|XP_003553243.1| PREDICTED: uncharacterized protein LOC100818205 [Glycine max]	4e-86	262	-	-	-	-	-	-
a112301_55	H	145	0.0104384	31	0.00198846	-3.49463	1.13445e-45	116	0.00842397	26	0.0035021	-0.903275	0.00246905	176	0.00596995	142	0.0066999	-0.705786	4.43625e-05	gi|357465613|ref|XP_003603091.1| Cyclin D3-1 [Medicago truncatula]_x0001_gi|355492139|gb|AES73342.1| Cyclin D3-1 [Medicago truncatula]_x0001_gi|388511523|gb|AFK43823.1| unknown [Medicago truncatula]	1e-81	250	a112301_55	tr|R0JXD0|R0JXD0_SETTU Uncharacterized protein OS=Setosphaeria turcica Et28A GN=SETTUDRAFT_161871 PE=4 SV=1	38.04	2e-06	54.3	-
a112302_55	A	4	0.000429316	63	0.00602485	2.70837	2.05381e-07	5	0.000541352	23	0.00461885	3.4559	1.14987e-07	67	0.00338832	28	0.00196965	0.243264	0.571982	no BLAST hit	-	-	-	-	-	-	-	-
a112318_55	F	30	0.00264713	7	0.000550352	-3.36845	4.81084e-10	251	0.0223419	4	0.000660393	-4.71728	1.29201e-37	37	0.00153832	255	0.0147471	-3.80037	8.83622e-75	gi|357479333|ref|XP_003609952.1| SAUR family protein [Medicago truncatula]_x0001_gi|355511007|gb|AES92149.1| SAUR family protein [Medicago truncatula]	8e-79	233	-	-	-	-	-	-
a11234_205	F	57	0.00392622	17	0.00104337	-3.01434	1.65096e-16	132	0.00917203	2	0.000257761	-4.79013	2.27715e-20	74	0.00240172	134	0.00604947	-1.87211	2.25418e-19	gi|357437859|ref|XP_003589205.1| hypothetical protein MTR_1g019610 [Medicago truncatula]_x0001_gi|355478253|gb|AES59456.1| hypothetical protein MTR_1g019610 [Medicago truncatula]	5e-32	115	-	-	-	-	-	-
a112345_33	D	10	0.000388362	79	0.00273371	1.71294	1.51167e-05	12	0.000470121	29	0.00210728	2.52729	3.3414e-07	89	0.00162861	41	0.0010436	0.102711	0.792403	no BLAST hit	-	-	-	-	-	-	-	-
a112353_31	A	2	0.000111065	83	0.00410689	4.10612	6.27893e-13	4	0.000224078	11	0.00114295	2.7137	0.00152254	85	0.00222412	15	0.000545948	1.48703	4.32297e-05	no BLAST hit	-	-	-	-	-	-	-	-
a112370_48	F	214	0.00746609	81	0.00251798	-2.67053	3.35379e-52	289	0.0101711	30	0.00195835	-2.01377	1.2882e-20	295	0.00484946	319	0.00729431	-1.12831	1.45696e-21	gi|388519713|gb|AFK47918.1| unknown [Medicago truncatula]	0	659	a112370_48	sp|O13899|YF38_SCHPO Uncharacterized CDP-alcohol phosphatidyltransferase class-I family protein C22A12.08c OS=Schizosaccharomyces pombe (strain 972 / ATCC 24843) GN=SPAC22A12.08c PE=3 SV=1	31.4	1e-35	148	-
a112390_81	H	69	0.0146516	16	0.00302722	-3.37744	9.46869e-22	31	0.00664032	4	0.00158922	-1.69993	0.0110881	85	0.00850444	35	0.00487099	0.264638	0.468203	gi|356525172|ref|XP_003531201.1| PREDICTED: histidine kinase 3-like [Glycine max]	7e-26	101	a112390_81	sp|Q9P4U6|TCSB_EMENI Two-component system protein B OS=Emericella nidulans (strain FGSC A4 / ATCC 38163 / CBS 112.46 / NRRL 194 / M139) GN=tcsB PE=1 SV=2	57.5	9e-08	52	-
a1124_616	A	3	0.000276708	339	0.0278604	5.55126	1.40202e-54	3	0.000279135	181	0.0312369	7.16915	3.33476e-63	342	0.0148634	184	0.0111232	-0.12118	0.475099	gi|357478995|ref|XP_003609783.1| hypothetical protein MTR_4g122180 [Medicago truncatula]_x0001_gi|355510838|gb|AES91980.1| hypothetical protein MTR_4g122180 [Medicago truncatula]	8e-44	148	-	-	-	-	-	-
a112444_73	D	52	0.008433	73	0.0105485	-0.77953	0.00470226	4	0.000654382	44	0.0133512	4.7137	2.55641e-16	125	0.0095517	48	0.00510192	0.365352	0.196611	gi|357496725|ref|XP_003618651.1| UDP-glucuronosyltransferase 2A3 [Medicago truncatula]_x0001_gi|355493666|gb|AES74869.1| UDP-glucuronosyltransferase 2A3 [Medicago truncatula]	2e-18	80.1	-	-	-	-	-	-
a112462_49	A	7	0.00124463	113	0.0179023	2.74391	1.25129e-12	3	0.000538091	96	0.0319376	6.25427	1.7938e-35	120	0.0100534	99	0.0115369	-0.737936	0.000479019	no BLAST hit	-	-	-	-	-	-	-	-
a112475_39	F	79	0.00884905	24	0.00239535	-2.98773	2.81434e-22	102	0.0115256	9	0.00188626	-2.24823	5.73449e-09	103	0.00543624	111	0.00814903	-1.12339	4.58737e-08	gi|357494795|ref|XP_003617686.1| hypothetical protein MTR_5g094340 [Medicago truncatula]_x0001_gi|355519021|gb|AET00645.1| hypothetical protein MTR_5g094340 [Medicago truncatula]	5e-25	100	-	-	-	-	-	-
a112495_51	H	85	0.00528172	11	0.000609028	-4.21887	9.58044e-31	91	0.00570414	12	0.00139517	-1.66857	8.63122e-06	96	0.00281073	103	0.00419476	-1.11701	1.73108e-07	gi|356561185|ref|XP_003548865.1| PREDICTED: beta-galactosidase 3-like [Glycine max]	4e-174	506	-	-	-	-	-	-
a112565_38	H	114	0.00596061	41	0.00191011	-2.74425	3.80193e-29	126	0.00664583	15	0.00146746	-1.81612	1.84295e-08	155	0.00381865	141	0.00483191	-0.878897	5.78313e-07	gi|358248293|ref|NP_001240112.1| uncharacterized protein LOC100814169 [Glycine max]_x0001_gi|255648107|gb|ACU24508.1| unknown [Glycine max]	2e-27	108	-	-	-	-	-	-
a11260_197	D	1102	0.0247253	2302	0.0460207	-0.206151	9.89276e-05	383	0.00866863	1386	0.058185	3.10978	0	3404	0.0359866	1769	0.0260136	-0.0711732	0.155292	no BLAST hit	-	-	-	-	-	-	-	-
a112637_56	F	33	0.000793815	11	0.000235769	-2.85388	1.54268e-09	51	0.00123757	0	0	-5.41816	1.03062e-08	44	0.000498712	51	0.000804061	-1.22846	0.000108288	gi|356529434|ref|XP_003533297.1| PREDICTED: sucrose synthase 2-like [Glycine max]	0	1325	a112637_56	tr|N1JJI9|N1JJI9_ERYGR Glycolipid 6-alpha-mannosyltransferase/glycolipid 3-alpha-mannosyltransferase/ALG2 OS=Blumeria graminis f. sp. hordei DH14 GN=BGHDH14_bgh00576 PE=4 SV=1	25	3e-07	60.1	-
a112643_33	F	218	0.019647	67	0.00538024	-2.97101	3.80869e-59	328	0.0298198	26	0.00438431	-2.40285	1.09217e-28	285	0.0121025	354	0.0209101	-1.32826	1.66364e-30	gi|357475809|ref|XP_003608190.1| Natural resistance-associated macrophage protein [Medicago truncatula]_x0001_gi|355509245|gb|AES90387.1| Natural resistance-associated macrophage protein [Medicago truncatula]	9e-32	122	a112643_33	sp|Q5BCG1|DPNP_EMENI 3'(2'),5'-bisphosphate nucleotidase OS=Emericella nidulans (strain FGSC A4 / ATCC 38163 / CBS 112.46 / NRRL 194 / M139) GN=AN1769 PE=1 SV=1	52.54	1e-10	62	-
a112658_41	F	152	0.00863591	70	0.00354365	-2.38756	3.98362e-33	202	0.0115773	18	0.00191349	-2.23402	1.22353e-16	222	0.00594305	220	0.0081922	-1.00241	1.12778e-12	gi|356527405|ref|XP_003532301.1| PREDICTED: calcium-binding mitochondrial carrier protein SCaMC-2-like [Glycine max]	2e-100	306	a112658_41	sp|O94502|YBT5_SCHPO Uncharacterized mitochondrial carrier C12D12.05c OS=Schizosaccharomyces pombe (strain 972 / ATCC 24843) GN=SPBC12D12.05c PE=3 SV=2	46.94	7e-29	124	-
a112680_28	G	26	0.00230451	27	0.00213235	-1.21447	0.00379128	44	0.00393415	2	0.000331684	-3.20516	5.1109e-06	53	0.00221347	46	0.00267225	-0.811112	0.0129516	no BLAST hit	-	-	-	-	-	-	-	-
a112737_26	A	3	0.00044053	47	0.00614951	2.70071	8.97283e-06	2	0.000296262	57	0.0156609	6.08716	1.49619e-21	50	0.00345952	59	0.00567832	-1.25426	1.95212e-05	no BLAST hit	-	-	-	-	-	-	-	-
a112755_25	A	1	5.55847e-05	23	0.00113913	3.25465	0.000851789	3	0.000168217	9	0.000936024	2.83923	0.00349824	24	0.000628577	12	0.00043717	-0.0154702	1	gi|77563563|gb|ABB00038.1| reverse transcriptase family member [Glycine max]	2e-36	138	-	-	-	-	-	-
a112764_57	G	39	0.00499394	29	0.00330876	-1.69634	2.4719e-06	64	0.00826707	4	0.000958358	-2.74573	2.79633e-07	68	0.0041028	68	0.00570692	-1.01547	0.000127756	gi|356553815|ref|XP_003545247.1| PREDICTED: protein DA1-related 2-like [Glycine max]	3e-63	203	-	-	-	-	-	-
a112788_39	A	0	0	83	0.0159329	6.10612	3.49585e-14	4	0.000869324	40	0.0161242	4.57619	9.05013e-15	83	0.00842557	44	0.00621292	-0.0998624	0.800914	no BLAST hit	-	-	-	-	-	-	-	-
a112794_38	F	60	0.0147577	15	0.00328737	-3.26891	1.44703e-18	79	0.0196015	8	0.00368169	-2.04951	1.68896e-06	75	0.00869204	87	0.014025	-1.22959	2.19477e-07	no BLAST hit	-	-	-	-	-	-	-	-
a112798_58	G	55	0.00636609	55	0.00567232	-1.26891	6.99722e-06	74	0.0086404	1	0.00021657	-4.95519	5.54518e-12	110	0.00599921	75	0.00568964	-0.462929	0.0644861	gi|388518941|gb|AFK47532.1| unknown [Medicago truncatula]	2e-43	141	-	-	-	-	-	-
a11282_234	H	1718	0.0590654	209	0.00640242	-4.30807	0	616	0.021364	100	0.00643278	-1.36866	3.80657e-25	1927	0.0312164	716	0.0161338	0.412855	1.60557e-11	gi|357463289|ref|XP_003601926.1| G protein-coupled receptor-like protein [Medicago truncatula]_x0001_gi|355490974|gb|AES72177.1| G protein-coupled receptor-like protein [Medicago truncatula]	0	766	a11282_234	tr|J0LH67|J0LH67_AURDE Lanthionine synthetase C-like protein OS=Auricularia delicata (strain TFB10046) GN=AURDEDRAFT_173719 PE=4 SV=1	37.21	5e-27	125	-
a112871_43	A	2	0.000199429	21	0.0018658	2.1234	0.0134614	0	0	9	0.00167915	5.42419	0.000298846	23	0.00108063	9	0.000588186	0.338167	0.651546	no BLAST hit	-	-	-	-	-	-	-	-
a112873_53	D	5	0.0013857	34	0.00839591	1.49662	0.01348	3	0.000838714	6	0.00311129	2.25427	0.0414986	39	0.0050928	9	0.00163477	1.10001	0.0428292	no BLAST hit	-	-	-	-	-	-	-	-
a11291_121	H	1486	0.0331019	800	0.0158786	-2.16228	8.13687e-278	1464	0.0328979	288	0.0120037	-1.09151	3.56776e-41	2286	0.023994	1752	0.0255789	-0.631648	4.97634e-43	gi|357511545|ref|XP_003626061.1| Taxadien-5-alpha-ol O-acetyltransferase [Medicago truncatula]_x0001_gi|355501076|gb|AES82279.1| Taxadien-5-alpha-ol O-acetyltransferase [Medicago truncatula]	0	619	a11291_121	tr|B1PBV3|B1PBV3_9PEZI 10-deacetylbaccatin III 10-O-acetyltransferase OS=Cladosporium cladosporioides GN=dbat PE=4 SV=1	36.46	4e-53	212	-
a1130_713	D	2367	0.0841218	3535	0.111941	-0.690264	4.5379e-76	1715	0.0614847	3235	0.215116	2.16982	0	5902	0.0988329	4950	0.1153	-0.761695	5.47338e-166	gi|357442229|ref|XP_003591392.1| ATP-dependent Clp protease proteolytic subunit [Medicago truncatula]_x0001_gi|355480440|gb|AES61643.1| ATP-dependent Clp protease proteolytic subunit [Medicago truncatula]	0	518	a1130_713	tr|M3CX53|M3CX53_9PEZI ATP-dependent Clp protease proteolytic subunit OS=Mycosphaerella populorum SO2202 GN=SEPMUDRAFT_92771 PE=3 SV=1	50.29	4e-40	168	-
a11301_224	F	939	0.0394801	536	0.0200801	-2.07781	1.77868e-167	864	0.0366454	85	0.00668684	-2.09123	1.48776e-62	1475	0.0292211	949	0.0261513	-0.379235	6.23419e-10	gi|357464785|ref|XP_003602674.1| Neutral alpha-glucosidase AB [Medicago truncatula]_x0001_gi|358348418|ref|XP_003638244.1| Neutral alpha-glucosidase AB [Medicago truncatula]_x0001_gi|355491722|gb|AES72925.1| Neutral alpha-glucosidase AB [Medicago truncatula]_x0001_gi|355504179|gb|AES85382.1| Neutral alpha-glucosidase AB [Medicago truncatula]	7e-142	428	a11301_224	sp|Q9US55|GLU2A_SCHPO Glucosidase 2 subunit alpha OS=Schizosaccharomyces pombe (strain 972 / ATCC 24843) GN=gls2 PE=3 SV=1	32.61	6e-20	95.5	10.4265
a113045_47	G	24	0.00376794	102	0.0142686	0.818548	0.00807417	22	0.00348423	2	0.000587504	-2.20516	0.0109861	126	0.00932083	24	0.00246955	1.37685	1.95603e-06	gi|357468871|ref|XP_003604720.1| Beta-glucosidase [Medicago truncatula]_x0001_gi|355505775|gb|AES86917.1| Beta-glucosidase [Medicago truncatula]	1e-11	62	-	-	-	-	-	-
a113078_46	D	3	0.000399758	26	0.00308701	1.84656	0.0120421	3	0.000403264	6	0.00149595	2.25427	0.0414986	29	0.00182082	9	0.000786018	0.672586	0.291503	no BLAST hit	-	-	-	-	-	-	-	-
a113090_47	H	201	0.0065122	109	0.00314664	-2.15178	2.03272e-38	140	0.00457564	26	0.00157614	-1.17458	2.46006e-05	310	0.00473244	166	0.00352495	-0.114385	0.532351	gi|357476489|ref|XP_003608530.1| hypothetical protein MTR_4g097110 [Medicago truncatula]_x0001_gi|355509585|gb|AES90727.1| hypothetical protein MTR_4g097110 [Medicago truncatula]	0	792	a113090_47	tr|J3PGJ5|J3PGJ5_GAGT3 Glycosyl hydrolase family 43 protein OS=Gaeumannomyces graminis var. tritici (strain R3-111a-1) GN=GGTG_12623 PE=4 SV=1	41.91	4e-55	218	-
a113092_31	F	6	0.000806802	0	0	-4.85388	0.00304361	14	0.00189905	1	0.000251596	-2.55309	0.0291298	6	0.000380153	15	0.00132197	-2.3374	0.00120829	gi|357456837|ref|XP_003598699.1| Serine/threonine protein kinase [Medicago truncatula]_x0001_gi|355487747|gb|AES68950.1| Serine/threonine protein kinase [Medicago truncatula]	1e-35	130	-	-	-	-	-	-
a113153_33	F	7	0.0013913	3	0.000531292	-2.49131	0.0148343	36	0.00721803	0	0	-4.91566	2.44294e-06	10	0.000936516	36	0.00468964	-2.86347	3.69973e-09	no BLAST hit	-	-	-	-	-	-	-	-
a11316_241	H	970	0.052388	434	0.0208852	-2.4292	5.22238e-209	1235	0.0672852	144	0.0145516	-1.8461	1.17101e-75	1404	0.0357288	1379	0.0488133	-0.98955	1.16433e-72	gi|351725651|ref|NP_001236332.1| uncharacterized protein LOC100305761 [Glycine max]_x0001_gi|255626545|gb|ACU13617.1| unknown [Glycine max]	7e-97	287	a11316_241	tr|E3RID8|E3RID8_PYRTT Putative uncharacterized protein OS=Pyrenophora teres f. teres (strain 0-1) GN=PTT_07786 PE=4 SV=1	30.08	4e-10	68.2	-
a11319_180	H	287	0.0198849	66	0.00407448	-3.38943	4.48604e-87	256	0.0178926	68	0.00881532	-0.658271	0.000561753	353	0.0115241	324	0.0147129	-0.891796	3.77114e-15	gi|388513761|gb|AFK44942.1| unknown [Medicago truncatula]	3e-72	219	-	-	-	-	-	-
a113215_35	H	56	0.00360888	33	0.0018949	-2.03188	9.31387e-11	162	0.0105315	19	0.00229101	-1.83766	9.5995e-11	89	0.0027025	181	0.00764499	-2.03958	8.4572e-29	gi|357472819|ref|XP_003606694.1| hypothetical protein MTR_4g064460 [Medicago truncatula]_x0001_gi|355507749|gb|AES88891.1| hypothetical protein MTR_4g064460 [Medicago truncatula]	2e-80	242	-	-	-	-	-	-
a113249_45	F	25	0.00196247	12	0.000839328	-2.32781	3.58126e-06	42	0.00332586	3	0.000440628	-2.55309	8.23656e-05	37	0.00136853	45	0.0023152	-1.29787	0.000151329	gi|357491655|ref|XP_003616115.1| Auxin response factor [Medicago truncatula]_x0001_gi|355517450|gb|AES99073.1| Auxin response factor [Medicago truncatula]	1e-43	159	-	-	-	-	-	-
a113277_44	F	59	0.00369727	26	0.00145175	-2.45112	6.4664e-14	94	0.00594223	7	0.00082076	-2.49297	2.70937e-09	85	0.0025098	101	0.00414824	-1.26429	9.20715e-09	gi|217071614|gb|ACJ84167.1| unknown [Medicago truncatula]_x0001_gi|388514703|gb|AFK45413.1| unknown [Medicago truncatula]	1e-137	390	a113277_44	sp|P36108|DID4_YEAST DOA4-independent degradation protein 4 OS=Saccharomyces cerevisiae (strain ATCC 204508 / S288c) GN=DID4 PE=1 SV=2	33.93	9e-27	117	-
a113293_41	G	18	0.000938655	11	0.00051111	-1.97941	0.000487981	220	0.0115731	7	0.000683	-3.71974	3.37965e-29	29	0.000712563	227	0.00775842	-3.98404	9.83008e-69	gi|357518629|ref|XP_003629603.1| hypothetical protein MTR_8g081530 [Medicago truncatula]_x0001_gi|357518699|ref|XP_003629638.1| hypothetical protein MTR_8g083400 [Medicago truncatula]_x0001_gi|355523625|gb|AET04079.1| hypothetical protein MTR_8g081530 [Medicago truncatula]_x0001_gi|355523660|gb|AET04114.1| hypothetical protein MTR_8g083400 [Medicago truncatula]	7e-101	295	-	-	-	-	-	-
a11330_212	H	774	0.0237104	441	0.0120372	-2.08047	1.66272e-138	735	0.0227132	118	0.00676346	-1.38469	2.53348e-30	1215	0.0175374	853	0.0171262	-0.505132	1.15129e-14	gi|357495651|ref|XP_003618114.1| Protein kinase 2B [Medicago truncatula]_x0001_gi|355519449|gb|AET01073.1| Protein kinase 2B [Medicago truncatula]	0	540	a11330_212	sp|Q755C4|IPL1_ASHGO Spindle assembly checkpoint kinase OS=Ashbya gossypii (strain ATCC 10895 / CBS 109.51 / FGSC 9923 / NRRL Y-1056) GN=IPL1 PE=3 SV=1	28	2e-19	94.4	0.569476
a113369_51	F	73	0.00649964	16	0.00126933	-3.45874	2.24855e-23	104	0.00934098	4	0.00066637	-3.44617	1.35969e-13	89	0.00373378	108	0.00630237	-1.29462	1.2718e-09	gi|356545961|ref|XP_003541401.1| PREDICTED: probable LRR receptor-like serine/threonine-protein kinase At1g67720-like [Glycine max]	2e-76	248	-	-	-	-	-	-
a11337_245	H	1580	0.0902894	574	0.0292267	-2.72972	0	1741	0.100362	194	0.0207429	-1.91152	2.18224e-111	2154	0.0579986	1935	0.0724727	-0.860786	1.46332e-80	gi|357521749|ref|XP_003597006.1| RING-box protein [Medicago truncatula]_x0001_gi|355486054|gb|AES67257.1| RING-box protein [Medicago truncatula]	6e-83	248	a11337_245	sp|O13959|RBX1_SCHPO RING-box protein pip1 OS=Schizosaccharomyces pombe (strain 972 / ATCC 24843) GN=pip1 PE=1 SV=2	86.36	3e-46	182	2.32288
a113370_32	A	0	0	29	0.00289438	4.58907	2.02072e-05	0	0	14	0.00293418	6.06162	4.62139e-06	29	0.00153059	14	0.00102781	0.0351559	0.979703	gi|319904000|gb|ADV77202.1| histone H3 [Halimeda cuneata]	9e-62	189	a113370_32	sp|Q4PB04|H32_USTMA Histone H3.2 OS=Ustilago maydis (strain 521 / FGSC 9021) GN=HHT2 PE=3 SV=3	94.34	6e-49	189	-
a113375_34	A	2	0.000150015	42	0.002807	3.1234	6.27482e-06	4	0.000302662	17	0.00238585	3.34173	8.54815e-06	44	0.00155507	21	0.00103238	0.051644	0.933336	no BLAST hit	-	-	-	-	-	-	-	-
a11338_288	H	1224	0.0397	651	0.0188139	-2.17979	2.18166e-231	1190	0.0389357	214	0.0129871	-1.22101	4.53457e-40	1875	0.0286551	1404	0.0298462	-0.598123	1.45961e-31	gi|357511841|ref|XP_003626209.1| F-actin-capping protein subunit alpha [Medicago truncatula]_x0001_gi|355501224|gb|AES82427.1| F-actin-capping protein subunit alpha [Medicago truncatula]_x0001_gi|366985123|gb|AEX09386.1| F-actin capping protein alpha subunit [Glycine max]_x0001_gi|388492582|gb|AFK34357.1| unknown [Medicago truncatula]	0	592	a11338_288	sp|Q5BBF4|CAPZA_EMENI F-actin-capping protein subunit alpha OS=Emericella nidulans (strain FGSC A4 / ATCC 38163 / CBS 112.46 / NRRL 194 / M139) GN=cap1 PE=3 SV=3	29.33	6e-30	129	2.69724
a113424_55	D	50	0.00789184	26	0.00365654	-2.21233	1.0576e-10	17	0.00270676	40	0.0118129	2.48873	2.10948e-09	76	0.00565215	57	0.00589654	-0.600433	0.0378405	gi|357484667|ref|XP_003612621.1| Histone-lysine N-methyltransferase ASHR2 [Medicago truncatula]_x0001_gi|355513956|gb|AES95579.1| Histone-lysine N-methyltransferase ASHR2 [Medicago truncatula]	4e-25	98.2	-	-	-	-	-	-
a113424_55	H	50	0.00789184	26	0.00365654	-2.21233	1.0576e-10	17	0.00270676	40	0.0118129	2.48873	2.10948e-09	76	0.00565215	57	0.00589654	-0.600433	0.0378405	gi|357484667|ref|XP_003612621.1| Histone-lysine N-methyltransferase ASHR2 [Medicago truncatula]_x0001_gi|355513956|gb|AES95579.1| Histone-lysine N-methyltransferase ASHR2 [Medicago truncatula]	4e-25	98.2	-	-	-	-	-	-
a113430_48	E	2	0.000284487	74	0.0093789	3.94054	2.20924e-11	9	0.00129142	13	0.0034599	1.78478	0.00855438	76	0.00509375	22	0.00205101	0.773026	0.0345618	gi|384368002|ref|NP_001244939.1| uncharacterized protein LOC100789429 [Glycine max]_x0001_gi|380513814|gb|AFD64746.1| SOS1 [Glycine max]	2e-06	48.1	-	-	-	-	-	-
a113431_42	H	251	0.00786871	102	0.00284917	-2.56803	1.61976e-58	155	0.00490178	42	0.00246359	-0.62954	0.0113803	353	0.0052143	197	0.00404771	-0.173998	0.264649	gi|357515713|ref|XP_003628145.1| Dof zinc finger protein [Medicago truncatula]_x0001_gi|358348447|ref|XP_003638258.1| Dof zinc finger protein [Medicago truncatula]_x0001_gi|355504193|gb|AES85396.1| Dof zinc finger protein [Medicago truncatula]_x0001_gi|355522167|gb|AET02621.1| Dof zinc finger protein [Medicago truncatula]	0	645	-	-	-	-	-	-
a11351_277	D	47	0.00427497	45	0.003647	-1.33165	1.70034e-05	7	0.000642282	22	0.00374409	2.90634	1.85524e-06	92	0.00394289	29	0.00172881	0.650111	0.0478224	gi|297791879|ref|XP_002863824.1| hypothetical protein ARALYDRAFT_494823 [Arabidopsis lyrata subsp. lyrata]_x0001_gi|297309659|gb|EFH40083.1| hypothetical protein ARALYDRAFT_494823 [Arabidopsis lyrata subsp. lyrata]	7e-40	127	a11351_277	sp|Q9US60|KLP3_SCHPO Kinesin-like protein 3 OS=Schizosaccharomyces pombe (strain 972 / ATCC 24843) GN=klp3 PE=2 SV=1	50.75	5e-13	70.1	-
a113572_63	F	20	0.00319086	12	0.00170588	-2.00588	0.000195137	32	0.00515016	3	0.000895547	-2.16077	0.00219824	32	0.00240558	35	0.00365982	-1.14475	0.0032191	gi|357449099|ref|XP_003594826.1| hypothetical protein MTR_2g035080 [Medicago truncatula]_x0001_gi|355483874|gb|AES65077.1| hypothetical protein MTR_2g035080 [Medicago truncatula]	3e-14	68.6	-	-	-	-	-	-
a11358_251	H	1989	0.0778082	1036	0.0361109	-2.20993	0	1835	0.0724135	402	0.0294243	-0.936246	4.26199e-40	3025	0.0557581	2237	0.0573549	-0.5801	4.53723e-47	gi|356565878|ref|XP_003551163.1| PREDICTED: WD repeat-containing protein 61-like isoform 1 [Glycine max]_x0001_gi|356565880|ref|XP_003551164.1| PREDICTED: WD repeat-containing protein 61-like isoform 2 [Glycine max]_x0001_gi|356565882|ref|XP_003551165.1| PREDICTED: WD repeat-containing protein 61-like isoform 3 [Glycine max]	0	612	a11358_251	sp|Q00808|HETE1_PODAS Vegetative incompatibility protein HET-E-1 OS=Podospora anserina GN=HET-E1 PE=4 SV=1	32.71	1e-36	150	1.69348
a113589_26	A	12	0.000171851	181	0.00230961	2.64597	7.06831e-19	18	0.000260038	71	0.00190248	3.23409	1.99809e-20	193	0.00130233	89	0.000835364	0.101253	0.695006	gi|147797377|emb|CAN69166.1| hypothetical protein VITISV_015588 [Vitis vinifera]	0	491	a113589_26	sp|P25600|YCH4_YEAST Putative transposon Ty5-1 protein YCL074W OS=Saccharomyces cerevisiae (strain ATCC 204508 / S288c) GN=TY5A PE=5 SV=2	31.73	7e-33	132	-
a1135969_2	F	30	0.00790594	1	0.000234812	-6.17581	1.78977e-12	15	0.00398764	0	0	-3.65262	0.00668617	31	0.00384933	15	0.00259082	0.0318355	0.983531	no BLAST hit	-	-	-	-	-	-	-	-
a113613_60	H	37	0.0044849	13	0.00140405	-2.77793	2.62297e-10	18	0.00220098	2	0.000453597	-1.91566	0.0392265	50	0.0028557	20	0.00158889	0.306458	0.532174	gi|75219721|sp|O49931.1|TIC55_PEA RecName: Full=Protein TIC 55, chloroplastic; AltName: Full=Rieske iron-sulfur protein TIC55; AltName: Full=Translocon at the inner envelope membrane of chloroplasts 55; Short=PsTIC55; Flags: Precursor_x0001_gi|2764524|emb|CAA04157.1| Rieske iron-sulfur protein Tic55 [Pisum sativum]	2e-24	97.4	-	-	-	-	-	-
a113625_28	A	5	0.00037267	94	0.00624268	2.96375	1.82384e-11	2	0.000150376	31	0.0043232	5.20846	4.17173e-12	99	0.00347682	33	0.00161206	0.569492	0.0728291	no BLAST hit	-	-	-	-	-	-	-	-
a113638_48	D	7	0.00088106	56	0.00628035	1.73109	0.000287639	5	0.000634848	20	0.00471005	3.25427	1.63178e-06	63	0.00373628	25	0.00206234	0.317954	0.455128	no BLAST hit	-	-	-	-	-	-	-	-
a113726_45	D	3	0.000592284	27	0.00474964	1.90101	0.00872363	2	0.000398319	8	0.00295521	3.25427	0.00330894	30	0.00279076	10	0.00129396	0.569492	0.355852	no BLAST hit	-	-	-	-	-	-	-	-
a113744_69	F	107	0.00806681	43	0.00288852	-2.58412	8.92286e-26	117	0.00889808	3	0.000423183	-4.03114	8.05614e-17	150	0.00532846	120	0.00592943	-0.693542	0.000254235	gi|357506879|ref|XP_003623728.1| Armadillo repeat-containing kinesin-like protein [Medicago truncatula]_x0001_gi|355498743|gb|AES79946.1| Armadillo repeat-containing kinesin-like protein [Medicago truncatula]	2e-101	316	-	-	-	-	-	-
a11377_320	F	1827	0.0976015	735	0.0349859	-2.58258	0	1967	0.106002	186	0.0185917	-2.14836	3.30453e-146	2562	0.0644895	2153	0.0753833	-0.764548	3.30896e-73	gi|356500098|ref|XP_003518871.1| PREDICTED: 15 kDa selenoprotein-like [Glycine max]	2e-94	282	-	-	-	-	-	-
a113794_36	F	14	0.00483295	5	0.00153795	-2.75434	0.00016907	17	0.00592005	0	0	-3.8332	0.00313508	19	0.0030905	17	0.00384633	-0.855006	0.14098	no BLAST hit	-	-	-	-	-	-	-	-
a1138_1363	D	369	0.0603392	1015	0.147886	0.190872	0.0333096	276	0.0455276	604	0.184799	2.38415	1.16483e-121	1384	0.106635	880	0.0943125	-0.362202	1.37877e-08	gi|29539387|dbj|BAC67662.1| pectin methylesterase [Pisum sativum]	9e-45	154	-	-	-	-	-	-
a1138458_3	F	7	0.00157716	4	0.000803021	-2.07627	0.0310867	22	0.00500027	0	0	-4.20516	0.000470478	11	0.00116779	22	0.00324874	-2.01547	0.000298464	no BLAST hit	-	-	-	-	-	-	-	-
a113850_53	F	15	0.00231797	2	0.000275382	-4.17581	2.89991e-06	19	0.00296185	1	0.000289138	-2.99366	0.00488597	17	0.00123782	20	0.00202563	-1.24994	0.0200556	gi|357456471|ref|XP_003598516.1| Short internodes [Medicago truncatula]_x0001_gi|355487564|gb|AES68767.1| Short internodes [Medicago truncatula]	9e-10	56.6	-	-	-	-	-	-
a113858_45	H	14	0.00304957	6	0.00116453	-2.49131	0.000391875	36	0.00791053	6	0.0024454	-1.3307	0.0236048	20	0.00205273	42	0.00599617	-2.08586	1.35211e-07	no BLAST hit	-	-	-	-	-	-	-	-
a1139122_3	H	17	0.00512003	1	0.000268357	-5.35638	1.62773e-07	24	0.00729168	3	0.00169057	-1.74573	0.0241179	18	0.0025544	27	0.00532968	-1.60043	0.000680845	no BLAST hit	-	-	-	-	-	-	-	-
a113928_23	H	73	0.00507569	35	0.00216835	-2.32946	4.82958e-16	63	0.00441881	8	0.00104076	-1.72301	0.000179874	108	0.00353824	71	0.00323552	-0.41033	0.115994	gi|357462765|ref|XP_003601664.1| hypothetical protein MTR_3g084110 [Medicago truncatula]_x0001_gi|355490712|gb|AES71915.1| hypothetical protein MTR_3g084110 [Medicago truncatula]	3e-82	256	a113928_23	sp|P87110|ITR2_SCHPO Myo-inositol transporter 2 OS=Schizosaccharomyces pombe (strain 972 / ATCC 24843) GN=itr2 PE=2 SV=1	38.95	3e-17	85.5	-
a113970_43	F	42	0.00277017	14	0.00082276	-2.85388	7.50577e-12	148	0.00984716	6	0.000740452	-3.37022	1.37945e-18	56	0.00174035	154	0.0066572	-2.4749	5.99819e-31	gi|356562529|ref|XP_003549522.1| PREDICTED: 5'-nucleotidase domain-containing protein DDB_G0275467-like [Glycine max]	3e-96	295	-	-	-	-	-	-
a113972_39	G	209	0.00609559	133	0.00345628	-1.92099	1.31233e-34	496	0.014593	40	0.00218282	-2.378	2.31631e-42	342	0.00469989	536	0.0102458	-1.66371	2.4466e-63	gi|357452551|ref|XP_003596552.1| Solute carrier family 22 member 15-like protein [Medicago truncatula]_x0001_gi|124361091|gb|ABN09063.1| Major facilitator superfamily [Medicago truncatula]_x0001_gi|355485600|gb|AES66803.1| Solute carrier family 22 member 15-like protein [Medicago truncatula]	0	947	a113972_39	sp|Q9C101|YKT8_SCHPO Uncharacterized MFS-type transporter PB1E7.08c OS=Schizosaccharomyces pombe (strain 972 / ATCC 24843) GN=SPAPB1E7.08c PE=1 SV=1	23.17	3e-14	77.4	-
a113995_64	F	37	0.0047898	8	0.00092277	-3.47837	1.96564e-12	29	0.00378709	2	0.000484433	-2.60371	0.00109448	45	0.00274486	31	0.00263021	-0.477813	0.253254	gi|357493275|ref|XP_003616926.1| Wall-associated receptor kinase-like protein [Medicago truncatula]_x0001_gi|355518261|gb|AES99884.1| Wall-associated receptor kinase-like protein [Medicago truncatula]	7e-26	102	-	-	-	-	-	-
a114_1678	D	4837	0.125454	8675	0.200477	-0.426164	4.02808e-65	3536	0.0925151	6943	0.336933	2.22771	0	13512	0.165127	10479	0.178132	-0.64873	1.00413e-264	gi|119905|sp|P10933.1|FENR1_PEA RecName: Full=Ferredoxin--NADP reductase, leaf isozyme, chloroplastic; Short=FNR; Flags: Precursor_x0001_gi|20722|emb|CAA30978.1| unnamed protein product [Pisum sativum]_x0001_gi|226545|prf||1601517A ferredoxin NADP reductase	0	720	a114_1678	sp|Q4WM67|NCPR_ASPFU NADPH--cytochrome P450 reductase OS=Neosartorya fumigata (strain ATCC MYA-4609 / Af293 / CBS 101355 / FGSC A1100) GN=cprA PE=1 SV=1	31.56	4e-16	84	0.498256
a11400_285	H	317	0.0260988	177	0.0129844	-2.10965	1.82904e-58	515	0.0427721	95	0.0146343	-1.18431	4.03508e-17	494	0.0191637	610	0.0329158	-1.31977	2.62788e-51	gi|9910836|sp|Q9SMK9.1|PAL2_CICAR RecName: Full=Phenylalanine ammonia-lyase 2_x0001_gi|6433808|emb|CAB60719.1| phenylalanine ammonia-lyase [Cicer arietinum]	2e-107	326	a11400_285	sp|Q92195|PALY_AGABI Phenylalanine ammonia-lyase (Fragment) OS=Agaricus bisporus GN=palA PE=2 SV=1	47.73	2e-07	52	1.8797
a11402_195	H	882	0.0445765	326	0.0146806	-2.70482	4.05511e-214	1083	0.0552151	126	0.0119151	-1.84927	1.29022e-66	1208	0.0287671	1209	0.0400477	-1.01666	1.06058e-66	gi|357480893|ref|XP_003610732.1| hypothetical protein MTR_5g006400 [Medicago truncatula]_x0001_gi|355512067|gb|AES93690.1| hypothetical protein MTR_5g006400 [Medicago truncatula]	4e-76	238	-	-	-	-	-	-
a114057_35	G	45	0.00288112	41	0.00233895	-1.40322	1.15746e-05	79	0.00510233	6	0.000718769	-2.46455	6.99008e-08	86	0.00259441	85	0.00356682	-0.998596	1.99672e-05	gi|269791618|gb|ACN78877.2| minichromosome maintenance 2 protein [Pisum sativum]	6e-95	302	a114057_35	sp|P40377|MCM2_SCHPO DNA replication licensing factor mcm2 OS=Schizosaccharomyces pombe (strain 972 / ATCC 24843) GN=mcm2 PE=1 SV=1	46.75	1e-15	80.5	-
a114059_52	E	2	0.000263531	27	0.00316996	2.48597	0.00169206	9	0.00119629	11	0.00271196	1.54377	0.0315019	29	0.00180049	20	0.00172721	-0.479417	0.360572	no BLAST hit	-	-	-	-	-	-	-	-
a11409_184	H	701	0.0487405	284	0.0175946	-2.57244	1.70375e-161	1000	0.0701398	109	0.0141804	-1.94333	9.29531e-66	985	0.0322701	1109	0.0505379	-1.18653	2.18041e-78	gi|388516447|gb|AFK46285.1| unknown [Medicago truncatula]	7e-69	211	a11409_184	sp|Q09865|RM06_SCHPO Putative 54S ribosomal protein L6, mitochondrial OS=Schizosaccharomyces pombe (strain 972 / ATCC 24843) GN=mrpl6 PE=3 SV=1	41.46	9e-11	64.3	-
a114124_48	F	18	0.00313439	2	0.000310312	-4.43884	1.64224e-07	116	0.0203766	10	0.00325814	-2.28179	3.18172e-10	20	0.00164098	126	0.0143802	-3.67082	1.29804e-36	no BLAST hit	-	-	-	-	-	-	-	-
a114130_41	F	29	0.00408568	10	0.00125532	-2.80497	2.23859e-08	22	0.00312666	2	0.000527211	-2.20516	0.0109861	39	0.00258894	24	0.00221611	-0.31503	0.525755	gi|357463695|ref|XP_003602129.1| Alcohol dehydrogenase [Medicago truncatula]_x0001_gi|355491177|gb|AES72380.1| Alcohol dehydrogenase [Medicago truncatula]	3e-06	47	-	-	-	-	-	-
a114195_44	F	5	0.000591493	0	0	-4.59084	0.00793142	17	0.00202871	0	0	-3.8332	0.00313508	5	0.000278703	17	0.00131808	-2.781	0.000110801	gi|356548405|ref|XP_003542592.1| PREDICTED: uncharacterized protein LOC100786697 [Glycine max]	2e-40	134	-	-	-	-	-	-
a114212_53	F	308	0.0240815	0	0	-10.5357	5.09745e-76	131	0.0103323	1	0.000146292	-5.77916	7.36797e-21	308	0.0113469	132	0.00676427	0.206922	0.249321	gi|357443907|ref|XP_003592231.1| Cytokinin-O-glucosyltransferase [Medicago truncatula]_x0001_gi|357462093|ref|XP_003601328.1| Cytokinin-O-glucosyltransferase [Medicago truncatula]_x0001_gi|355481279|gb|AES62482.1| Cytokinin-O-glucosyltransferase [Medicago truncatula]_x0001_gi|355490376|gb|AES71579.1| Cytokinin-O-glucosyltransferase [Medicago truncatula]	3e-70	222	-	-	-	-	-	-
a1142205_2	F	9	0.00301863	4	0.00119541	-2.43884	0.00586061	29	0.00981201	0	0	-4.60371	3.33692e-05	13	0.00205448	29	0.00637498	-2.17301	9.0981e-06	no BLAST hit	-	-	-	-	-	-	-	-
a114263_37	G	114	0.00248322	78	0.00151389	-1.8164	4.74122e-18	124	0.00272474	10	0.000407567	-2.378	2.35097e-11	192	0.00197062	134	0.00191306	-0.496597	0.00543025	gi|358347885|ref|XP_003637981.1| Cysteine-rich receptor-like protein kinase [Medicago truncatula]_x0001_gi|358347972|ref|XP_003638024.1| Cysteine-rich receptor-like protein kinase [Medicago truncatula]_x0001_gi|355503916|gb|AES85119.1| Cysteine-rich receptor-like protein kinase [Medicago truncatula]_x0001_gi|355503959|gb|AES85162.1| Cysteine-rich receptor-like protein kinase [Medicago truncatula]	0	1050	a114263_37	sp|P27636|CDC15_YEAST Cell division control protein 15 OS=Saccharomyces cerevisiae (strain ATCC 204508 / S288c) GN=CDC15 PE=1 SV=3	33.81	1e-12	72.4	-
a114265_41	F	24	0.000957259	6	0.000213235	-3.26891	4.64094e-08	103	0.00414427	3	0.000223887	-3.84727	1.58605e-14	30	0.000563808	106	0.00277101	-2.8365	6.86502e-25	gi|357477361|ref|XP_003608966.1| Fibroblast growth factor receptor [Medicago truncatula]_x0001_gi|355510021|gb|AES91163.1| Fibroblast growth factor receptor [Medicago truncatula]	0	665	a114265_41	sp|Q01389|BCK1_YEAST Serine/threonine-protein kinase BCK1/SLK1/SSP31 OS=Saccharomyces cerevisiae (strain ATCC 204508 / S288c) GN=BCK1 PE=1 SV=1	35.68	4e-32	136	-
a114302_43	F	5	0.000530854	0	0	-4.59084	0.00793142	113	0.0121025	1	0.000198652	-5.56591	4.12545e-18	5	0.000250131	114	0.00793275	-5.52643	2.19415e-39	gi|357496419|ref|XP_003618498.1| Gibberellin-regulated protein [Medicago truncatula]_x0001_gi|355493513|gb|AES74716.1| Gibberellin-regulated protein [Medicago truncatula]	1e-39	132	-	-	-	-	-	-
a114353_75	D	25	0.00243126	239	0.0207099	1.9881	9.56897e-18	23	0.00225638	186	0.0338449	4.26986	6.19713e-63	264	0.0120973	209	0.0133214	-0.678435	1.21651e-06	gi|242041881|ref|XP_002468335.1| hypothetical protein SORBIDRAFT_01g043980 [Sorghum bicolor]_x0001_gi|241922189|gb|EER95333.1| hypothetical protein SORBIDRAFT_01g043980 [Sorghum bicolor]	2e-15	75.5	-	-	-	-	-	-
a1144_651	D	2963	0.0815046	6259	0.153406	-0.190041	1.47074e-09	1817	0.0504194	4334	0.223063	2.50841	0	9222	0.119527	6151	0.110894	-0.431211	1.13788e-74	gi|940288|gb|AAA74208.1| protein localized in the nucleoli of pea nuclei; ORF; putative [Pisum sativum]	0	959	a1144_651	sp|P41891|GAR2_SCHPO Protein gar2 OS=Schizosaccharomyces pombe (strain 972 / ATCC 24843) GN=gar2 PE=1 SV=2	32.57	3e-17	87.8	2.97915
a114449_38	A	4	0.000245196	94	0.00513417	3.28567	1.69552e-12	3	0.00018551	39	0.00447308	4.95471	8.37337e-15	98	0.00283056	42	0.00168739	0.206922	0.552346	gi|357503299|ref|XP_003621938.1| hypothetical protein MTR_7g025230 [Medicago truncatula]_x0001_gi|355496953|gb|AES78156.1| hypothetical protein MTR_7g025230 [Medicago truncatula]	2e-07	52	-	-	-	-	-	-
a11445_231	F	539	0.0302162	311	0.0155346	-2.06229	9.09657e-96	872	0.0493129	40	0.00419566	-3.19199	6.84736e-100	850	0.0224524	912	0.0335089	-1.11704	8.55061e-59	gi|357466231|ref|XP_003603400.1| hypothetical protein MTR_3g107310 [Medicago truncatula]_x0001_gi|355492448|gb|AES73651.1| hypothetical protein MTR_3g107310 [Medicago truncatula]	7e-103	301	-	-	-	-	-	-
a114452_40	A	4	0.000276492	72	0.00443448	2.90101	7.33025e-09	7	0.000488104	25	0.00323334	3.09077	1.40763e-07	76	0.0024753	32	0.00144973	0.232457	0.560898	no BLAST hit	-	-	-	-	-	-	-	-
a114489_33	F	20	0.00121338	4	0.00021623	-3.59084	2.36667e-07	109	0.00667093	6	0.000681094	-2.92896	2.08816e-12	24	0.000686073	115	0.00457276	-3.276	1.09845e-30	gi|388501888|gb|AFK39010.1| unknown [Medicago truncatula]	2e-89	268	-	-	-	-	-	-
a11452_243	H	1519	0.0764434	749	0.0335855	-2.289	2.03825e-304	1616	0.0820381	275	0.0258943	-1.30066	1.43533e-59	2268	0.0537795	1891	0.0623716	-0.753199	8.35697e-63	gi|357466275|ref|XP_003603422.1| hypothetical protein MTR_3g107550 [Medicago truncatula]_x0001_gi|355492470|gb|AES73673.1| hypothetical protein MTR_3g107550 [Medicago truncatula]	9e-139	397	-	-	-	-	-	-
a114521_59	F	61	0.00913932	9	0.00120147	-4.02973	7.87327e-22	37	0.00559214	0	0	-4.95519	1.68899e-06	70	0.00494167	37	0.00363328	-0.0956405	0.822329	gi|357455077|ref|XP_003597819.1| Pleiotropic drug resistance protein [Medicago truncatula]_x0001_gi|355486867|gb|AES68070.1| Pleiotropic drug resistance protein [Medicago truncatula]	3e-30	114	-	-	-	-	-	-
a114550_45	A	2	0.000546583	48	0.0116884	3.31605	6.18124e-07	1	0.000275689	52	0.02659	6.95471	4.0336e-19	50	0.00643855	53	0.00949327	-1.09953	0.000335864	no BLAST hit	-	-	-	-	-	-	-	-
a114601_50	F	319	0.0146887	1	4.1028e-05	-9.58633	2.42032e-90	48	0.00222959	4	0.00034462	-2.3307	6.39759e-05	320	0.00694279	52	0.00156931	1.60602	1.6259e-18	gi|255635437|gb|ACU18071.1| unknown [Glycine max]	1e-84	261	-	-	-	-	-	-
a114603_49	F	297	0.0377037	64	0.00723928	-3.48323	4.77764e-92	319	0.0408517	11	0.00261281	-3.60371	5.98808e-41	361	0.0215937	330	0.0274571	-0.885937	2.97637e-15	gi|357463699|ref|XP_003602131.1| Alcohol dehydrogenase [Medicago truncatula]_x0001_gi|355491179|gb|AES72382.1| Alcohol dehydrogenase [Medicago truncatula]	3e-62	191	a114603_49	sp|Q06099|FADH_CANMA S-(hydroxymethyl)glutathione dehydrogenase OS=Candida maltosa GN=FDH1 PE=3 SV=1	53.49	4e-21	96.3	-
a11464_81	F	15	0.00359945	3	0.000641438	-3.59084	9.09753e-06	21	0.00508343	2	0.000897974	-2.13805	0.0152133	18	0.00203521	23	0.00361732	-1.36911	0.00647322	no BLAST hit	-	-	-	-	-	-	-	-
a11465_188	H	1728	0.0472467	894	0.0217798	-2.21967	0	1444	0.0398279	481	0.0246071	-0.331695	8.95631e-06	2622	0.0337794	1925	0.0344962	-0.569661	2.20776e-39	gi|357481321|ref|XP_003610946.1| 2-succinylbenzoate-CoA ligase [Medicago truncatula]_x0001_gi|355512281|gb|AES93904.1| 2-succinylbenzoate-CoA ligase [Medicago truncatula]	0	996	a11465_188	sp|C8VTR6|Y0074_EMENI Putative acyl-coenzyme A synthetase OS=Emericella nidulans (strain FGSC A4 / ATCC 38163 / CBS 112.46 / NRRL 194 / M139) GN=AN10074 PE=3 SV=1	28.35	3e-32	137	1.52905
a11466_168	H	441	0.0193264	260	0.0101525	-2.03118	4.41674e-77	530	0.0234305	91	0.00746178	-1.28779	6.35954e-20	701	0.0144751	621	0.0178368	-0.840649	1.49446e-25	gi|357515117|ref|XP_003627847.1| Prefoldin subunit [Medicago truncatula]_x0001_gi|217075326|gb|ACJ86023.1| unknown [Medicago truncatula]_x0001_gi|355521869|gb|AET02323.1| Prefoldin subunit [Medicago truncatula]_x0001_gi|388522477|gb|AFK49300.1| unknown [Medicago truncatula]	5e-77	236	a11466_168	sp|O14334|PFD1_SCHPO Probable prefoldin subunit 1 OS=Schizosaccharomyces pombe (strain 972 / ATCC 24843) GN=SPBC1D7.01 PE=3 SV=1	28.71	4e-07	52.8	-
a1147_587	D	687	0.0207439	3819	0.102747	1.2059	4.17281e-129	959	0.0292109	3465	0.195761	3.10752	0	4506	0.0641086	4424	0.0875512	-0.988974	7.38915e-231	gi|351725669|ref|NP_001235053.1| glucosyltransferase [Glycine max]_x0001_gi|148287137|emb|CAM31955.1| glucosyltransferase [Glycine max]	0	566	a1147_587	tr|G2YBI7|G2YBI7_BOTF4 Glycosyltransferase family 1 protein OS=Botryotinia fuckeliana (strain T4) GN=BofuT4P174000007001 PE=4 SV=1	26.51	3e-21	106	-
a11473_198	F	1234	0.0848012	394	0.0241252	-2.91599	0	1350	0.0935865	104	0.0133724	-2.44404	2.34053e-117	1628	0.0527149	1454	0.0654885	-0.852397	8.30012e-60	gi|388502404|gb|AFK39268.1| unknown [Lotus japonicus]	3e-44	148	-	-	-	-	-	5.21512
a1147377_2	F	7	0.00138663	4	0.000706012	-2.07627	0.0310867	50	0.0099914	1	0.00037064	-4.38959	4.34039e-08	11	0.00102671	51	0.00662137	-3.22846	5.52979e-14	gi|34761724|gb|AAQ82035.1| gag/pol polyprotein [Pisum sativum]	3e-14	69.3	-	-	-	-	-	-
a114753_31	G	246	0.0207749	156	0.0117386	-1.92603	1.14475e-40	147	0.0125231	5	0.000790063	-3.62348	1.71108e-19	402	0.0159963	152	0.00841318	0.387654	0.00732832	no BLAST hit	-	-	-	-	-	-	-	-
a1148_379	D	1337	0.0419142	2486	0.0694415	-0.374088	5.34651e-15	1023	0.0323517	1871	0.109747	2.12527	0	3823	0.056471	2894	0.0594623	-0.61383	6.3566e-67	gi|357474497|ref|XP_003607533.1| Glucosyltransferase [Medicago truncatula]_x0001_gi|355508588|gb|AES89730.1| Glucosyltransferase [Medicago truncatula]	0	806	a1148_379	tr|G2YBI7|G2YBI7_BOTF4 Glycosyltransferase family 1 protein OS=Botryotinia fuckeliana (strain T4) GN=BofuT4P174000007001 PE=4 SV=1	27.31	4e-14	82.4	-
a114808_38	H	282	0.0137349	21	0.00091135	-5.01615	2.36546e-106	188	0.00923693	20	0.00182262	-1.97839	1.77427e-13	303	0.00695363	208	0.00663979	-0.472736	0.000712358	gi|357481907|ref|XP_003611239.1| hypothetical protein MTR_5g011800 [Medicago truncatula]_x0001_gi|355512574|gb|AES94197.1| hypothetical protein MTR_5g011800 [Medicago truncatula]_x0001_gi|388518837|gb|AFK47480.1| unknown [Medicago truncatula]	8e-138	393	-	-	-	-	-	-
a114810_32	F	51	0.00242985	14	0.000594326	-3.13399	2.13891e-15	260	0.0124961	8	0.000713161	-3.7681	1.25451e-34	65	0.0014592	268	0.00836868	-3.05919	5.74094e-66	gi|357478247|ref|XP_003609409.1| Vesicle-associated membrane protein [Medicago truncatula]_x0001_gi|355510464|gb|AES91606.1| Vesicle-associated membrane protein [Medicago truncatula]	4e-144	410	a114810_32	sp|Q9Y7L0|SEC22_SCHPO Protein transport protein sec22 OS=Schizosaccharomyces pombe (strain 972 / ATCC 24843) GN=sec22 PE=3 SV=2	25.14	1e-13	74.3	-
a11483_231	H	1751	0.0873738	856	0.038059	-2.30141	0	1600	0.0805393	408	0.0380929	-0.717164	1.37977e-22	2607	0.0612954	2008	0.0656708	-0.638839	3.93006e-50	gi|357518823|ref|XP_003629700.1| hypothetical protein MTR_8g085580 [Medicago truncatula]_x0001_gi|355523722|gb|AET04176.1| hypothetical protein MTR_8g085580 [Medicago truncatula]_x0001_gi|388521935|gb|AFK49029.1| unknown [Medicago truncatula]	3e-90	270	-	-	-	-	-	2.1645
a114836_35	A	2	0.000254444	22	0.00249387	2.19052	0.00956443	0	0	9	0.00214236	5.42419	0.000298846	24	0.00143868	9	0.000750444	0.399567	0.594778	no BLAST hit	-	-	-	-	-	-	-	-
a114860_50	G	16	0.00252539	17	0.00239081	-1.18145	0.0302343	15	0.00238832	1	0.000295323	-2.65262	0.02034	33	0.00245422	16	0.00165517	0.0289239	0.987011	gi|82618843|gb|ABB85215.1| NBS-LRR type disease resistance protein [Vicia faba]_x0001_gi|82618851|gb|ABB85219.1| NBS-LRR type disease resistance protein [Vicia faba]	6e-33	114	-	-	-	-	-	-
a11488_228	F	612	0.036127	323	0.0169891	-2.19091	4.29343e-117	847	0.0504378	63	0.0069584	-2.49467	1.12257e-75	935	0.0260066	910	0.0352075	-0.97637	2.83556e-47	gi|357471663|ref|XP_003606116.1| hypothetical protein MTR_4g053290 [Medicago truncatula]_x0001_gi|355507171|gb|AES88313.1| hypothetical protein MTR_4g053290 [Medicago truncatula]	8e-85	253	-	-	-	-	-	-
a114891_44	G	257	0.00563348	234	0.00457033	-1.40417	1.93059e-27	519	0.0114763	29	0.00118941	-2.90734	7.50873e-55	491	0.00507127	548	0.00787296	-1.17392	1.24041e-38	gi|356535347|ref|XP_003536208.1| PREDICTED: probable alpha-mannosidase I MNS4-like [Glycine max]	0	1073	a114891_44	sp|O94726|MNL1_SCHPO ER degradation-enhancing alpha-mannosidase-like protein 1 OS=Schizosaccharomyces pombe (strain 972 / ATCC 24843) GN=mnl1 PE=3 SV=2	39.8	3e-100	363	-
a114892_37	A	0	0	146	0.00498979	6.92091	2.13737e-23	0	0	25	0.0017942	6.89812	9.44491e-10	146	0.00263868	25	0.000628485	1.5305	2.05565e-08	gi|326504366|dbj|BAJ91015.1| predicted protein [Hordeum vulgare subsp. vulgare]	1e-131	385	a114892_37	sp|B0D174|RSSA_LACBS 40S ribosomal protein S0 OS=Laccaria bicolor (strain S238N-H82 / ATCC MYA-4686) GN=RPS0 PE=3 SV=1	78.26	3e-94	342	-
a114895_45	H	186	0.0126787	67	0.00406935	-2.74198	8.68546e-47	201	0.0138214	24	0.00306099	-1.81182	7.44323e-13	253	0.00812596	225	0.0100521	-0.846258	5.72024e-10	gi|356530983|ref|XP_003534058.1| PREDICTED: uncharacterized protein LOC100811756 [Glycine max]	4e-96	293	a114895_45	tr|A8WBZ6|A8WBZ6_MONPR Transposase OS=Moniliophthora perniciosa PE=4 SV=1	30.49	1e-15	85.5	-
a114909_29	A	1	0.000154531	41	0.00564532	4.08864	6.75636e-07	3	0.00046766	13	0.0037588	3.36974	0.000107966	42	0.00305814	16	0.0016205	0.376847	0.475275	no BLAST hit	-	-	-	-	-	-	-	-
a114982_31	F	114	0.0131693	65	0.00669053	-2.07944	2.22138e-21	130	0.0151494	3	0.000648439	-4.18314	5.92616e-19	179	0.00974325	133	0.0100699	-0.586937	0.00102745	gi|357480907|ref|XP_003610739.1| N-acetyltransferase, putative [Medicago truncatula]_x0001_gi|355512074|gb|AES93697.1| N-acetyltransferase, putative [Medicago truncatula]_x0001_gi|388494232|gb|AFK35182.1| unknown [Medicago truncatula]	2e-16	73.6	-	-	-	-	-	-
a11500_146	H	1703	0.0370003	953	0.0184489	-2.10645	0	1262	0.0276594	300	0.0121955	-0.818411	2.08176e-22	2656	0.0271901	1562	0.0222426	-0.249609	1.22358e-07	gi|357484249|ref|XP_003612412.1| Monosaccharide-sensing protein [Medicago truncatula]_x0001_gi|355513747|gb|AES95370.1| Monosaccharide-sensing protein [Medicago truncatula]	0	1261	a11500_146	sp|Q04162|YD387_YEAST Probable metabolite transport protein YDR387C OS=Saccharomyces cerevisiae (strain ATCC 204508 / S288c) GN=YDR387C PE=1 SV=1	31.55	4e-24	110	4.37028
a115011_59	F	76	0.011023	23	0.00297236	-2.99328	1.64792e-21	65	0.00951024	3	0.000814134	-3.18314	2.31388e-08	99	0.0067657	68	0.0064641	-0.473576	0.0741787	gi|356509371|ref|XP_003523423.1| PREDICTED: NAD kinase 2, chloroplastic-like [Glycine max]	9e-59	197	a115011_59	sp|O13863|YDU2_SCHPO Uncharacterized kinase C1B1.02c OS=Schizosaccharomyces pombe (strain 972 / ATCC 24843) GN=SPAC1B1.02c PE=1 SV=1	51.61	2e-23	103	-
a11502_205	H	535	0.0334551	205	0.0114222	-2.65283	9.42347e-128	620	0.0391104	76	0.00889222	-1.77393	1.79526e-36	740	0.0218038	696	0.0285253	-0.927032	1.79261e-33	gi|357463941|ref|XP_003602252.1| Ubiquitin ligase SINAT3 [Medicago truncatula]_x0001_gi|355491300|gb|AES72503.1| Ubiquitin ligase SINAT3 [Medicago truncatula]	5e-87	261	a11502_205	tr|M7WZD7|M7WZD7_RHOTO TRAF-like zinc finger OS=Rhodosporidium toruloides NP11 GN=RHTO_07190 PE=4 SV=1	36.59	7e-06	53.5	-
a115061_72	H	40	0.00424683	21	0.00198661	-2.19853	1.03456e-08	51	0.0054622	9	0.00178787	-1.24823	0.00974199	61	0.00305159	60	0.00417513	-0.991623	0.000471088	gi|357454819|ref|XP_003597690.1| Homeobox-leucine zipper protein ATHB-15 [Medicago truncatula]_x0001_gi|109729907|tpg|DAA05767.1| TPA_inf: class III HD-Zip protein CNA1 [Medicago truncatula]_x0001_gi|355486738|gb|AES67941.1| Homeobox-leucine zipper protein ATHB-15 [Medicago truncatula]	7e-50	171	-	-	-	-	-	-
a115064_32	F	158	0.006559	81	0.00299608	-2.23285	8.06296e-32	232	0.0097154	11	0.000854401	-3.14428	6.16752e-27	239	0.00467488	243	0.0066115	-1.03942	1.07055e-14	gi|356551106|ref|XP_003543919.1| PREDICTED: metacaspase-1-like [Glycine max]	0	562	a115064_32	sp|A5D9W7|MCA1_PICGU Metacaspase-1 OS=Meyerozyma guilliermondii (strain ATCC 6260 / CBS 566 / DSM 6381 / JCM 1539 / NBRC 10279 / NRRL Y-324) GN=MCA1 PE=3 SV=2	35.11	2e-40	164	-
a115070_25	F	20	0.00154329	2	0.000137511	-4.59084	2.44337e-08	22	0.00171251	0	0	-4.20516	0.000470478	22	0.000799895	22	0.00111264	-1.01547	0.0427546	gi|356575795|ref|XP_003556022.1| PREDICTED: protein NDR1-like [Glycine max]	7e-94	277	-	-	-	-	-	-
a115080_33	A	2	0.000114958	74	0.00378992	3.94054	2.20924e-11	4	0.000231933	11	0.00118302	2.7137	0.00152254	76	0.00205833	15	0.000565086	1.32557	0.000480594	no BLAST hit	-	-	-	-	-	-	-	-
a11513_193	H	1186	0.047594	339	0.0121215	-3.07566	0	814	0.0329522	185	0.0138908	-0.883237	9.89041e-17	1525	0.0288356	999	0.0262752	-0.405218	1.19266e-11	gi|357466057|ref|XP_003603313.1| Zinc finger protein [Medicago truncatula]_x0001_gi|355492361|gb|AES73564.1| Zinc finger protein [Medicago truncatula]	1e-86	267	-	-	-	-	-	0.772798
a115148_27	D	17	0.000600195	139	0.00437267	1.76256	2.60902e-09	20	0.000712305	34	0.00224601	2.0198	1.53957e-06	156	0.00259514	54	0.00124954	0.515045	0.034937	gi|124359982|gb|ABN07998.1| Polynucleotidyl transferase, Ribonuclease H fold [Medicago truncatula]	6e-06	47	-	-	-	-	-	-
a115163_34	A	13	0.000349455	177	0.00423945	2.49825	2.0672e-17	25	0.000677923	58	0.00291719	2.46839	4.61734e-13	190	0.00240654	83	0.00146231	0.179346	0.4529	gi|147789617|emb|CAN60844.1| hypothetical protein VITISV_005976 [Vitis vinifera]	5e-07	40.4	-	-	-	-	-	-
a115193_27	H	143	0.0128484	65	0.00520375	-2.40642	1.64866e-31	89	0.00806672	23	0.00386662	-0.697905	0.039168	208	0.00880582	112	0.00659548	-0.122385	0.598435	no BLAST hit	-	-	-	-	-	-	-	-
a1152_431	D	1262	0.0411586	3779	0.109816	0.313378	8.87155e-13	1065	0.0350383	3219	0.196432	2.85003	0	5041	0.0774658	4284	0.0915724	-0.780719	5.23806e-150	gi|356533143|ref|XP_003535127.1| PREDICTED: uncharacterized protein LOC100796667 [Glycine max]	4e-135	399	-	-	-	-	-	-
a115227_24	F	5	0.000949051	0	0	-4.59084	0.00793142	47	0.00899932	0	0	-5.30032	4.3685e-08	5	0.000447179	47	0.00584697	-4.24813	1.48068e-15	no BLAST hit	-	-	-	-	-	-	-	-
a11523_254	H	1112	0.040495	639	0.0207341	-2.06818	6.52248e-197	1421	0.0522016	214	0.0145814	-1.47696	1.76795e-63	1751	0.0300452	1635	0.0390237	-0.916582	9.17313e-76	gi|357491519|ref|XP_003616047.1| Ribose-phosphate pyrophosphokinase [Medicago truncatula]_x0001_gi|355517382|gb|AES99005.1| Ribose-phosphate pyrophosphokinase [Medicago truncatula]	0	627	a11523_254	sp|P38620|KPR2_YEAST Ribose-phosphate pyrophosphokinase 2 OS=Saccharomyces cerevisiae (strain ATCC 204508 / S288c) GN=PRS2 PE=1 SV=1	28.5	4e-13	73.2	-
a115230_29	G	111	0.00292259	89	0.00208796	-1.5876	9.55174e-15	324	0.00860561	15	0.000738966	-3.17869	1.40544e-37	200	0.00248123	339	0.00585003	-1.77676	2.90383e-44	gi|357467445|ref|XP_003604007.1| Endo-1 4-beta-glucanase [Medicago truncatula]_x0001_gi|355493055|gb|AES74258.1| Endo-1 4-beta-glucanase [Medicago truncatula]	0	903	a115230_29	tr|Q8NJX6|Q8NJX6_PIRSE Cellulase Cel9A (Fragment) OS=Piromyces sp. (strain E2) GN=cel9A PE=4 SV=1	35.34	2e-62	243	-
a115317_33	G	10	0.00146843	59	0.00771959	1.2918	0.003141	174	0.0257748	5	0.00137377	-3.86675	6.61237e-24	69	0.00477414	179	0.0172274	-2.39076	1.91381e-34	gi|357492653|ref|XP_003616615.1| Nodulation receptor kinase [Medicago truncatula]_x0001_gi|355517950|gb|AES99573.1| Nodulation receptor kinase [Medicago truncatula]	3e-35	127	-	-	-	-	-	-
a115381_43	G	14	0.00150809	10	0.000959816	-1.75434	0.00538216	53	0.00575927	2	0.000403105	-3.47365	1.81982e-07	24	0.00121815	55	0.00388307	-2.21187	2.47334e-10	gi|357450235|ref|XP_003595394.1| hypothetical protein MTR_2g044940 [Medicago truncatula]_x0001_gi|124360325|gb|ABN08338.1| hypothetical protein MtrDRAFT_AC155891g7v1 [Medicago truncatula]_x0001_gi|355484442|gb|AES65645.1| hypothetical protein MTR_2g044940 [Medicago truncatula]	3e-44	140	-	-	-	-	-	-
a11539_206	H	3533	0.137661	1423	0.0494038	-2.58087	0	1378	0.0541638	719	0.0524186	0.315754	3.61474e-06	4956	0.0909893	2097	0.0535525	0.225379	1.36064e-09	gi|374634428|gb|AEZ54447.1| polygalacturonase-inhibiting protein 1, partial [Medicago sativa subsp. x varia]	0	531	a11539_206	tr|I1CEM8|I1CEM8_RHIO9 Uncharacterized protein OS=Rhizopus delemar (strain RA 99-880 / ATCC MYA-4621 / FGSC 9543 / NRRL 43880) GN=RO3G_11619 PE=4 SV=1	28.37	3e-20	102	-
a115458_46	G	31	0.00119216	26	0.000890909	-1.52267	0.000125525	198	0.0076812	5	0.000359775	-4.05316	7.64251e-28	57	0.00103285	203	0.0051166	-2.84792	6.52326e-47	gi|357477487|ref|XP_003609029.1| hypothetical protein MTR_4g108100 [Medicago truncatula]_x0001_gi|355510084|gb|AES91226.1| hypothetical protein MTR_4g108100 [Medicago truncatula]	3e-163	469	-	-	-	-	-	-
a11554_229	D	28	0.0045284	34	0.00489953	-0.988807	0.0119571	7	0.00114203	49	0.0148276	4.06162	7.08466e-17	62	0.00472466	56	0.00593593	-0.868629	0.00298105	gi|357446111|ref|XP_003593333.1| Cytochrome P450 monooxygenase CYP89A28 [Medicago truncatula]_x0001_gi|355482381|gb|AES63584.1| Cytochrome P450 monooxygenase CYP89A28 [Medicago truncatula]	6e-18	79	-	-	-	-	-	-
a115648_44	A	8	0.000849367	106	0.0100277	2.45901	1.11023e-10	0	0	26	0.00516496	6.95471	4.5154e-10	114	0.00570298	26	0.00180922	1.11698	0.000167229	no BLAST hit	-	-	-	-	-	-	-	-
a1156628_2	F	12	0.00357764	1	0.000265646	-4.85388	1.68771e-05	12	0.00360901	0	0	-3.3307	0.0204446	13	0.00182621	12	0.00234482	-0.899993	0.202847	no BLAST hit	-	-	-	-	-	-	-	-
a115669_40	H	769	0.0449009	416	0.0216427	-2.15531	7.42435e-144	916	0.0539531	194	0.0211943	-0.985024	3.02267e-22	1185	0.0326016	1110	0.0424781	-0.921143	3.35455e-52	no BLAST hit	-	-	-	-	-	-	-	-
a115699_38	A	1	6.79298e-05	34	0.00205792	3.81855	1.0952e-05	3	0.000205577	18	0.00228782	3.83923	1.2195e-06	35	0.00112026	21	0.00093496	-0.278505	0.616904	no BLAST hit	-	-	-	-	-	-	-	-
a115700_35	F	50	0.0155345	11	0.00304514	-3.45334	2.45636e-16	72	0.0225658	3	0.00174396	-3.3307	1.75804e-09	61	0.00892993	75	0.0152722	-1.31355	4.26078e-07	no BLAST hit	-	-	-	-	-	-	-	-
a115711_45	F	20	0.000429004	3	5.73378e-05	-4.00588	7.61336e-08	63	0.00136322	0	0	-5.72301	1.46243e-10	23	0.000232462	63	0.000885698	-2.46919	3.34545e-13	gi|34761728|gb|AAQ82037.1| gag/pol polyprotein [Pisum sativum]	2e-68	253	-	-	-	-	-	-
a115818_38	H	48	0.00287372	20	0.00106689	-2.53195	6.51581e-12	123	0.00742849	27	0.00302451	-0.93336	0.00130137	68	0.00191824	150	0.00588583	-2.15683	9.73412e-26	gi|388497162|gb|AFK36647.1| unknown [Lotus japonicus]	6e-131	374	a115818_38	sp|P06787|CALM_YEAST Calmodulin OS=Saccharomyces cerevisiae (strain ATCC 204508 / S288c) GN=CMD1 PE=1 SV=1	32.63	2e-08	56.6	-
a115843_46	D	76	0.00341948	122	0.00489096	-0.586105	0.0081053	23	0.00104392	43	0.00361996	2.15697	1.29739e-08	198	0.00419762	66	0.00194627	0.569492	0.0073977	gi|323435116|ref|YP_004222334.1| hypothetical protein BevumaM_p100 [Beta vulgaris subsp. maritima]_x0001_gi|346683208|ref|YP_004842140.1| hypothetical protein BemaM_p096 [Beta macrocarpa]_x0001_gi|317905670|emb|CBJ14065.1| hypothetical protein [Beta vulgaris subsp. maritima]_x0001_gi|319439849|emb|CBJ17556.1| hypothetical protein [Beta vulgaris subsp. maritima]_x0001_gi|320148063|emb|CBJ20726.1| …	2e-07	53.9	-	-	-	-	-	-
a11588_228	H	936	0.0436093	503	0.0208814	-2.16486	9.0072e-176	924	0.0434278	250	0.0217938	-0.631698	5.63393e-11	1439	0.0315905	1174	0.0358497	-0.721836	1.17411e-36	gi|357453813|ref|XP_003597187.1| Protein disulfide-isomerase [Medicago truncatula]_x0001_gi|124359813|gb|ABD33071.2| Thioredoxin domain 2; Thioredoxin fold [Medicago truncatula]_x0001_gi|355486235|gb|AES67438.1| Protein disulfide-isomerase [Medicago truncatula]_x0001_gi|388493950|gb|AFK35041.1| unknown [Medicago truncatula]_x0001_gi|388498780|gb|AFK37456.1| unknown [Medicago truncatula]	2e-94	279	a11588_228	sp|Q00248|PDI_ASPOR Protein disulfide-isomerase OS=Aspergillus oryzae (strain ATCC 42149 / RIB 40) GN=pdiA PE=3 SV=1	30.4	4e-15	79	-
a115928_36	G	131	0.0151332	79	0.00813157	-1.99856	3.07839e-23	265	0.0308814	9	0.00194532	-3.62566	2.44512e-34	210	0.0114306	274	0.0207455	-1.39926	9.92392e-26	gi|357519133|ref|XP_003629855.1| Disease resistance protein RFL1 [Medicago truncatula]_x0001_gi|355523877|gb|AET04331.1| Disease resistance protein RFL1 [Medicago truncatula]	6e-55	172	-	-	-	-	-	-
a115940_76	H	101	0.0175357	16	0.0024752	-3.92713	7.26364e-35	55	0.00963288	10	0.00324855	-1.20516	0.00899005	117	0.00957147	65	0.00739653	-0.167473	0.583572	gi|388510988|gb|AFK43560.1| unknown [Medicago truncatula]	1e-23	95.1	-	-	-	-	-	-
a115949_21	F	103	0.00157477	38	0.000517669	-2.70749	4.38386e-26	120	0.00185078	12	0.000343281	-2.06766	1.93583e-09	141	0.00101576	132	0.00132272	-0.920313	4.90689e-07	gi|351721388|ref|NP_001235160.1| gag-protease polyprotein [Glycine max]_x0001_gi|7488678|pir||T06419 gag-proteinase polyprotein - soybean retrovirus-like element_x0001_gi|905361|gb|AAC18777.1| gag-protease polyprotein [Glycine max]	6e-96	324	-	-	-	-	-	-
a116014_55	D	34	0.00276073	29	0.00209813	-1.4984	6.90097e-05	1	8.19102e-05	8	0.00121541	4.25427	0.00115338	63	0.00241034	9	0.000478963	1.79188	5.87549e-05	gi|357516549|ref|XP_003628563.1| Multidrug resistance protein ABC transporter family [Medicago truncatula]_x0001_gi|355522585|gb|AET03039.1| Multidrug resistance protein ABC transporter family [Medicago truncatula]	5e-94	301	a116014_55	sp|Q10185|ABC2_SCHPO ATP-binding cassette transporter abc2 OS=Schizosaccharomyces pombe (strain 972 / ATCC 24843) GN=abc2 PE=1 SV=1	30.18	3e-14	74.7	-
a11602_63	D	5	0.000990453	0	0	-4.59084	0.00793142	13	0.00259776	22	0.00815408	2.01326	0.000142988	5	0.000466687	35	0.00454407	-3.82283	3.71354e-11	no BLAST hit	-	-	-	-	-	-	-	-
a11602_63	H	5	0.000990453	0	0	-4.59084	0.00793142	13	0.00259776	22	0.00815408	2.01326	0.000142988	5	0.000466687	35	0.00454407	-3.82283	3.71354e-11	no BLAST hit	-	-	-	-	-	-	-	-
a116027_38	A	2	0.000297385	30	0.00397465	2.63798	0.000571302	0	0	7	0.00194749	5.06162	0.00169252	32	0.00224198	7	0.000682183	1.17717	0.0547581	no BLAST hit	-	-	-	-	-	-	-	-
a116032_59	F	130	0.00954481	44	0.00287849	-2.83185	3.9224e-34	123	0.00911007	7	0.000961636	-2.88089	1.16277e-13	174	0.00601956	130	0.00625577	-0.594895	0.00101922	gi|225425505|ref|XP_002266341.1| PREDICTED: probable polygalacturonase non-catalytic subunit JP630-like [Vitis vinifera]	5e-66	218	-	-	-	-	-	-
a11606_249	H	793	0.0568102	468	0.0298736	-2.02973	1.78314e-137	773	0.0558631	150	0.0201063	-1.11124	7.66678e-23	1261	0.0425657	923	0.0433379	-0.565304	3.76339e-19	gi|255625751|gb|ACU13220.1| unknown [Glycine max]	1e-85	257	a11606_249	sp|A1D4D1|SAR1_NEOFI Small COPII coat GTPase sar1 OS=Neosartorya fischeri (strain ATCC 1020 / DSM 3700 / FGSC A1164 / NRRL 181) GN=sar1 PE=3 SV=1	66.93	2e-33	139	1.3587
a116101_55	A	4	0.000433255	49	0.00472898	2.3458	3.00928e-05	8	0.00087411	29	0.0058772	3.11225	1.12101e-08	53	0.0027049	37	0.00262663	-0.497003	0.180635	gi|357494129|ref|XP_003617353.1| Anthocyanidin 3-O-glucosyltransferase [Medicago truncatula]_x0001_gi|355518688|gb|AET00312.1| Anthocyanidin 3-O-glucosyltransferase [Medicago truncatula]	2e-30	116	-	-	-	-	-	-
a11611_240	H	1683	0.056577	856	0.02564	-2.24427	0	1583	0.053682	255	0.0160393	-1.37983	7.91482e-64	2539	0.040217	1838	0.0404962	-0.549347	2.51437e-35	gi|357475385|ref|XP_003607978.1| hypothetical protein MTR_4g086170 [Medicago truncatula]_x0001_gi|355509033|gb|AES90175.1| hypothetical protein MTR_4g086170 [Medicago truncatula]	0	514	-	-	-	-	-	-
a116110_28	A	0	0	117	0.0115459	6.60145	2.9238e-19	14	0.00156413	31	0.00642397	2.40111	2.9754e-07	117	0.00610563	45	0.00326647	0.363041	0.218744	gi|124360587|gb|ABN08586.1| Retrotransposon gag protein, , putative [Medicago truncatula]	2e-10	59.3	-	-	-	-	-	-
a116158_79	H	46	0.0060884	26	0.00306624	-2.09204	2.49895e-09	44	0.00587476	6	0.00148589	-1.6202	0.00319881	72	0.00449024	50	0.00433739	-0.489401	0.120374	gi|357478703|ref|XP_003609637.1| 1-aminocyclopropane-1-carboxylate oxidase-like protein [Medicago truncatula]_x0001_gi|355510692|gb|AES91834.1| 1-aminocyclopropane-1-carboxylate oxidase-like protein [Medicago truncatula]	3e-32	117	-	-	-	-	-	-
a116205_36	D	13	0.000442562	98	0.00297266	1.64536	2.51815e-06	5	0.000171709	47	0.00299376	4.48693	4.89133e-17	111	0.00178052	52	0.00116024	0.078506	0.821533	gi|358346555|ref|XP_003637332.1| Transcription factor [Medicago truncatula]_x0001_gi|358346858|ref|XP_003637481.1| Transcription factor [Medicago truncatula]_x0001_gi|355503267|gb|AES84470.1| Transcription factor [Medicago truncatula]_x0001_gi|355503416|gb|AES84619.1| Transcription factor [Medicago truncatula]	1e-23	76.3	-	-	-	-	-	-
a11622_226	H	1040	0.047554	408	0.0166227	-2.61886	1.19685e-243	1197	0.0552129	174	0.0148865	-1.528	2.44652e-56	1448	0.0311971	1371	0.041087	-0.936637	5.12959e-66	gi|357446711|ref|XP_003593631.1| hypothetical protein MTR_2g014360 [Medicago truncatula]_x0001_gi|355482679|gb|AES63882.1| hypothetical protein MTR_2g014360 [Medicago truncatula]_x0001_gi|388511651|gb|AFK43887.1| unknown [Medicago truncatula]	2e-87	263	-	-	-	-	-	3.87973
a11625_314	H	562	0.0479414	212	0.0161138	-2.67542	2.36592e-135	424	0.0364865	82	0.0130881	-1.1161	4.47369e-13	774	0.0311105	506	0.0282903	-0.402274	2.81446e-06	gi|358345496|ref|XP_003636813.1| Progesterone 5-beta-reductase [Medicago truncatula]_x0001_gi|358348865|ref|XP_003638462.1| Progesterone 5-beta-reductase [Medicago truncatula]_x0001_gi|355502748|gb|AES83951.1| Progesterone 5-beta-reductase [Medicago truncatula]_x0001_gi|355504397|gb|AES85600.1| Progesterone 5-beta-reductase [Medicago truncatula]	4e-72	223	a11625_314	tr|Q2UAX6|Q2UAX6_ASPOR Predicted protein OS=Aspergillus oryzae (strain ATCC 42149 / RIB 40) GN=AO090102000193 PE=4 SV=1	36.36	1e-09	64.3	-
a11626_218	H	699	0.0366453	414	0.0193388	-2.02458	6.15737e-121	960	0.0507698	149	0.0146156	-1.43346	2.34641e-41	1113	0.0274934	1109	0.0381054	-1.01028	1.18919e-60	gi|351726034|ref|NP_001236345.1| uncharacterized protein LOC100306274 [Glycine max]_x0001_gi|255628073|gb|ACU14381.1| unknown [Glycine max]	2e-53	173	a11626_218	sp|P36526|RM27_YEAST 54S ribosomal protein L27, mitochondrial OS=Saccharomyces cerevisiae (strain ATCC 204508 / S288c) GN=MRPL27 PE=1 SV=2	43.4	5e-07	52.4	-
a116265_49	F	55	0.0126331	26	0.00532119	-2.34983	1.81178e-12	63	0.0145975	3	0.00128931	-3.13805	4.81298e-08	81	0.00876645	66	0.00993584	-0.720014	0.00665218	gi|388503554|gb|AFK39843.1| unknown [Lotus japonicus]	4e-20	81.6	-	-	-	-	-	-
a116270_40	F	38	0.00566459	13	0.0017267	-2.8164	1.08016e-10	82	0.0123308	4	0.00111566	-3.10329	4.50694e-10	51	0.00358218	86	0.00840228	-1.76931	6.77451e-12	no BLAST hit	-	-	-	-	-	-	-	-
a116279_32	D	7	0.00197711	44	0.0110732	1.38316	0.00771468	7	0.00199445	14	0.00739862	2.25427	0.00128533	51	0.00678728	21	0.00388747	0.264638	0.59777	no BLAST hit	-	-	-	-	-	-	-	-
a116385_35	E	2	9.1027e-05	380	0.0154103	6.30094	1.18747e-60	122	0.00560134	18	0.00153286	-1.50655	1.54351e-06	382	0.0081921	140	0.0041762	0.432676	0.00343209	gi|17366433|sp|P98188.1|C94A2_VICSA RecName: Full=Cytochrome P450 94A2; AltName: Full=P450-dependent fatty acid omega-hydroxylase_x0001_gi|11245504|gb|AAG33645.1|AF092917_1 cytochrome P450-dependent fatty acid hydroxylase [Vicia sativa]	0	544	a116385_35	sp|P16496|CP52C_CANMA Cytochrome P450 52A3 OS=Candida maltosa GN=CYP52A3 PE=1 SV=3	27.31	1e-12	71.2	-
a11639_269	H	1708	0.0688225	663	0.0238037	-2.63414	0	1465	0.0595487	411	0.0309865	-0.579424	1.52382e-14	2371	0.0450159	1876	0.0495437	-0.677634	5.89597e-52	gi|357490351|ref|XP_003615463.1| Hydroxyacylglutathione hydrolase [Medicago truncatula]_x0001_gi|355516798|gb|AES98421.1| Hydroxyacylglutathione hydrolase [Medicago truncatula]	1e-168	476	a11639_269	sp|O94250|GLO22_SCHPO Probable hydroxyacylglutathione hydrolase C13B11.03c OS=Schizosaccharomyces pombe (strain 972 / ATCC 24843) GN=SPCC13B11.03c PE=3 SV=1	40.8	1e-45	181	-
a116399_26	D	9	0.000670807	70	0.0046488	1.69044	5.92649e-05	10	0.000751878	24	0.00334699	2.5173	4.12124e-06	79	0.00277443	34	0.00166091	0.200848	0.617569	no BLAST hit	-	-	-	-	-	-	-	-
a116414_32	F	22	0.00385366	12	0.00187292	-2.14338	4.08605e-05	12	0.00212043	0	0	-3.3307	0.0204446	34	0.00280621	12	0.00137767	0.48703	0.404454	no BLAST hit	-	-	-	-	-	-	-	-
a116424_50	A	0	0	93	0.00454188	6.27024	1.05129e-15	0	0	30	0.00307662	7.16116	2.49684e-11	93	0.00240181	30	0.0010777	0.616798	0.0596103	gi|326492740|dbj|BAJ90226.1| predicted protein [Hordeum vulgare subsp. vulgare]	7e-112	326	a116424_50	sp|Q7RVI1|RS5_NEUCR 40S ribosomal protein S5 OS=Neurospora crassa (strain ATCC 24698 / 74-OR23-1A / CBS 708.71 / DSM 1257 / FGSC 987) GN=rps-5 PE=3 SV=2	82.41	2e-87	319	-
a116431_18	F	40	0.00678517	2	0.000302287	-5.59084	2.48829e-16	38	0.00650245	0	0	-4.99366	1.16618e-06	42	0.00335693	38	0.00422472	-0.87108	0.0169169	gi|224054558|ref|XP_002298320.1| predicted protein [Populus trichocarpa]_x0001_gi|222845578|gb|EEE83125.1| predicted protein [Populus trichocarpa]	1e-07	50.1	-	-	-	-	-	-
a11647_162	D	327	0.0082775	931	0.0209986	0.240576	0.0094317	284	0.00725207	502	0.0237763	2.07606	1.47481e-85	1258	0.0150046	786	0.0130403	-0.336939	6.78511e-07	gi|289540904|gb|ADD09578.1| unknown [Trifolium repens]	0	955	a11647_162	tr|K9GE36|K9GE36_PEND2 Uncharacterized protein OS=Penicillium digitatum (strain PHI26 / CECT 20796) GN=PDIG_03440 PE=4 SV=1	25.6	6e-07	59.3	-
a116497_37	F	83	0.0127926	41	0.00563058	-2.2864	1.02783e-17	114	0.0177247	10	0.00288383	-2.2567	6.05513e-10	124	0.00900523	124	0.0125261	-1.01547	1.09043e-07	gi|217072708|gb|ACJ84714.1| unknown [Medicago truncatula]	5e-13	63.5	-	-	-	-	-	-
a116550_35	A	3	0.000147087	110	0.00480546	3.92748	2.29823e-16	1	4.94591e-05	39	0.00357772	6.53967	6.96865e-15	113	0.0026105	40	0.00128537	0.482781	0.102456	gi|326527313|dbj|BAK04598.1| predicted protein [Hordeum vulgare subsp. vulgare]	1e-121	355	a116550_35	sp|Q7SBD5|RL7_NEUCR 60S ribosomal protein L7 OS=Neurospora crassa (strain ATCC 24698 / 74-OR23-1A / CBS 708.71 / DSM 1257 / FGSC 987) GN=rpl-7 PE=3 SV=2	68.42	2e-84	309	-
a116592_69	D	10	0.00104851	50	0.00467122	1.05301	0.023989	6	0.000634622	14	0.00274656	2.47666	0.000631188	60	0.00296425	20	0.00137441	0.569492	0.173979	gi|356524984|ref|XP_003531107.1| PREDICTED: E3 ubiquitin-protein ligase UPL1-like [Glycine max]	3e-80	261	-	-	-	-	-	-
a116615_33	A	2	7.2165e-05	265	0.00851983	5.78093	5.50886e-43	5	0.000181995	62	0.00418579	4.88653	7.73305e-23	267	0.00453941	67	0.00158447	0.979137	1.04311e-07	no BLAST hit	-	-	-	-	-	-	-	-
a11664_205	H	3375	0.055713	1762	0.0259165	-2.20659	0	1983	0.0330216	339	0.0104706	-1.29406	2.53913e-72	5137	0.0399562	2322	0.0251222	0.130088	0.00053493	gi|357514039|ref|XP_003627308.1| Lipoxygenase [Medicago truncatula]_x0001_gi|355521330|gb|AET01784.1| Lipoxygenase [Medicago truncatula]	0	1705	a11664_205	tr|G2YFV2|G2YFV2_BOTF4 Similar to lipoxygenase OS=Botryotinia fuckeliana (strain T4) GN=BofuT4_P024590.1 PE=3 SV=1	27.8	3e-31	140	-
a11666_232	H	1603	0.0583395	846	0.0274339	-2.19096	1.7048e-304	1592	0.0584473	276	0.0187943	-1.27383	7.35193e-57	2449	0.0419962	1868	0.0445574	-0.624772	6.07942e-45	gi|357475067|ref|XP_003607819.1| hypothetical protein MTR_4g083250 [Medicago truncatula]_x0001_gi|355508874|gb|AES90016.1| hypothetical protein MTR_4g083250 [Medicago truncatula]_x0001_gi|388497698|gb|AFK36915.1| unknown [Medicago truncatula]	5e-132	385	-	-	-	-	-	-
a116662_27	A	3	0.000181634	90	0.00485519	3.63798	6.09249e-13	9	0.00054968	33	0.00373833	3.12874	8.93636e-10	93	0.00265308	42	0.00166663	0.131371	0.72868	no BLAST hit	-	-	-	-	-	-	-	-
a11671_223	H	701	0.0380687	280	0.0135487	-2.5929	6.64223e-163	536	0.0293635	92	0.00934818	-1.28826	3.79457e-20	981	0.0251022	628	0.0223524	-0.371982	1.14644e-06	gi|351724037|ref|NP_001235508.1| uncharacterized protein LOC100499750 [Glycine max]_x0001_gi|255626261|gb|ACU13475.1| unknown [Glycine max]	1e-100	297	a11671_223	tr|R0K3Q8|R0K3Q8_SETTU Uncharacterized protein OS=Setosphaeria turcica Et28A GN=SETTUDRAFT_168875 PE=4 SV=1	25.84	2e-12	75.5	-
a11672_167	H	1407	0.0493503	759	0.0237206	-2.15937	1.12723e-262	1428	0.0505262	301	0.0197538	-0.991894	1.69318e-34	2166	0.035797	1729	0.039747	-0.690375	1.55811e-49	gi|357516753|ref|XP_003628665.1| LSM12-like protein [Medicago truncatula]_x0001_gi|355522687|gb|AET03141.1| LSM12-like protein [Medicago truncatula]_x0001_gi|388519341|gb|AFK47732.1| unknown [Medicago truncatula]	3e-98	297	a11672_167	tr|G1XEU0|G1XEU0_ARTOA Uncharacterized protein OS=Arthrobotrys oligospora (strain ATCC 24927 / CBS 115.81 / DSM 1491) GN=AOL_s00080g325 PE=4 SV=1	34.95	7e-15	84.7	-
a116735_55	H	71	0.0063793	25	0.00200144	-2.77481	8.95782e-19	24	0.0021753	22	0.0036985	1.12874	0.0159159	96	0.00406422	46	0.00270886	0.0459304	0.903597	gi|357512853|ref|XP_003626715.1| UDP-glucuronosyltransferase 1-6 [Medicago truncatula]_x0001_gi|355520737|gb|AET01191.1| UDP-glucuronosyltransferase 1-6 [Medicago truncatula]	7e-62	201	a116735_55	tr|M2RGL0|M2RGL0_CERSU Glycosyltransferase family 1 protein OS=Ceriporiopsis subvermispora B GN=CERSUDRAFT_83676 PE=4 SV=1	36.96	4e-14	79	-
a116797_28	A	4	0.000482871	53	0.00570079	2.45901	7.47579e-06	4	0.000487106	15	0.00338806	3.16116	4.9668e-05	57	0.00324219	19	0.00150327	0.569492	0.187282	no BLAST hit	-	-	-	-	-	-	-	-
a116815_49	H	285	0.0519254	127	0.0206171	-2.43505	1.78486e-62	335	0.0615704	38	0.0129541	-1.88582	7.63957e-22	412	0.0353691	373	0.0445407	-0.872001	1.09234e-16	no BLAST hit	-	-	-	-	-	-	-	-
a116829_38	D	26	0.0011302	144	0.00557739	1.20057	7.32961e-06	16	0.000701605	52	0.00422934	2.95471	4.31227e-14	170	0.00348194	68	0.00193733	0.306458	0.203353	gi|113205290|gb|ABI34329.1| Integrase core domain containing protein [Solanum demissum]	3e-29	78.6	-	-	-	-	-	-
a11683_228	H	778	0.0333039	461	0.0175835	-2.02392	2.10646e-134	1051	0.0453848	242	0.019383	-0.864417	1.40897e-20	1239	0.0249907	1293	0.0362767	-1.07702	3.23669e-78	gi|357463073|ref|XP_003601818.1| hypothetical protein MTR_3g085720 [Medicago truncatula]_x0001_gi|355490866|gb|AES72069.1| hypothetical protein MTR_3g085720 [Medicago truncatula]_x0001_gi|388500568|gb|AFK38350.1| unknown [Medicago truncatula]	1e-95	286	a11683_228	tr|I1BWL4|I1BWL4_RHIO9 Uncharacterized protein OS=Rhizopus delemar (strain RA 99-880 / ATCC MYA-4621 / FGSC 9543 / NRRL 43880) GN=RO3G_05299 PE=3 SV=1	29.91	6e-08	61.2	3.57462
a11687_192	D	16	0.0033612	88	0.0164719	1.19052	0.000627398	8	0.00169534	49	0.0192601	3.86898	2.11012e-16	104	0.0102943	57	0.00784806	-0.14792	0.647746	gi|6624721|emb|CAB63845.1| putative cysteine protease [Pisum sativum]	4e-13	65.1	-	-	-	-	-	-
a11693_218	H	570	0.0302859	259	0.0122618	-2.40692	4.51778e-122	813	0.0435762	96	0.0095439	-1.82788	1.79724e-49	829	0.0207545	909	0.0316551	-1.14838	3.20407e-61	gi|357449251|ref|XP_003594902.1| D-tyrosyl-tRNA(Tyr) deacylase [Medicago truncatula]_x0001_gi|355483950|gb|AES65153.1| D-tyrosyl-tRNA(Tyr) deacylase [Medicago truncatula]	3e-109	319	a11693_218	sp|Q6FT39|DTD_CANGA D-tyrosyl-tRNA(Tyr) deacylase OS=Candida glabrata (strain ATCC 2001 / CBS 138 / JCM 3761 / NBRC 0622 / NRRL Y-65) GN=DTD1 PE=3 SV=1	45.32	2e-26	117	-
a116940_28	G	105	0.00421363	108	0.00386171	-1.22827	7.72394e-10	346	0.0140067	18	0.00135154	-3.01044	3.85746e-38	213	0.00402753	364	0.00957376	-1.78856	7.15149e-48	gi|356509696|ref|XP_003523582.1| PREDICTED: probable GMP synthase [glutamine-hydrolyzing]-like [Glycine max]	3e-138	403	-	-	-	-	-	-
a116964_40	A	0	0	68	0.00355179	5.81855	7.58719e-12	0	0	32	0.00350986	7.25427	6.03775e-12	68	0.00187824	32	0.00122946	0.0719927	0.870632	gi|326500200|dbj|BAK06189.1| predicted protein [Hordeum vulgare subsp. vulgare]	2e-74	228	a116964_40	sp|P02406|RL28_YEAST 60S ribosomal protein L28 OS=Saccharomyces cerevisiae (strain ATCC 204508 / S288c) GN=RPL28 PE=1 SV=3	69.8	2e-58	222	-
a116965_75	F	23	0.00315015	5	0.000610184	-3.47055	4.12157e-08	40	0.00552656	1	0.000256266	-4.06766	1.89429e-06	28	0.00180698	41	0.00368044	-1.56567	2.61343e-05	gi|357519587|ref|XP_003630082.1| Apoptotic chromatin condensation inducer in the nucleus [Medicago truncatula]_x0001_gi|355524104|gb|AET04558.1| Apoptotic chromatin condensation inducer in the nucleus [Medicago truncatula]	1e-10	58.9	-	-	-	-	-	-
a116993_43	G	6	0.00156719	38	0.00884389	1.39405	0.0132444	44	0.0115936	3	0.00146616	-2.6202	4.16523e-05	44	0.00541522	47	0.00804606	-1.11063	0.000713246	no BLAST hit	-	-	-	-	-	-	-	-
a117_623	H	2428	0.241699	394	0.034947	-3.89242	0	2184	0.219316	261	0.0486132	-1.81058	1.06064e-129	2822	0.132365	2445	0.159521	-0.808587	2.56654e-91	gi|169193|gb|AAA33700.1| Major Cab protein [Petunia x hybrida]	2e-06	47.8	-	-	-	-	-	-
a117011_28	F	972	0.0163284	579	0.00866653	-2.01631	8.95732e-167	965	0.016353	53	0.00166588	-2.9322	4.66513e-102	1551	0.0122767	1018	0.0112083	-0.408009	5.40141e-12	gi|358346233|ref|XP_003637174.1| LRR receptor-like serine/threonine-protein kinase FEI [Medicago truncatula]_x0001_gi|355503109|gb|AES84312.1| LRR receptor-like serine/threonine-protein kinase FEI [Medicago truncatula]	0	1056	a117011_28	sp|P28829|BYR2_SCHPO Protein kinase byr2 OS=Schizosaccharomyces pombe (strain 972 / ATCC 24843) GN=byr2 PE=1 SV=1	31.6	4e-20	97.8	0.610874
a1170264_3	F	6	0.00212087	3	0.000944872	-2.26891	0.0354533	11	0.00392237	0	0	-3.20516	0.0301099	9	0.00149899	11	0.00254841	-1.30498	0.0864662	no BLAST hit	-	-	-	-	-	-	-	-
a11704_329	D	88	0.012701	298	0.0383232	0.490822	0.0038253	36	0.00524145	174	0.0469888	3.52729	3.89032e-52	386	0.0262504	210	0.019865	-0.137259	0.370559	gi|357436567|ref|XP_003588559.1| BURP domain-containing protein [Medicago truncatula]_x0001_gi|217072142|gb|ACJ84431.1| unknown [Medicago truncatula]_x0001_gi|355477607|gb|AES58810.1| BURP domain-containing protein [Medicago truncatula]	0.0001	41.2	-	-	-	-	-	-
a117049_65	F	493	0.0623175	11	0.00123892	-6.75493	1.35366e-183	199	0.0253752	9	0.0021286	-3.21243	1.10161e-23	504	0.0300183	208	0.0172322	0.26137	0.0460244	gi|541746|emb|CAA53730.1| lipoxygenase [Pisum sativum]	6e-77	247	-	-	-	-	-	-
a117056_70	F	12	0.00236914	5	0.000879563	-2.53195	0.000984994	21	0.00418235	0	0	-4.13805	0.000688948	17	0.00158143	21	0.00271733	-1.32032	0.0122195	gi|388514887|gb|AFK45505.1| unknown [Lotus japonicus]	1e-17	77.8	-	-	-	-	-	-
a11707_79	D	32	0.00137182	301	0.0114974	1.9647	9.68392e-22	0	0	303	0.024304	10.4974	1.87372e-71	333	0.00672639	303	0.00851339	-0.879266	6.47288e-14	gi|357453087|ref|XP_003596820.1| Soft fertilization envelope protein [Medicago truncatula]_x0001_gi|355485868|gb|AES67071.1| Soft fertilization envelope protein [Medicago truncatula]	4e-53	182	-	-	-	-	-	-
a11709_241	G	180	0.0142053	132	0.00928198	-1.71637	7.72582e-26	89	0.00708534	8	0.00118129	-2.22147	7.47338e-08	312	0.0116018	97	0.00501723	0.670019	4.81023e-05	gi|388509312|gb|AFK42722.1| unknown [Lotus japonicus]	5e-79	240	-	-	-	-	-	-
a117092_47	F	153	0.0120584	36	0.00252807	-3.35638	1.30551e-46	106	0.00842746	8	0.00117971	-2.47365	2.87269e-10	189	0.00701862	114	0.00588866	-0.286118	0.164097	gi|357440415|ref|XP_003590485.1| hypothetical protein MTR_1g064260 [Medicago truncatula]_x0001_gi|355479533|gb|AES60736.1| hypothetical protein MTR_1g064260 [Medicago truncatula]	2e-59	186	a117092_47	sp|P47044|YJF5_YEAST LOG family protein YJL055W OS=Saccharomyces cerevisiae (strain ATCC 204508 / S288c) GN=YJL055W PE=1 SV=1	50.77	3e-13	71.6	-
a117135_39	E	36	0.00089066	1010	0.0222648	3.5413	4.80007e-131	14	0.000349406	21	0.000972115	1.83923	0.000508965	1046	0.0121936	35	0.000567533	3.88591	5.67104e-153	gi|356576103|ref|XP_003556173.1| PREDICTED: polyadenylate-binding protein 5-like isoform 2 [Glycine max]	0	961	a117135_39	sp|P0CP46|PABP_CRYNJ Polyadenylate-binding protein, cytoplasmic and nuclear OS=Cryptococcus neoformans var. neoformans serotype D (strain JEC21 / ATCC MYA-565) GN=PAB1 PE=3 SV=1	43.63	2e-126	450	-
a117144_43	G	72	0.00703681	50	0.00435413	-1.79498	1.27113e-11	68	0.00670416	6	0.00109719	-2.24823	2.56594e-06	122	0.00561817	74	0.00474011	-0.294186	0.257046	gi|357493275|ref|XP_003616926.1| Wall-associated receptor kinase-like protein [Medicago truncatula]_x0001_gi|355518261|gb|AES99884.1| Wall-associated receptor kinase-like protein [Medicago truncatula]	9e-61	201	-	-	-	-	-	-
a11717_273	H	661	0.0404766	358	0.0195332	-2.15361	1.03219e-123	668	0.0412641	97	0.0111138	-1.52952	6.31651e-32	1019	0.0294015	765	0.0307028	-0.601848	7.79447e-18	gi|357475657|ref|XP_003608114.1| hypothetical protein MTR_4g087750 [Medicago truncatula]_x0001_gi|355509169|gb|AES90311.1| hypothetical protein MTR_4g087750 [Medicago truncatula]	1e-92	274	-	-	-	-	-	-
a117181_25	F	26	0.00479627	6	0.000986211	-3.38439	7.11284e-09	63	0.0117237	3	0.00103548	-3.13805	4.81298e-08	32	0.00278145	66	0.00797972	-2.05986	3.03057e-11	no BLAST hit	-	-	-	-	-	-	-	-
a117190_49	H	38	0.00619662	11	0.00159828	-3.05741	1.67522e-11	19	0.00312549	2	0.000610225	-1.99366	0.0287356	49	0.00376495	21	0.00224442	0.206922	0.691893	gi|738926|prf||2001451A Phe ammonia lyase	3e-29	113	-	-	-	-	-	-
a117194_38	D	11	0.000931622	55	0.00415048	1.05301	0.0172967	8	0.000683486	33	0.00522938	3.29866	3.39055e-10	66	0.0026338	41	0.00227586	-0.328628	0.355896	no BLAST hit	-	-	-	-	-	-	-	-
a11722_124	D	100	0.0226172	177	0.0356698	-0.445165	0.0193665	40	0.00912624	110	0.0465501	2.7137	2.28332e-26	277	0.0295196	150	0.0222354	-0.130547	0.493289	no BLAST hit	-	-	-	-	-	-	-	-
a11724_175	H	698	0.0176385	335	0.00754293	-2.32798	1.73066e-143	1153	0.029392	131	0.00619394	-1.88349	1.28898e-72	1033	0.0122998	1284	0.021266	-1.32928	5.19008e-108	gi|357480333|ref|XP_003610452.1| L-ascorbate oxidase-like protein [Medicago truncatula]_x0001_gi|355511507|gb|AES92649.1| L-ascorbate oxidase-like protein [Medicago truncatula]	0	1031	a11724_175	sp|Q02075|LAC2_THACU Laccase-2 OS=Thanatephorus cucumeris GN=LCC2 PE=2 SV=1	28.98	2e-27	121	-
a117247_51	H	163	0.0572741	68	0.0212896	-2.53018	8.43093e-38	148	0.0524596	29	0.0190659	-1.09721	4.16855e-05	231	0.038245	177	0.0407622	-0.631327	3.53766e-05	no BLAST hit	-	-	-	-	-	-	-	-
a117265_29	H	643	0.0432311	192	0.011502	-3.01263	2.56294e-174	481	0.0326229	72	0.00905747	-1.4857	2.44969e-22	835	0.0264523	553	0.0243682	-0.420973	2.69837e-07	gi|357490255|ref|XP_003615415.1| WRKY transcription factor [Medicago truncatula]_x0001_gi|355516750|gb|AES98373.1| WRKY transcription factor [Medicago truncatula]	2e-85	257	-	-	-	-	-	-
a117324_41	H	179	0.033124	25	0.00412209	-4.10887	1.51698e-62	101	0.018854	11	0.00380865	-1.94451	1.46608e-07	204	0.0177874	112	0.0135838	-0.1504	0.498146	no BLAST hit	-	-	-	-	-	-	-	-
a11733_284	H	1202	0.0645048	649	0.0310328	-2.15806	1.90037e-224	1169	0.063284	206	0.0206844	-1.25029	7.74825e-41	1851	0.0468043	1375	0.0483619	-0.586597	6.63225e-30	gi|356563427|ref|XP_003549964.1| PREDICTED: lon protease homolog 2, peroxisomal-like [Glycine max]	2e-83	273	a11733_284	sp|Q4WVD9|LONP2_ASPFU Lon protease homolog 2, peroxisomal OS=Neosartorya fumigata (strain ATCC MYA-4609 / Af293 / CBS 101355 / FGSC A1100) GN=AFUA_5G11750 PE=3 SV=1	44.53	6e-32	135	-
a117345_38	F	295	0.0186049	57	0.00320308	-3.6406	1.53971e-94	288	0.0183227	7	0.000826021	-4.1083	2.36339e-40	352	0.0104602	295	0.0121938	-0.76061	8.60437e-11	gi|388519679|gb|AFK47901.1| unknown [Lotus japonicus]	2e-48	163	-	-	-	-	-	-
a11737_239	A	1	0.000166284	191	0.0282991	6.30851	4.65372e-31	4	0.000670972	76	0.0236458	5.50219	2.0656e-28	192	0.0150434	80	0.00871877	0.247564	0.279584	gi|347457|gb|AAA33972.1| hydroxyproline-rich glycoprotein, partial [Glycine max]	2e-60	182	-	-	-	-	-	-
a11738_220	H	1903	0.027993	1069	0.0140113	-2.10093	0	1511	0.0224217	340	0.0093579	-0.89763	5.43397e-31	2972	0.0205993	1851	0.0178456	-0.332341	1.25217e-14	gi|357500153|ref|XP_003620365.1| Poly(A) polymerase [Medicago truncatula]_x0001_gi|355495380|gb|AES76583.1| Poly(A) polymerase [Medicago truncatula]	0	1359	a11738_220	sp|Q10295|PAP_SCHPO Poly(A) polymerase pla1 OS=Schizosaccharomyces pombe (strain 972 / ATCC 24843) GN=pla1 PE=2 SV=1	48.59	7e-107	386	0.781861
a117388_27	A	1	6.66264e-05	59	0.00350257	4.61373	5.40264e-10	3	0.000201632	32	0.00398919	4.6693	4.16656e-12	60	0.0018836	35	0.00152837	-0.237863	0.568598	gi|357454313|ref|XP_003597437.1| hypothetical protein MTR_2g098060 [Medicago truncatula]_x0001_gi|355486485|gb|AES67688.1| hypothetical protein MTR_2g098060 [Medicago truncatula]	2e-75	242	-	-	-	-	-	-
a11743_186	H	1822	0.0906867	686	0.0304234	-2.67816	0	2044	0.102629	277	0.0257967	-1.62917	8.25177e-105	2508	0.0588186	2321	0.0757154	-0.903679	1.30478e-104	gi|357449673|ref|XP_003595113.1| Oligosaccharyltransferase complex subunit OSTC [Medicago truncatula]_x0001_gi|355484161|gb|AES65364.1| Oligosaccharyltransferase complex subunit OSTC [Medicago truncatula]_x0001_gi|388518023|gb|AFK47073.1| unknown [Medicago truncatula]	4e-104	305	-	-	-	-	-	-
a117458_39	F	158	0.0148046	53	0.0044249	-2.84478	2.01999e-41	294	0.0277894	20	0.00350637	-2.62348	2.08435e-28	211	0.00931566	314	0.0192834	-1.58899	3.22656e-35	gi|356560278|ref|XP_003548420.1| PREDICTED: cyclic nucleotide-gated ion channel 1-like [Glycine max]	4e-70	228	-	-	-	-	-	-
a117492_34	F	184	0.00485765	72	0.00169367	-2.62255	3.39775e-44	388	0.0103331	15	0.000740949	-3.43876	7.56275e-48	256	0.00318449	403	0.00697312	-1.67011	3.8337e-48	gi|357466691|ref|XP_003603630.1| Class III HD-Zip protein [Medicago truncatula]_x0001_gi|355492678|gb|AES73881.1| Class III HD-Zip protein [Medicago truncatula]	0	1204	-	-	-	-	-	-
a117511_48	F	137	0.0102891	47	0.00314517	-2.81236	1.15406e-35	199	0.0150766	7	0.000983658	-3.575	9.00169e-26	184	0.00651129	206	0.01014	-1.17841	3.18247e-15	gi|357507539|ref|XP_003624058.1| TMV resistance protein N [Medicago truncatula]_x0001_gi|355499073|gb|AES80276.1| TMV resistance protein N [Medicago truncatula]	2e-79	260	-	-	-	-	-	-
a11753_202	H	947	0.0582316	340	0.0186284	-2.74674	1.56461e-233	431	0.0267349	125	0.0143816	-0.531493	0.00020509	1287	0.0372889	556	0.0224077	0.195385	0.013253	gi|388494414|gb|AFK35273.1| unknown [Medicago truncatula]	4e-114	331	a11753_202	tr|F4NUP8|F4NUP8_BATDJ Putative uncharacterized protein OS=Batrachochytrium dendrobatidis (strain JAM81 / FGSC 10211) GN=BATDEDRAFT_21705 PE=4 SV=1	32.75	9e-19	96.7	-
a11760_197	D	495	0.0130273	1625	0.0381059	0.446025	8.26767e-11	298	0.00791151	789	0.0388523	2.65898	2.24343e-179	2120	0.0262893	1087	0.0187497	-0.0517579	0.450778	gi|357448577|ref|XP_003594564.1| Translocase of chloroplast [Medicago truncatula]_x0001_gi|355483612|gb|AES64815.1| Translocase of chloroplast [Medicago truncatula]	0	566	a11760_197	tr|F2QQI2|F2QQI2_PICP7 Cell surface glycoprotein 1 OS=Komagataella pastoris (strain ATCC 76273 / CBS 7435 / CECT 11047 / NRRL Y-11430 / Wegner 21-1) GN=PP7435_Chr1-1549 PE=4 SV=1	22.5	1e-07	61.6	-
a11761_269	A	12	0.00146661	356	0.0387678	3.62186	9.0585e-48	13	0.00160276	130	0.029728	4.57619	1.04495e-45	368	0.021192	143	0.0114547	0.34822	0.0227203	no BLAST hit	-	-	-	-	-	-	-	-
a117681_13	F	46	0.00890303	10	0.00172452	-3.47055	3.5884e-15	50	0.00976209	5	0.00181067	-2.06766	0.000160282	56	0.00510693	55	0.0069768	-0.989475	0.000886657	no BLAST hit	-	-	-	-	-	-	-	-
a117702_17	A	17	0.00047493	208	0.00517764	2.34406	6.68454e-19	17	0.000479095	87	0.00454767	3.60975	5.04999e-27	225	0.00296179	104	0.00190427	0.0978713	0.677542	gi|147828210|emb|CAN71108.1| hypothetical protein VITISV_001478 [Vitis vinifera]	6e-28	125	a117702_17	tr|H9TQA4|H9TQA4_CRYNV Gag-pol polyprotein OS=Cryptococcus neoformans var. grubii PE=4 SV=1	26.5	1e-12	77.8	1.00251
a11772_349	E	2	0.000340236	124	0.0187958	4.68528	6.18743e-20	262	0.0449619	18	0.00572944	-2.60923	2.79392e-25	126	0.0100998	280	0.0312192	-2.16747	1.95879e-47	gi|217071302|gb|ACJ84011.1| unknown [Medicago truncatula]_x0001_gi|388511553|gb|AFK43838.1| unknown [Medicago truncatula]	7e-38	127	-	-	-	-	-	-
a11772_349	G	2	0.000340236	124	0.0187958	4.68528	6.18743e-20	262	0.0449619	18	0.00572944	-2.60923	2.79392e-25	126	0.0100998	280	0.0312192	-2.16747	1.95879e-47	gi|217071302|gb|ACJ84011.1| unknown [Medicago truncatula]_x0001_gi|388511553|gb|AFK43838.1| unknown [Medicago truncatula]	7e-38	127	-	-	-	-	-	-
a117721_30	D	16	0.000464354	122	0.00315484	1.66182	1.01643e-07	24	0.00070264	45	0.0024436	2.16116	5.50261e-09	138	0.00188712	69	0.00131248	-0.0154702	0.981588	gi|356551381|ref|XP_003544054.1| PREDICTED: uncharacterized protein LOC100808652 [Glycine max]	0.0002	37.4	-	-	-	-	-	-
a11776_262	D	49	0.00557325	39	0.00395244	-1.59822	3.76278e-07	1	0.000114737	6	0.00127689	3.83923	0.00701989	88	0.00471615	7	0.000521824	2.63661	4.66831e-10	gi|357463247|ref|XP_003601905.1| hypothetical protein MTR_3g086650 [Medicago truncatula]_x0001_gi|217075456|gb|ACJ86088.1| unknown [Medicago truncatula]_x0001_gi|355490953|gb|AES72156.1| hypothetical protein MTR_3g086650 [Medicago truncatula]_x0001_gi|388503402|gb|AFK39767.1| unknown [Medicago truncatula]	0.0004	40.4	-	-	-	-	-	-
a117763_49	D	3	0.000513313	23	0.00350653	1.66968	0.0296904	2	0.00034521	7	0.00224103	3.06162	0.00794422	26	0.00209617	9	0.00100929	0.515045	0.451443	no BLAST hit	-	-	-	-	-	-	-	-
a117810_20	F	67	0.0154495	0	0	-8.335	5.2304e-23	77	0.0179111	0	0	-6.01252	1.15854e-12	67	0.00727959	77	0.0116371	-1.21617	1.53143e-06	no BLAST hit	-	-	-	-	-	-	-	-
a117927_48	A	0	0	21	0.00244371	4.1234	0.000489596	1	0.000131745	4	0.000977441	3.25427	0.0433278	21	0.00129227	5	0.000427982	1.05492	0.170249	no BLAST hit	-	-	-	-	-	-	-	-
a117931_30	D	5	0.000324703	1	5.78635e-05	-3.59084	0.0141207	227	0.0148708	381	0.0462946	2.00137	3.52514e-62	6	0.000183594	608	0.0258782	-7.67844	2.36119e-188	gi|356495423|ref|XP_003516577.1| PREDICTED: vicilin GC72-A-like [Glycine max]	8e-08	57.4	-	-	-	-	-	-
a117931_30	H	5	0.000324703	1	5.78635e-05	-3.59084	0.0141207	227	0.0148708	381	0.0462946	2.00137	3.52514e-62	6	0.000183594	608	0.0258782	-7.67844	2.36119e-188	gi|356495423|ref|XP_003516577.1| PREDICTED: vicilin GC72-A-like [Glycine max]	8e-08	57.4	-	-	-	-	-	-
a118048_66	H	194	0.0520546	102	0.0243863	-2.1964	4.71854e-38	163	0.0441202	36	0.0180738	-0.924537	0.000207375	296	0.0374232	199	0.0349965	-0.442641	0.00203688	no BLAST hit	-	-	-	-	-	-	-	-
a118076_38	D	4	0.000233786	34	0.00177062	1.81855	0.00405514	3	0.000176877	6	0.000656143	2.25427	0.0414986	38	0.00104649	9	0.000344758	1.06253	0.0538096	no BLAST hit	-	-	-	-	-	-	-	-
a118079_33	G	63	0.00233456	62	0.00204712	-1.292	9.50971e-07	53	0.00198122	5	0.000346675	-2.15173	6.32257e-05	125	0.00218256	58	0.00140866	0.0923331	0.774482	gi|357512249|ref|XP_003626413.1| hypothetical protein MTR_7g114790 [Medicago truncatula]_x0001_gi|355501428|gb|AES82631.1| hypothetical protein MTR_7g114790 [Medicago truncatula]	0	553	-	-	-	-	-	-
a11808_144	F	355	0.0260647	42	0.00274765	-4.34827	1.46325e-126	609	0.0451059	7	0.000961636	-5.18868	2.42856e-92	397	0.0137343	616	0.0296427	-1.64926	9.58945e-72	gi|357483689|ref|XP_003612131.1| Lactoylglutathione lyase [Medicago truncatula]_x0001_gi|355513466|gb|AES95089.1| Lactoylglutathione lyase [Medicago truncatula]	2e-39	137	-	-	-	-	-	-
a118096_32	H	388	0.0248686	230	0.0131352	-2.02334	1.24943e-67	134	0.00866398	37	0.00443722	-0.602369	0.0251116	618	0.0186638	171	0.0071834	0.83814	5.2498e-13	gi|357445381|ref|XP_003592968.1| hypothetical protein MTR_2g006220 [Medicago truncatula]_x0001_gi|355482016|gb|AES63219.1| hypothetical protein MTR_2g006220 [Medicago truncatula]	3e-43	156	-	-	-	-	-	-
a118118_36	F	54	0.00130375	8	0.000172099	-4.0238	1.9563e-19	116	0.00282522	0	0	-6.60371	2.94892e-18	62	0.000705318	116	0.00183558	-1.91925	1.92209e-17	gi|359806314|ref|NP_001240968.1| uncharacterized protein LOC100799626 [Glycine max]_x0001_gi|307101644|gb|ADN32787.1| sieve element occlusion e [Glycine max]	0	1096	-	-	-	-	-	-
a11816_225	H	1170	0.0564267	535	0.0229901	-2.39781	4.71324e-248	1138	0.0553647	200	0.0180475	-1.25416	5.72967e-40	1705	0.0387449	1338	0.042293	-0.665777	2.99922e-36	gi|358344669|ref|XP_003636410.1| Ubiquitin carrier protein [Medicago truncatula]_x0001_gi|355502345|gb|AES83548.1| Ubiquitin carrier protein [Medicago truncatula]_x0001_gi|388511493|gb|AFK43808.1| unknown [Medicago truncatula]	2e-112	326	a11816_225	sp|Q9P6I1|UBC16_SCHPO Ubiquitin-conjugating enzyme E2 16 OS=Schizosaccharomyces pombe (strain 972 / ATCC 24843) GN=ubc16 PE=3 SV=2	47.74	9e-36	147	-
a118175_48	F	22	0.0040839	9	0.00148862	-2.55842	4.46634e-06	45	0.00842671	1	0.00034733	-4.23759	2.85167e-07	31	0.00271148	46	0.0055966	-1.58484	6.17385e-06	no BLAST hit	-	-	-	-	-	-	-	-
a118220_26	F	59	0.00368944	0	0	-8.15156	9.19954e-21	86	0.00542499	8	0.000936024	-2.172	1.92392e-07	59	0.00173841	94	0.00385256	-1.68742	3.81015e-12	no BLAST hit	-	-	-	-	-	-	-	-
a11829_100	D	72	0.00414253	513	0.0262989	1.56398	1.03933e-26	60	0.00348238	421	0.0453214	4.06505	1.40194e-137	585	0.0158592	481	0.0181381	-0.73307	5.31977e-16	gi|356514056|ref|XP_003525723.1| PREDICTED: uncharacterized protein LOC100782985 [Glycine max]	1e-24	105	-	-	-	-	-	-
a118299_34	F	24	0.00278339	14	0.0014467	-2.04652	3.10632e-05	162	0.0189526	6	0.00130197	-3.50062	7.55407e-21	38	0.00207653	168	0.0127698	-3.15986	5.44112e-43	gi|357519817|ref|XP_003630197.1| RING finger protein [Medicago truncatula]_x0001_gi|355524219|gb|AET04673.1| RING finger protein [Medicago truncatula]	6e-69	209	a118299_34	sp|Q8SV35|Y733_ENCCU Uncharacterized RING finger protein ECU07_0330 OS=Encephalitozoon cuniculi (strain GB-M1) GN=ECU07_0330 PE=4 SV=2	54.17	4e-11	63.2	-
a1183140_3	D	14	0.00322826	3	0.000616382	-3.49131	2.35321e-05	0	0	5	0.00215724	4.57619	0.00997154	17	0.00184706	5	0.000755655	0.750065	0.381008	gi|388499800|gb|AFK37966.1| unknown [Medicago truncatula]	7e-27	98.2	-	-	-	-	-	-
a1183140_3	H	14	0.00322826	3	0.000616382	-3.49131	2.35321e-05	0	0	5	0.00215724	4.57619	0.00997154	17	0.00184706	5	0.000755655	0.750065	0.381008	gi|388499800|gb|AFK37966.1| unknown [Medicago truncatula]	7e-27	98.2	-	-	-	-	-	-
a118316_39	H	11	0.000909441	0	0	-5.72835	3.03808e-05	218	0.0181815	66	0.0102097	-0.469524	0.0223602	11	0.000428515	284	0.0153891	-5.70579	1.10456e-96	no BLAST hit	-	-	-	-	-	-	-	-
a118320_47	A	0	0	52	0.00445454	5.43152	2.80951e-09	4	0.00038794	14	0.00251842	3.06162	0.000118391	52	0.00235563	18	0.00113422	0.515045	0.261266	no BLAST hit	-	-	-	-	-	-	-	-
a11833_221	H	1592	0.0667453	947	0.0353766	-2.01832	1.29639e-272	1552	0.0656389	306	0.0240042	-1.08826	2.20438e-43	2539	0.050157	1858	0.0510548	-0.56496	1.68627e-37	gi|357449021|ref|XP_003594786.1| Phosducin-like protein [Medicago truncatula]_x0001_gi|355483834|gb|AES65037.1| Phosducin-like protein [Medicago truncatula]	2e-175	493	a11833_221	sp|Q9Y7L1|YGI9_SCHPO Phosducin-like protein C2A9.09 OS=Schizosaccharomyces pombe (strain 972 / ATCC 24843) GN=SPBC2A9.09 PE=1 SV=2	39.66	7e-20	95.5	3.27332
a11840_232	D	6	0.00213365	38	0.0120405	1.39405	0.0132444	2	0.000717454	31	0.0206264	5.20846	4.17173e-12	44	0.00737253	33	0.0076913	-0.600433	0.130501	no BLAST hit	-	-	-	-	-	-	-	-
a118424_52	H	20	0.00690421	8	0.00246072	-2.59084	1.11118e-05	28	0.00975067	3	0.00193773	-1.96813	0.0075449	28	0.00455443	31	0.00701389	-1.16231	0.00526692	no BLAST hit	-	-	-	-	-	-	-	-
a1184393_2	F	12	0.0029393	6	0.00130949	-2.26891	0.00211735	19	0.00469471	0	0	-3.99366	0.00147316	18	0.00207743	19	0.00305021	-1.09347	0.0460573	no BLAST hit	-	-	-	-	-	-	-	-
a118476_44	A	1	8.29087e-05	31	0.00229008	3.68528	3.60432e-05	3	0.000250908	15	0.00232691	3.57619	1.81744e-05	32	0.00125009	18	0.000978107	-0.185395	0.756075	no BLAST hit	-	-	-	-	-	-	-	-
a11848_276	H	1411	0.0638258	534	0.0215228	-2.67072	0	1359	0.0620128	191	0.0161656	-1.57663	8.81621e-67	1945	0.0414554	1550	0.0459531	-0.687968	2.96219e-44	gi|356500399|ref|XP_003519019.1| PREDICTED: N(6)-adenine-specific DNA methyltransferase 2-like [Glycine max]	9e-135	388	a11848_276	sp|P53200|AML1_YEAST N(6)-adenine-specific DNA methyltransferase-like 1 OS=Saccharomyces cerevisiae (strain ATCC 204508 / S288c) GN=AML1 PE=1 SV=2	33.48	6e-26	115	-
a118499_39	F	202	0.00948628	28	0.00117163	-4.11977	1.56023e-70	248	0.0117487	2	0.000175737	-5.69993	1.41994e-38	230	0.00508937	250	0.00769482	-1.13576	2.78884e-17	gi|357467907|ref|XP_003604238.1| Cinnamoyl CoA reductase [Medicago truncatula]_x0001_gi|355505293|gb|AES86435.1| Cinnamoyl CoA reductase [Medicago truncatula]	0	605	a118499_39	sp|Q9UT59|YKJ7_SCHPO Putative uncharacterized oxidoreductase C513.07 OS=Schizosaccharomyces pombe (strain 972 / ATCC 24843) GN=SPAC513.07 PE=3 SV=1	30.27	8e-25	111	-
a1185_365	D	267	0.0314596	549	0.0576372	-0.228948	0.0441342	311	0.0369654	673	0.14837	2.36796	2.11761e-134	816	0.0453027	984	0.075989	-1.28556	6.9278e-79	gi|224070889|ref|XP_002303282.1| predicted protein [Populus trichocarpa]_x0001_gi|222840714|gb|EEE78261.1| predicted protein [Populus trichocarpa]	6e-05	43.9	-	-	-	-	-	-
a118504_41	D	2	0.000116893	18	0.000937388	1.90101	0.0361737	2	0.000117918	8	0.000874858	3.25427	0.00330894	20	0.000550783	10	0.000383065	-0.0154702	1	gi|357445033|ref|XP_003592794.1| hypothetical protein MTR_1g116130 [Medicago truncatula]_x0001_gi|357489015|ref|XP_003614795.1| hypothetical protein MTR_5g059400 [Medicago truncatula]_x0001_gi|355481842|gb|AES63045.1| hypothetical protein MTR_1g116130 [Medicago truncatula]_x0001_gi|355516130|gb|AES97753.1| hypothetical protein MTR_5g059400 [Medicago truncatula]	3e-23	101	-	-	-	-	-	-
a118520_39	A	1	7.23419e-05	123	0.00792836	5.6736	1.49916e-20	5	0.000364882	40	0.00541425	4.25427	2.62938e-14	124	0.00422672	45	0.00213361	0.446873	0.113177	no BLAST hit	-	-	-	-	-	-	-	-
a118525_48	A	0	0	131	0.00523183	6.76451	2.81632e-21	0	0	59	0.00494806	8.13691	1.10529e-19	131	0.00276667	59	0.00173324	0.13531	0.656739	gi|226528409|ref|NP_001147361.1| 60S ribosomal protein L5-2 [Zea mays]_x0001_gi|195610506|gb|ACG27083.1| 60S ribosomal protein L5-2 [Zea mays]	1e-150	431	a118525_48	sp|P26321|RL5_YEAST 60S ribosomal protein L5 OS=Saccharomyces cerevisiae (strain ATCC 204508 / S288c) GN=RPL5 PE=1 SV=4	65.32	1e-106	383	-
a118531_59	F	134	0.0389663	25	0.00647757	-3.69115	4.97724e-44	59	0.0173073	5	0.00272046	-2.30645	9.32107e-06	159	0.0217858	64	0.0121977	0.297413	0.238744	no BLAST hit	-	-	-	-	-	-	-	-
a11855_255	H	1385	0.0678489	604	0.0263644	-2.46618	5.17855e-303	1158	0.0572261	165	0.015124	-1.55683	5.08157e-56	1989	0.0459113	1323	0.0424782	-0.42724	1.38821e-16	gi|388508974|gb|AFK42553.1| unknown [Lotus japonicus]	9e-135	388	-	-	-	-	-	0.90009
a1186_565	D	2899	0.0804564	3298	0.0815552	-1.08288	4.9946e-198	1184	0.0331479	2871	0.149085	2.53215	0	6197	0.0810375	4055	0.0737593	-0.403602	5.50026e-44	gi|357482743|ref|XP_003611658.1| Isoflavone 2'-hydroxylase [Medicago truncatula]_x0001_gi|355512993|gb|AES94616.1| Isoflavone 2'-hydroxylase [Medicago truncatula]	0	856	a1186_565	sp|Q9Y7G5|PHACA_EMEND Phenylacetate 2-hydroxylase OS=Emericella nidulans GN=phacA PE=1 SV=1	25.24	2e-21	101	6.70795
a11866_159	F	1120	0.0328439	486	0.0126987	-2.47339	3.87793e-246	1277	0.0377763	109	0.00598069	-2.29609	3.12143e-103	1606	0.0221908	1386	0.0266387	-0.802926	1.31402e-51	gi|357477533|ref|XP_003609052.1| Transcription factor bHLH47 [Medicago truncatula]_x0001_gi|217072776|gb|ACJ84748.1| unknown [Medicago truncatula]_x0001_gi|355510107|gb|AES91249.1| Transcription factor bHLH47 [Medicago truncatula]	5e-125	370	-	-	-	-	-	-
a11869_262	G	157	0.00931444	143	0.0075593	-1.40366	3.48649e-17	639	0.0382428	63	0.00699337	-2.08813	1.97524e-46	300	0.00838629	702	0.0272965	-2.24198	2.66208e-122	gi|388516219|gb|AFK46171.1| unknown [Medicago truncatula]	2e-149	429	a11869_262	sp|O13907|ACL2_SCHPO Probable ATP-citrate synthase subunit 2 OS=Schizosaccharomyces pombe (strain 972 / ATCC 24843) GN=SPAC22A12.16 PE=1 SV=1	44.93	2e-46	183	-
a118701_25	F	81	0.00521999	26	0.00149295	-2.90833	3.00605e-22	137	0.0089063	11	0.00132637	-2.38433	1.78526e-12	107	0.00324908	148	0.00625115	-1.48346	1.43029e-15	no BLAST hit	-	-	-	-	-	-	-	-
a11874_259	H	1277	0.0566786	611	0.0241634	-2.33243	5.82593e-262	1664	0.0745031	204	0.0169413	-1.77375	2.90486e-96	1888	0.0394841	1868	0.0543399	-1.00011	8.89686e-100	gi|357445055|ref|XP_003592805.1| FGFR1 oncogene partner [Medicago truncatula]_x0001_gi|355481853|gb|AES63056.1| FGFR1 oncogene partner [Medicago truncatula]	2e-178	499	-	-	-	-	-	-
a11875_199	F	571	0.0352212	136	0.00747473	-3.3388	7.67046e-170	622	0.0387036	23	0.00265451	-3.50294	3.06035e-77	707	0.0205485	645	0.026076	-0.883059	9.99915e-29	gi|357487753|ref|XP_003614164.1| Cytochrome b5 [Medicago truncatula]_x0001_gi|355515499|gb|AES97122.1| Cytochrome b5 [Medicago truncatula]	1e-72	221	a11875_199	sp|Q874I5|CYB5_CANTR Cytochrome b5 OS=Candida tropicalis GN=Cytb5 PE=3 SV=1	44.33	2e-21	100	-
a11876_246	H	1791	0.0634601	1038	0.0327711	-2.05587	0	1869	0.0668047	361	0.0239332	-1.11793	2.60351e-54	2829	0.0472313	2230	0.0517873	-0.672222	1.04172e-60	gi|388510452|gb|AFK43292.1| unknown [Lotus japonicus]	0	743	-	-	-	-	-	-
a118765_40	H	275	0.0106171	53	0.00182321	-3.64428	2.798e-88	181	0.00704926	30	0.00216712	-1.33869	7.14685e-08	328	0.00596675	211	0.00533911	-0.379017	0.00674982	gi|356518505|ref|XP_003527919.1| PREDICTED: transcription factor TGA3-like [Glycine max]	2e-177	504	-	-	-	-	-	-
a118780_35	D	24	0.00126045	126	0.00589621	1.1234	7.93142e-05	13	0.000688731	36	0.00353757	2.72375	2.38505e-09	150	0.0037119	49	0.00168664	0.598639	0.0160738	no BLAST hit	-	-	-	-	-	-	-	-
a118781_53	F	8	0.00128678	1	0.000143319	-4.26891	0.000774496	53	0.00859968	0	0	-5.47365	5.03778e-09	9	0.0006821	53	0.00558732	-3.57347	1.12775e-15	gi|168274258|dbj|BAG09549.1| xyloglucan endotransglucosylase [Pisum sativum]	0.0001	42.4	-	-	-	-	-	-
a118795_31	G	46	0.00548571	32	0.00340027	-1.79248	8.67292e-08	93	0.0111879	1	0.000223133	-5.28489	5.32059e-15	78	0.0043829	94	0.00734711	-1.28466	2.10761e-08	no BLAST hit	-	-	-	-	-	-	-	-
a11882_351	H	232	0.0541312	89	0.0185028	-2.65116	4.64154e-56	147	0.0345995	31	0.0135335	-0.991209	0.00018721	321	0.0352904	178	0.0272203	-0.164774	0.326993	gi|217073586|gb|ACJ85153.1| unknown [Medicago truncatula]	2e-33	116	a11882_351	sp|O13493|MYB1_NEUCR Myb-like DNA-binding protein myb-1 OS=Neurospora crassa (strain ATCC 24698 / 74-OR23-1A / CBS 708.71 / DSM 1257 / FGSC 987) GN=rca-1 PE=3 SV=2	44.23	9e-08	52	-
a118820_38	H	137	0.00367769	33	0.000789327	-3.32255	1.63207e-41	80	0.00216639	9	0.00045205	-1.89774	4.94952e-06	170	0.00215028	89	0.00156588	-0.0818127	0.756399	gi|357472859|ref|XP_003606714.1| Two-component response regulator ARR1 [Medicago truncatula]_x0001_gi|357472893|ref|XP_003606731.1| Two-component response regulator ARR1 [Medicago truncatula]_x0001_gi|355507769|gb|AES88911.1| Two-component response regulator ARR1 [Medicago truncatula]_x0001_gi|355507786|gb|AES88928.1| Two-component response regulator ARR1 [Medicago truncatula]	6e-179	512	-	-	-	-	-	-
a118833_60	H	82	0.0124756	30	0.00406685	-2.71958	4.36805e-21	72	0.0110503	11	0.00313134	-1.45623	0.000416054	112	0.00802894	83	0.00827637	-0.583155	0.0124547	gi|357518323|ref|XP_003629450.1| hypothetical protein MTR_8g077610 [Medicago truncatula]_x0001_gi|355523472|gb|AET03926.1| hypothetical protein MTR_8g077610 [Medicago truncatula]	3e-25	96.7	a118833_60	sp|P40389|RRG1_SCHPO Rapid response to glucose protein 1 OS=Schizosaccharomyces pombe (strain 972 / ATCC 24843) GN=rrg1 PE=2 SV=1	46.43	5e-07	49.7	-
a11888_158	H	469	0.027741	241	0.0127015	-2.22947	5.88001e-92	442	0.0263733	140	0.0154941	-0.404353	0.00407631	710	0.0197879	582	0.0225624	-0.72867	5.72516e-19	gi|388515619|gb|AFK45871.1| unknown [Medicago truncatula]	4e-48	165	-	-	-	-	-	-
a11890_162	D	39	0.00167922	280	0.0107421	1.57497	3.21236e-15	88	0.00382224	227	0.0182876	2.62138	1.94827e-51	319	0.0064718	315	0.00888928	-0.997266	1.35418e-17	gi|357444389|ref|XP_003592472.1| hypothetical protein MTR_1g105360 [Medicago truncatula]_x0001_gi|355481520|gb|AES62723.1| hypothetical protein MTR_1g105360 [Medicago truncatula]	6e-131	382	-	-	-	-	-	-
a118918_37	H	167	0.0192542	89	0.00914299	-2.17689	1.44229e-32	280	0.0325657	43	0.00927614	-1.44875	5.6583e-13	256	0.0139073	323	0.0244077	-1.35086	1.25267e-28	gi|84514189|gb|ABC59103.1| cytochrome P450 monooxygenase CYP76E1 [Medicago truncatula]	5e-72	218	a118918_37	sp|O13345|ORDA_ASPPA O-methylsterigmatocystin oxidoreductase OS=Aspergillus parasiticus GN=ordA PE=1 SV=1	31.82	3e-08	53.9	-
a118954_41	G	188	0.00759605	138	0.00496818	-1.71498	6.58461e-27	310	0.0126353	24	0.00181439	-2.4369	1.337e-27	326	0.00620639	334	0.00884484	-1.05045	3.60377e-20	gi|357440101|ref|XP_003590328.1| Syntaxin-121 [Medicago truncatula]_x0001_gi|217072078|gb|ACJ84399.1| unknown [Medicago truncatula]_x0001_gi|355479376|gb|AES60579.1| Syntaxin-121 [Medicago truncatula]	0	526	a118954_41	sp|Q9USH7|PSY1_SCHPO Syntaxin-like protein psy1 OS=Schizosaccharomyces pombe (strain 972 / ATCC 24843) GN=psy1 PE=3 SV=1	23.49	4e-10	63.2	-
a11897_234	H	1049	0.0177482	357	0.0053819	-2.82393	5.23394e-266	1235	0.0210784	145	0.00459024	-1.83612	4.13771e-75	1406	0.0112087	1380	0.0153028	-0.988542	1.36581e-72	gi|115461126|ref|NP_001054163.1| Os04g0663300 [Oryza sativa Japonica Group]_x0001_gi|115463469|ref|NP_001055334.1| Os05g0367000 [Oryza sativa Japonica Group]_x0001_gi|351720989|ref|NP_001235659.1| uncharacterized protein LOC100305969 [Glycine max]_x0001_gi|224059768|ref|XP_002299987.1| predicted protein [Populus trichocarpa]_x0001_gi|224103931|ref|XP_002313249.1| predicted protein [Populus tricho…	3e-82	245	a11897_234	sp|Q9UTB8|INI1_SCHPO Pre-mRNA-splicing factor ini1 OS=Schizosaccharomyces pombe (strain 972 / ATCC 24843) GN=ini1 PE=3 SV=1	68.57	4e-46	181	-
a119021_49	E	2	0.000194501	24	0.00207965	2.31605	0.00487499	9	0.00088293	14	0.00254746	1.8917	0.00427519	26	0.0011914	23	0.001466	-0.838592	0.083833	gi|356572226|ref|XP_003554271.1| PREDICTED: heat stress transcription factor A-6b-like [Glycine max]	1e-66	210	a119021_49	sp|O14283|PRR1_SCHPO Transcription factor prr1 OS=Schizosaccharomyces pombe (strain 972 / ATCC 24843) GN=prr1 PE=1 SV=2	42.05	4e-16	80.9	-
a11904_338	F	565	0.048337	166	0.012654	-3.03598	1.90221e-154	600	0.0517815	30	0.00480221	-3.06766	1.40869e-66	731	0.0294673	630	0.0353252	-0.800951	6.35568e-24	gi|255638991|gb|ACU19796.1| unknown [Glycine max]	4e-148	417	-	-	-	-	-	-
a119085_31	F	81	0.0254336	30	0.00839328	-2.70187	1.04786e-20	85	0.0269236	8	0.00470003	-2.15512	2.63848e-07	111	0.0164224	93	0.019139	-0.760213	0.00051864	no BLAST hit	-	-	-	-	-	-	-	-
a119099_35	A	5	0.000110174	284	0.00557589	4.5589	9.779e-44	22	0.000489015	68	0.00280353	2.8823	1.07137e-17	289	0.00300052	90	0.00129976	0.667602	0.000103149	gi|356530237|ref|XP_003533689.1| PREDICTED: sacsin-like [Glycine max]	0	1502	a119099_35	tr|D5GLQ0|D5GLQ0_TUBMM Whole genome shotgun sequence assembly, scaffold_69, strain Mel28 OS=Tuber melanosporum (strain Mel28) GN=GSTUM_00010310001 PE=4 SV=1	24.24	4e-30	136	-
a119130_20	A	0	0	30	0.00301133	4.63798	1.35796e-05	1	0.000113643	5	0.00105392	3.57619	0.0172766	30	0.00159244	6	0.00044301	1.30646	0.0416482	no BLAST hit	-	-	-	-	-	-	-	-
a11914_196	F	244	0.0377057	58	0.00798607	-3.34167	2.34854e-73	255	0.0397511	14	0.00404793	-2.93273	1.09452e-27	302	0.0219895	269	0.0272447	-0.848528	8.74831e-12	no BLAST hit	-	-	-	-	-	-	-	-
a119145_47	A	0	0	51	0.00728938	5.40351	4.08936e-09	2	0.000323634	28	0.00840386	5.06162	5.6829e-11	51	0.00385473	30	0.00315404	-0.249935	0.583834	no BLAST hit	-	-	-	-	-	-	-	-
a119167_33	A	3	0.000469743	43	0.00599923	2.57239	3.82571e-05	4	0.000631817	7	0.00205081	2.06162	0.0369488	46	0.00339382	11	0.00112887	1.04866	0.0334245	no BLAST hit	-	-	-	-	-	-	-	-
a11919_207	H	96	0.00925976	17	0.00146105	-3.76641	2.5856e-32	23	0.00223794	20	0.0036095	1.05263	0.0312965	113	0.00513569	43	0.00271838	0.378444	0.206712	gi|357472659|ref|XP_003606614.1| Aquaporin TIP1-1 [Medicago truncatula]_x0001_gi|355507669|gb|AES88811.1| Aquaporin TIP1-1 [Medicago truncatula]	4e-45	151	a11919_207	tr|K2S285|K2S285_MACPH Major intrinsic protein OS=Macrophomina phaseolina (strain MS6) GN=MPH_03638 PE=3 SV=1	57.14	9e-11	67.8	-
a119196_39	B	1	7.17266e-05	22	0.00140602	3.19052	0.00124989	14	0.00101298	33	0.00442877	2.49131	6.09791e-08	23	0.00077732	47	0.00220949	-2.0465	3.27502e-08	gi|357494321|ref|XP_003617449.1| hypothetical protein MTR_5g091690 [Medicago truncatula]_x0001_gi|355518784|gb|AET00408.1| hypothetical protein MTR_5g091690 [Medicago truncatula]	4e-57	181	-	-	-	-	-	-
a11927_198	F	338	0.00977105	80	0.00206064	-3.34787	2.72073e-101	783	0.0228338	40	0.00216358	-3.03667	8.55095e-86	418	0.00569367	823	0.0155933	-1.99286	1.70454e-123	gi|217073178|gb|ACJ84948.1| unknown [Medicago truncatula]_x0001_gi|388494454|gb|AFK35293.1| unknown [Medicago truncatula]	0	610	a11927_198	sp|P32562|CDC5_YEAST Cell cycle serine/threonine-protein kinase CDC5/MSD2 OS=Saccharomyces cerevisiae (strain ATCC 204508 / S288c) GN=CDC5 PE=1 SV=1	31.07	9e-15	79.3	-
a119288_44	D	15	0.00154531	85	0.00780248	1.23359	0.000539968	8	0.000831396	45	0.00867415	3.74612	7.68313e-15	100	0.00485419	53	0.00357861	-0.0995345	0.775447	gi|357469567|ref|XP_003605068.1| Pentatricopeptide repeat-containing protein [Medicago truncatula]_x0001_gi|355506123|gb|AES87265.1| Pentatricopeptide repeat-containing protein [Medicago truncatula]	6e-37	134	-	-	-	-	-	-
a119309_38	A	0	0	41	0.00230397	5.08864	1.85764e-07	0	0	15	0.00177004	6.16116	2.05673e-06	41	0.00121837	15	0.000620025	0.435191	0.410964	gi|168007276|ref|XP_001756334.1| predicted protein [Physcomitrella patens subsp. patens]_x0001_gi|168007522|ref|XP_001756457.1| predicted protein [Physcomitrella patens subsp. patens]_x0001_gi|162692373|gb|EDQ78730.1| predicted protein [Physcomitrella patens subsp. patens]_x0001_gi|162692496|gb|EDQ78853.1| predicted protein [Physcomitrella patens subsp. patens]	8e-31	112	a119309_38	sp|Q09668|RL22_SCHPO 60S ribosomal protein L22 OS=Schizosaccharomyces pombe (strain 972 / ATCC 24843) GN=rpl22 PE=1 SV=3	49.54	2e-14	75.9	-
a11932_128	H	1001	0.0251233	574	0.0128364	-2.07123	9.93842e-178	835	0.0211408	214	0.0100495	-0.709899	4.46624e-12	1575	0.0186258	1049	0.0172557	-0.429133	1.90456e-13	gi|357444977|ref|XP_003592766.1| Chalcone-flavonone isomerase [Medicago truncatula]_x0001_gi|217073146|gb|ACJ84932.1| unknown [Medicago truncatula]_x0001_gi|355481814|gb|AES63017.1| Chalcone-flavonone isomerase [Medicago truncatula]_x0001_gi|388522859|gb|AFK49491.1| unknown [Medicago truncatula]	9e-134	396	-	-	-	-	-	-
a11939_113	H	45	0.0157183	25	0.00778075	-2.11691	2.85188e-09	78	0.027484	57	0.0372526	0.801754	0.00313402	70	0.0115208	135	0.0309059	-1.963	1.00816e-20	no BLAST hit	-	-	-	-	-	-	-	-
a119393_63	F	61	0.0122064	5	0.00089149	-4.87772	9.74506e-24	58	0.0117079	4	0.00149764	-2.60371	2.23497e-06	66	0.00622291	62	0.00813136	-0.925272	0.000841136	no BLAST hit	-	-	-	-	-	-	-	-
a11944_327	H	327	0.0500081	179	0.0243913	-2.13825	2.76259e-61	258	0.039802	61	0.0174547	-0.826223	1.85028e-05	506	0.0364615	319	0.031974	-0.349889	0.00166628	gi|356549685|ref|XP_003543222.1| PREDICTED: uncharacterized protein LOC100809896 [Glycine max]	3e-45	156	-	-	-	-	-	-
a119445_39	A	1	0.000277141	29	0.00716122	3.58907	7.96268e-05	1	0.000279571	5	0.00259274	3.57619	0.0172766	30	0.00391754	6	0.00108985	1.30646	0.0416482	no BLAST hit	-	-	-	-	-	-	-	-
a119459_31	H	668	0.0210084	104	0.00291432	-3.95218	1.23517e-224	125	0.00396568	73	0.00429564	0.478307	0.0400569	772	0.01144	198	0.00408126	0.94763	1.74976e-19	gi|357495237|ref|XP_003617907.1| Alkaline alpha galactosidase I [Medicago truncatula]_x0001_gi|355519242|gb|AET00866.1| Alkaline alpha galactosidase I [Medicago truncatula]	0	1082	a119459_31	tr|C5JIU5|C5JIU5_AJEDS Raffinose synthase Sip1 OS=Ajellomyces dermatitidis (strain SLH14081) GN=BDBG_02424 PE=4 SV=1	27.83	1e-47	194	-
a119465_47	F	100	0.00688007	25	0.00153257	-3.26891	3.33158e-30	204	0.0141584	7	0.000901114	-3.6108	1.38197e-26	125	0.00405223	211	0.00951456	-1.77079	8.18669e-28	gi|356530651|ref|XP_003533894.1| PREDICTED: metal tolerance protein 10-like [Glycine max]	1e-92	282	-	-	-	-	-	-
a119469_36	F	48	0.0019328	12	0.000430542	-3.26891	4.53688e-15	80	0.00324959	0	0	-6.06766	4.18047e-13	60	0.00113838	80	0.0021113	-1.43051	1.99167e-08	gi|357450615|ref|XP_003595584.1| Glucan endo-1,3-beta-glucosidase [Medicago truncatula]_x0001_gi|355484632|gb|AES65835.1| Glucan endo-1,3-beta-glucosidase [Medicago truncatula]	0	518	-	-	-	-	-	-
a11949_280	H	1335	0.0488267	672	0.0218995	-2.25922	1.56525e-263	1331	0.0491074	221	0.0151237	-1.33613	2.78094e-51	2007	0.0345872	1552	0.0372033	-0.644558	1.33449e-39	gi|357501777|ref|XP_003621177.1| Protein vip1 [Medicago truncatula]_x0001_gi|355496192|gb|AES77395.1| Protein vip1 [Medicago truncatula]_x0001_gi|388503878|gb|AFK40005.1| unknown [Medicago truncatula]	5e-149	428	a11949_280	sp|P87216|VIPI_SCHPO Protein vip1 OS=Schizosaccharomyces pombe (strain 972 / ATCC 24843) GN=vip1 PE=1 SV=1	26.26	6e-10	62.8	-
a119491_36	A	20	0.00127222	224	0.012696	2.21651	5.12959e-19	16	0.0010267	162	0.0192813	4.59412	8.3735e-57	244	0.0073133	178	0.00742106	-0.560466	0.000226462	gi|297612310|ref|NP_001068397.2| Os11g0657400 [Oryza sativa Japonica Group]_x0001_gi|255680330|dbj|BAF28760.2| Os11g0657400 [Oryza sativa Japonica Group]	4e-11	67	-	-	-	-	-	-
a11952_260	G	502	0.0178623	380	0.0120477	-1.6706	2.061e-67	605	0.0217161	58	0.00386145	-2.12854	4.48696e-45	882	0.0147875	663	0.0154618	-0.6037	1.15336e-15	gi|357519147|ref|XP_003629862.1| Aquaporin NIP1-2 [Medicago truncatula]_x0001_gi|17025880|gb|AAL32128.1| multifunctional aquaporin [Medicago truncatula]_x0001_gi|355523884|gb|AET04338.1| Aquaporin NIP1-2 [Medicago truncatula]	3e-153	440	a11952_260	sp|P0CD89|AQY2_YEASX Aquaporin-2 OS=Saccharomyces cerevisiae GN=AQY2 PE=2 SV=1	27.37	2e-15	80.9	-
a119558_39	F	22	0.00240943	6	0.000585505	-3.14338	2.97291e-07	42	0.00464016	0	0	-5.13805	2.6804e-07	28	0.00144491	42	0.00301477	-1.60043	1.45649e-05	gi|388506250|gb|AFK41191.1| unknown [Medicago truncatula]	2e-40	139	-	-	-	-	-	-
a11962_232	F	724	0.0532235	186	0.0121833	-3.2296	6.09051e-209	856	0.0634791	63	0.0086655	-2.50992	5.37646e-77	910	0.0315208	919	0.0442786	-1.02967	5.17327e-52	gi|357445991|ref|XP_003593273.1| hypothetical protein MTR_2g009660 [Medicago truncatula]_x0001_gi|355482321|gb|AES63524.1| hypothetical protein MTR_2g009660 [Medicago truncatula]	1e-53	172	a11962_232	tr|F4P8L9|F4P8L9_BATDJ Putative uncharacterized protein OS=Batrachochytrium dendrobatidis (strain JAM81 / FGSC 10211) GN=BATDEDRAFT_90678 PE=4 SV=1	56.58	3e-15	84	-
a119658_37	F	103	0.0221098	6	0.00114759	-5.37045	3.85892e-40	75	0.0162406	0	0	-5.97455	2.29835e-12	109	0.0110247	75	0.0105517	-0.476105	0.0565941	gi|388507566|gb|AFK41849.1| unknown [Medicago truncatula]	2e-05	43.5	-	-	-	-	-	-
a119663_37	G	96	0.00465651	70	0.00302535	-1.72459	2.22047e-14	130	0.006361	10	0.000907566	-2.44617	3.23e-12	166	0.00379393	140	0.00445073	-0.769714	1.07618e-05	gi|357486603|ref|XP_003613589.1| hypothetical protein MTR_5g038440 [Medicago truncatula]_x0001_gi|355514924|gb|AES96547.1| hypothetical protein MTR_5g038440 [Medicago truncatula]	5e-120	368	-	-	-	-	-	-
a11969_153	D	111	0.00636159	351	0.0179241	0.391997	0.0116947	71	0.00410481	136	0.0145838	2.19198	1.6116e-25	462	0.012476	207	0.00777547	0.142792	0.336719	gi|357464297|ref|XP_003602430.1| UNC93-like protein C922.05c [Medicago truncatula]_x0001_gi|355491478|gb|AES72681.1| UNC93-like protein C922.05c [Medicago truncatula]	1e-81	256	a11969_153	sp|Q9URX1|YLX5_SCHPO UNC93-like protein C922.05c OS=Schizosaccharomyces pombe (strain 972 / ATCC 24843) GN=SPAC922.05c PE=3 SV=1	39.81	1e-16	84.3	-
a119710_29	A	1	4.52345e-05	75	0.00302287	4.9599	1.06324e-12	9	0.000410681	22	0.00186201	2.54377	9.68275e-06	76	0.00161985	31	0.000919062	0.278261	0.469268	gi|147846164|emb|CAN81634.1| hypothetical protein VITISV_034565 [Vitis vinifera]	8e-49	178	a119710_29	tr|E2LZP6|E2LZP6_MONPE Uncharacterized protein (Fragment) OS=Moniliophthora perniciosa (strain FA553 / isolate CP02) GN=MPER_12841 PE=4 SV=1	33.14	4e-18	95.1	-
a119726_48	F	12	0.00260431	0	0	-5.85388	1.255e-05	24	0.0052543	0	0	-4.3307	0.00022041	12	0.00122711	24	0.00341378	-2.01547	0.000147872	no BLAST hit	-	-	-	-	-	-	-	-
a119748_38	A	1	0.000132953	19	0.00225081	2.97901	0.00399643	3	0.000402356	9	0.00223887	2.83923	0.00349824	20	0.00125291	12	0.00104566	-0.278505	0.712619	no BLAST hit	-	-	-	-	-	-	-	-
a11976_186	H	1266	0.0521152	647	0.0237314	-2.23735	4.66412e-247	1262	0.0524062	197	0.0151735	-1.42518	1.36163e-53	1913	0.0371054	1459	0.0393641	-0.624613	2.5583e-35	gi|357480451|ref|XP_003610511.1| Alkaline ceramidase [Medicago truncatula]_x0001_gi|355511566|gb|AES92708.1| Alkaline ceramidase [Medicago truncatula]	4e-175	493	a11976_186	sp|Q02896|YDC1_YEAST Alkaline ceramidase YDC1 OS=Saccharomyces cerevisiae (strain ATCC 204508 / S288c) GN=YDC1 PE=1 SV=1	28.24	3e-13	73.6	-
a119765_31	E	2	0.000183326	30	0.00245021	2.63798	0.000571302	51	0.00471581	5	0.000857537	-2.09623	0.000118113	32	0.00138209	56	0.00336431	-1.82283	2.2851e-08	gi|357469217|ref|XP_003604893.1| NBS-containing resistance-like protein [Medicago truncatula]_x0001_gi|355505948|gb|AES87090.1| NBS-containing resistance-like protein [Medicago truncatula]	8e-13	68.6	-	-	-	-	-	-
a119765_31	G	2	0.000183326	30	0.00245021	2.63798	0.000571302	51	0.00471581	5	0.000857537	-2.09623	0.000118113	32	0.00138209	56	0.00336431	-1.82283	2.2851e-08	gi|357469217|ref|XP_003604893.1| NBS-containing resistance-like protein [Medicago truncatula]_x0001_gi|355505948|gb|AES87090.1| NBS-containing resistance-like protein [Medicago truncatula]	8e-13	68.6	-	-	-	-	-	-
a119766_53	E	2	0.000190116	31	0.00262566	2.68528	0.000397262	51	0.00489047	8	0.00142288	-1.41816	0.00410106	33	0.00147807	59	0.00367582	-1.85372	5.9932e-09	gi|358347836|ref|XP_003637957.1| Cysteine-rich receptor-like protein kinase [Medicago truncatula]_x0001_gi|358347942|ref|XP_003638009.1| Cysteine-rich receptor-like protein kinase [Medicago truncatula]_x0001_gi|355503892|gb|AES85095.1| Cysteine-rich receptor-like protein kinase [Medicago truncatula]_x0001_gi|355503944|gb|AES85147.1| Cysteine-rich receptor-like protein kinase [Medicago truncatula]	1e-05	45.1	-	-	-	-	-	-
a119773_32	A	3	0.000258908	31	0.00238382	2.10032	0.00244982	0	0	15	0.00242217	6.16116	2.05673e-06	34	0.00138259	15	0.000848455	0.165102	0.797752	no BLAST hit	-	-	-	-	-	-	-	-
a119778_22	H	92	0.0266218	27	0.00696149	-3.03759	3.74396e-26	97	0.0283148	18	0.00974566	-1.17572	0.0005245	119	0.0162251	115	0.0218103	-0.966142	1.0675e-06	no BLAST hit	-	-	-	-	-	-	-	-
a11978_219	H	967	0.0556907	149	0.00764594	-3.96712	0	132	0.00766871	32	0.00344822	-0.790127	0.00412554	1116	0.0302839	164	0.00619033	1.7511	5.3841e-70	gi|357491807|ref|XP_003616191.1| Universal stress protein A-like protein [Medicago truncatula]_x0001_gi|355517526|gb|AES99149.1| Universal stress protein A-like protein [Medicago truncatula]_x0001_gi|388504360|gb|AFK40246.1| unknown [Medicago truncatula]	9e-101	294	a11978_219	tr|F4P023|F4P023_BATDJ Putative uncharacterized protein OS=Batrachochytrium dendrobatidis (strain JAM81 / FGSC 10211) GN=BATDEDRAFT_16272 PE=4 SV=1	30.72	6e-12	73.6	-
a11979_240	H	1940	0.0508752	589	0.0137628	-2.98863	0	346	0.0091532	306	0.0150146	1.07703	1.31123e-20	2529	0.0312497	652	0.0112064	0.940153	1.04685e-60	gi|1237086|emb|CAA65541.1| ADP-glucose pyrophosphorylase [Pisum sativum]	0	1008	a11979_240	tr|R0MK71|R0MK71_NOSBO Mannose-1-phosphate guanyltransferase 2 OS=Nosema bombycis CQ1 GN=MPG12 PE=4 SV=1	20.62	1e-06	58.2	-
a119800_45	H	454	0.0390672	113	0.00866408	-3.27528	3.93372e-133	329	0.0285591	52	0.00837236	-1.40724	1.82212e-14	567	0.0229896	381	0.0214879	-0.441912	1.01767e-05	gi|357483401|ref|XP_003611987.1| hypothetical protein MTR_5g020060 [Medicago truncatula]_x0001_gi|355513322|gb|AES94945.1| hypothetical protein MTR_5g020060 [Medicago truncatula]	7e-62	190	-	-	-	-	-	6.22407
a11985_234	D	274	0.0150881	862	0.0422942	0.384597	5.80425e-05	199	0.0110543	476	0.0490434	2.51246	5.64632e-102	1136	0.0294751	675	0.0243614	-0.264467	0.000379326	gi|357501453|ref|XP_003621015.1| hypothetical protein MTR_7g006060 [Medicago truncatula]_x0001_gi|355496030|gb|AES77233.1| hypothetical protein MTR_7g006060 [Medicago truncatula]	2e-133	394	-	-	-	-	-	-
a11989_180	H	154	0.011321	84	0.00550215	-2.14338	1.4572e-29	270	0.0200226	48	0.00660229	-1.23759	4.52886e-10	238	0.00824391	318	0.0153216	-1.43354	9.11943e-31	gi|357513375|ref|XP_003626976.1| Zinc finger-like protein [Medicago truncatula]_x0001_gi|355520998|gb|AET01452.1| Zinc finger-like protein [Medicago truncatula]	5e-53	173	-	-	-	-	-	-
a119918_46	G	19	0.00119956	15	0.000843816	-1.60995	0.00209728	53	0.00337549	5	0.000590646	-2.15173	6.32257e-05	34	0.00101144	58	0.00239999	-1.78599	2.02318e-08	no BLAST hit	-	-	-	-	-	-	-	-
a119936_56	F	27	0.00339837	0	0	-7.0238	5.78077e-11	13	0.0016506	0	0	-3.44617	0.0140905	27	0.00160126	13	0.00107242	0.0389776	0.975553	no BLAST hit	-	-	-	-	-	-	-	-
a119946_44	H	143	0.0080548	69	0.00346303	-2.32026	3.1372e-30	200	0.0113643	35	0.00368872	-1.26031	6.47695e-08	212	0.0056266	235	0.00867561	-1.16407	6.41712e-17	gi|356541446|ref|XP_003539187.1| PREDICTED: uncharacterized protein LOC100801329 [Glycine max]	9e-109	339	a119946_44	tr|E9CSY1|E9CSY1_COCPS Putative uncharacterized protein OS=Coccidioides posadasii (strain RMSCC 757 / Silveira) GN=CPSG_00690 PE=4 SV=1	43.55	3e-06	55.1	-
a119947_40	G	87	0.00217246	131	0.00291469	-0.678435	0.00105118	181	0.00455936	18	0.000840996	-2.07565	8.75472e-14	218	0.00256496	199	0.00325686	-0.88391	1.5462e-09	gi|357483581|ref|XP_003612077.1| Phosphatidylinositol transfer-like protein IV [Medicago truncatula]_x0001_gi|355513412|gb|AES95035.1| Phosphatidylinositol transfer-like protein IV [Medicago truncatula]	0	817	a119947_40	sp|Q10137|SEC14_SCHPO Sec14 cytosolic factor OS=Schizosaccharomyces pombe (strain 972 / ATCC 24843) GN=sec14 PE=4 SV=1	43.16	4e-49	193	-
a119982_55	F	102	0.0209068	36	0.00657474	-2.77142	1.86463e-26	133	0.0274999	5	0.00191755	-3.47909	3.21595e-17	138	0.0133278	138	0.0185387	-1.01547	1.86839e-08	no BLAST hit	-	-	-	-	-	-	-	-
a11999_201	F	656	0.0385317	56	0.00293083	-4.81911	9.30347e-243	172	0.0101914	5	0.000549506	-3.85007	1.40607e-23	712	0.0197054	177	0.00681398	0.992658	2.04578e-19	gi|357500235|ref|XP_003620406.1| Non-specific lipid-transfer protein [Medicago truncatula]_x0001_gi|217075044|gb|ACJ85882.1| unknown [Medicago truncatula]_x0001_gi|355495421|gb|AES76624.1| Non-specific lipid-transfer protein [Medicago truncatula]	1e-57	182	-	-	-	-	-	-
a1200_374	D	46	0.00479757	253	0.0235111	1.19052	2.05509e-09	46	0.00483965	162	0.0316131	3.07055	2.89481e-43	299	0.0146935	208	0.0142181	-0.491908	0.000424473	gi|357472685|ref|XP_003606627.1| Histone H2B [Medicago truncatula]_x0001_gi|357472689|ref|XP_003606629.1| Histone H2B [Medicago truncatula]_x0001_gi|355507682|gb|AES88824.1| Histone H2B [Medicago truncatula]_x0001_gi|355507684|gb|AES88826.1| Histone H2B [Medicago truncatula]_x0001_gi|388495180|gb|AFK35656.1| unknown [Medicago truncatula]	3e-29	105	-	-	-	-	-	-
a12001_143	H	529	0.0559631	296	0.0279014	-2.10659	1.44231e-96	469	0.0500508	94	0.0186064	-1.06459	2.26502e-13	825	0.0411236	563	0.0390362	-0.464211	1.0705e-08	gi|78059506|gb|ABB18117.1| 26S proteasome subunit alpha 4 [Nicotiana benthamiana]	3e-05	45.4	-	-	-	-	-	-
a120017_28	A	3	0.000289841	58	0.00499293	3.0041	1.48025e-07	7	0.000682228	18	0.00325387	2.61684	5.29967e-05	61	0.0027769	25	0.00158304	0.271411	0.540723	no BLAST hit	-	-	-	-	-	-	-	-
a1200232_3	F	28	0.005622	0	0	-7.07627	2.68424e-11	37	0.00749423	0	0	-4.95519	1.68899e-06	28	0.002649	37	0.00486909	-1.41757	0.000249781	gi|217070636|gb|ACJ83678.1| unknown [Medicago truncatula]	4e-05	41.2	-	-	-	-	-	-
a120036_41	F	19	0.00197463	2	0.000185204	-4.51684	6.32756e-08	83	0.00870166	0	0	-6.12077	1.51147e-13	21	0.00102835	83	0.00565358	-2.99819	9.26125e-21	gi|356521177|ref|XP_003529234.1| PREDICTED: probable transmembrane ascorbate ferrireductase 3-like [Glycine max]	2e-45	150	-	-	-	-	-	-
a120066_50	F	35	0.00424247	2	0.000216008	-5.3982	2.22238e-14	56	0.00684749	1	0.000226798	-4.55309	4.5262e-09	37	0.00211322	57	0.00452835	-1.63891	1.89094e-07	gi|388502744|gb|AFK39438.1| unknown [Medicago truncatula]	8e-12	62.8	-	-	-	-	-	-
a120094_21	A	2	0.000638173	22	0.00625488	2.19052	0.00956443	3	0.000965655	6	0.00358219	2.25427	0.0414986	24	0.00360837	9	0.00188219	0.399567	0.594778	no BLAST hit	-	-	-	-	-	-	-	-
a12016_185	H	770	0.045913	389	0.0206673	-2.254	3.71048e-152	743	0.0446916	104	0.0116029	-1.58251	3.76049e-37	1159	0.0325627	847	0.0331011	-0.563023	1.56338e-17	gi|357486397|ref|XP_003613486.1| hypothetical protein MTR_5g037230 [Medicago truncatula]_x0001_gi|355514821|gb|AES96444.1| hypothetical protein MTR_5g037230 [Medicago truncatula]_x0001_gi|388498656|gb|AFK37394.1| unknown [Medicago truncatula]	3e-63	199	-	-	-	-	-	-
a1201635_2	F	13	0.00401782	0	0	-5.96935	5.23087e-06	14	0.00436483	0	0	-3.55309	0.00975379	13	0.00189314	14	0.00283588	-1.12239	0.0861257	no BLAST hit	-	-	-	-	-	-	-	-
a120184_40	F	18	0.00474356	5	0.00117406	-3.11691	4.43296e-06	34	0.00903865	0	0	-4.8332	5.13821e-06	23	0.00285596	34	0.00587252	-1.57937	0.000133678	no BLAST hit	-	-	-	-	-	-	-	-
a120227_40	H	219	0.013871	71	0.00400692	-2.89395	6.31864e-58	139	0.00888119	16	0.00189615	-1.86467	1.57319e-09	290	0.00865474	155	0.00643442	-0.111686	0.563178	gi|357443761|ref|XP_003592158.1| Pyruvate kinase [Medicago truncatula]_x0001_gi|355481206|gb|AES62409.1| Pyruvate kinase [Medicago truncatula]	4e-171	488	a120227_40	sp|P30614|KPYK_YARLI Pyruvate kinase OS=Yarrowia lipolytica (strain CLIB 122 / E 150) GN=PYK1 PE=3 SV=3	42.36	2e-48	189	-
a120235_51	F	480	0.0415467	158	0.0121854	-2.87202	1.51577e-124	556	0.0485471	11	0.00178146	-4.40524	7.62017e-80	638	0.0260201	567	0.0321656	-0.845263	1.25966e-23	gi|358344055|ref|XP_003636109.1| Receptor-like kinase [Medicago truncatula]_x0001_gi|355502044|gb|AES83247.1| Receptor-like kinase [Medicago truncatula]	5e-48	170	-	-	-	-	-	-
a120237_52	A	2	0.000698592	59	0.0183626	3.61373	8.27983e-09	2	0.000704719	34	0.0222209	5.34173	3.11814e-13	61	0.0100396	36	0.00824156	-0.254658	0.525523	no BLAST hit	-	-	-	-	-	-	-	-
a120270_37	F	19	0.00521669	0	0	-6.51684	3.31017e-08	10	0.00276971	0	0	-3.06766	0.0436899	19	0.00245803	10	0.00179951	-0.0894708	0.916858	no BLAST hit	-	-	-	-	-	-	-	-
a12029_193	G	2100	0.055515	1465	0.0345078	-1.7884	1.40145e-305	2981	0.0794961	304	0.0150367	-2.03939	4.50201e-207	3565	0.0444061	3285	0.0569168	-0.897461	5.46884e-146	gi|356541876|ref|XP_003539398.1| PREDICTED: uncharacterized protein LOC100815203 [Glycine max]	0	706	-	-	-	-	-	0.95057
a120327_67	A	7	0.000974568	90	0.0111646	2.41558	4.62778e-09	5	0.000702225	37	0.00963839	4.14179	3.94955e-13	97	0.00636323	42	0.00383246	0.192125	0.593686	gi|358346811|ref|XP_003637458.1| Transcription elongation factor SPT6 [Medicago truncatula]_x0001_gi|355503393|gb|AES84596.1| Transcription elongation factor SPT6 [Medicago truncatula]	2e-16	66.2	-	-	-	-	-	-
a120356_28	H	77	0.0194247	35	0.00786721	-2.40642	1.76953e-17	55	0.0139965	12	0.00566414	-0.942131	0.0354531	112	0.0133129	67	0.0110778	-0.274204	0.325778	no BLAST hit	-	-	-	-	-	-	-	-
a12039_73	D	17	0.000826628	128	0.00554574	1.64362	6.12966e-08	20	0.000981033	57	0.00518591	2.76523	2.0154e-14	145	0.00332216	77	0.00245395	-0.102348	0.723397	gi|124360128|gb|ABN08144.1| RNA-directed DNA polymerase ; HMG-I and HMG-Y, DNA-binding, putative [Medicago truncatula]	2e-47	113	-	-	-	-	-	-
a120399_40	H	254	0.0109205	111	0.00425227	-2.46318	1.54564e-56	154	0.00667917	28	0.00225246	-1.20516	5.75579e-06	365	0.00739425	182	0.00512855	-0.0115122	0.96962	gi|357437419|ref|XP_003588985.1| hypothetical protein MTR_1g016080 [Medicago truncatula]_x0001_gi|355478033|gb|AES59236.1| hypothetical protein MTR_1g016080 [Medicago truncatula]	4e-173	487	-	-	-	-	-	-
a1204079_2	F	12	0.00414253	1	0.00030759	-4.85388	1.68771e-05	10	0.00348238	0	0	-3.06766	0.0436899	13	0.00211456	10	0.00226255	-0.636959	0.415159	no BLAST hit	-	-	-	-	-	-	-	-
a12043_208	F	1143	0.0435587	378	0.0128354	-2.86528	5.40702e-294	1524	0.0585876	152	0.0108383	-2.07145	2.35989e-108	1521	0.0273118	1676	0.0418616	-1.15547	4.25663e-113	gi|357510483|ref|XP_003625530.1| Protein ALUMINUM SENSITIVE [Medicago truncatula]_x0001_gi|355500545|gb|AES81748.1| Protein ALUMINUM SENSITIVE [Medicago truncatula]	0	523	a12043_208	tr|D8QIP2|D8QIP2_SCHCM Putative uncharacterized protein OS=Schizophyllum commune (strain H4-8 / FGSC 9210) GN=SCHCODRAFT_79484 PE=4 SV=1	30.6	8e-24	114	-
a120430_28	G	21	0.000590591	18	0.000451054	-1.49131	0.00224331	55	0.00156035	3	0.000157862	-2.94213	8.65829e-07	39	0.000516802	58	0.00106908	-1.58805	2.86375e-07	gi|147862911|emb|CAN81099.1| hypothetical protein VITISV_017741 [Vitis vinifera]	9e-158	427	a120430_28	sp|P25600|YCH4_YEAST Putative transposon Ty5-1 protein YCL074W OS=Saccharomyces cerevisiae (strain ATCC 204508 / S288c) GN=TY5A PE=5 SV=2	31.1	9e-31	132	-
a12046_104	H	165	0.00765732	82	0.00339074	-2.27768	5.75875e-34	157	0.00734996	23	0.00199714	-1.51679	3.40826e-08	247	0.00540109	180	0.00547494	-0.558956	0.000215401	gi|357445275|ref|XP_003592915.1| hypothetical protein MTR_2g005710 [Medicago truncatula]_x0001_gi|92870235|gb|ABE79562.1| hypothetical protein MtrDRAFT_AC140550g13v2 [Medicago truncatula]_x0001_gi|355481963|gb|AES63166.1| hypothetical protein MTR_2g005710 [Medicago truncatula]_x0001_gi|388497318|gb|AFK36725.1| unknown [Medicago truncatula]	7e-37	133	-	-	-	-	-	-
a1204794_2	F	12	0.00424175	2	0.000629915	-3.85388	5.19232e-05	15	0.00534869	0	0	-3.65262	0.00668617	14	0.00233176	15	0.00347511	-1.11501	0.0770749	no BLAST hit	-	-	-	-	-	-	-	-
a1204812_2	D	6	0.00214658	0	0	-4.85388	0.00304361	1	0.000360901	5	0.00334699	3.57619	0.0172766	6	0.00101144	6	0.00140689	-1.01547	0.337613	no BLAST hit	-	-	-	-	-	-	-	-
a1204812_2	H	6	0.00214658	0	0	-4.85388	0.00304361	1	0.000360901	5	0.00334699	3.57619	0.0172766	6	0.00101144	6	0.00140689	-1.01547	0.337613	no BLAST hit	-	-	-	-	-	-	-	-
a120504_35	A	3	0.000637025	34	0.00643284	2.23359	0.000898585	9	0.00192784	26	0.0103299	2.78478	3.55571e-07	37	0.00370193	35	0.00487099	-0.9353	0.0146409	no BLAST hit	-	-	-	-	-	-	-	-
a120528_33	A	15	0.000703308	149	0.00622485	2.04336	7.60314e-12	6	0.000283791	65	0.00570238	4.69167	1.40613e-23	164	0.00362318	71	0.00218186	0.192335	0.456751	gi|356554788|ref|XP_003545724.1| PREDICTED: uncharacterized protein LOC100787646 [Glycine max]	4e-05	41.6	-	-	-	-	-	-
a120566_43	F	30	0.00277575	8	0.000659535	-3.17581	1.34822e-09	125	0.0116671	1	0.00017312	-5.71152	5.98591e-20	38	0.00165667	126	0.00764088	-2.74482	1.89285e-28	gi|388492984|gb|AFK34558.1| unknown [Medicago truncatula]	3e-47	157	-	-	-	-	-	-
a120573_38	H	147	0.00549212	47	0.00156462	-2.914	1.56395e-39	107	0.00403273	18	0.0012583	-1.31728	5.74704e-05	194	0.0034152	125	0.00306088	-0.381342	0.0429635	gi|357461141|ref|XP_003600852.1| hypothetical protein MTR_3g070090 [Medicago truncatula]_x0001_gi|355489900|gb|AES71103.1| hypothetical protein MTR_3g070090 [Medicago truncatula]	7e-172	488	a120573_38	tr|H2CT19|H2CT19_9BASI Halo-acid dehalogenase (Fragment) OS=Uromyces hobsonii PE=2 SV=1	38.98	2e-15	86.7	-
a120577_19	A	0	0	22	0.00194807	4.19052	0.000329762	0	0	14	0.00260322	6.06162	4.62139e-06	22	0.00103017	14	0.000911875	-0.363393	0.594652	gi|356577845|ref|XP_003557032.1| PREDICTED: uncharacterized protein LOC100818429 [Glycine max]	5e-11	63.9	-	-	-	-	-	-
a120595_46	G	101	0.00348867	73	0.00224672	-1.7373	3.23162e-15	152	0.00529632	5	0.000323144	-3.67173	2.61609e-20	174	0.00283191	157	0.00355428	-0.867147	1.68675e-07	gi|357454797|ref|XP_003597679.1| hypothetical protein MTR_2g100930 [Medicago truncatula]_x0001_gi|355486727|gb|AES67930.1| hypothetical protein MTR_2g100930 [Medicago truncatula]	0	610	-	-	-	-	-	-
a12060_292	A	1	0.000186807	30	0.00499347	3.63798	5.37322e-05	0	0	6	0.00209717	4.83923	0.00410255	31	0.00272864	6	0.000734612	1.35376	0.0325668	gi|388508280|gb|AFK42206.1| unknown [Lotus japonicus]	6e-05	43.1	-	-	-	-	-	-
a120616_49	G	134	0.0283518	96	0.0180982	-1.75004	5.02261e-20	92	0.0196361	9	0.00356293	-2.09937	1.33538e-07	230	0.0229295	101	0.0140059	0.171808	0.423912	gi|388519113|gb|AFK47618.1| unknown [Medicago truncatula]	1e-14	67	-	-	-	-	-	-
a12062_199	H	1196	0.0573526	617	0.026363	-2.22379	9.48603e-232	1130	0.0546629	192	0.0172271	-1.30288	4.6482e-42	1813	0.0409649	1322	0.0415496	-0.559813	1.5095e-26	gi|357469935|ref|XP_003605252.1| 50S ribosomal protein L13 [Medicago truncatula]_x0001_gi|355506307|gb|AES87449.1| 50S ribosomal protein L13 [Medicago truncatula]	4e-134	384	a12062_199	sp|O60118|RM23_SCHPO 54S ribosomal protein L23, mitochondrial OS=Schizosaccharomyces pombe (strain 972 / ATCC 24843) GN=mrpl23 PE=3 SV=1	46.22	4e-20	95.9	-
a12063_70	F	173	0.0113597	11	0.000643578	-5.24411	2.30596e-66	286	0.0189443	3	0.000368579	-5.32064	4.631e-44	184	0.00569285	289	0.0124375	-1.66683	9.87118e-35	no BLAST hit	-	-	-	-	-	-	-	-
a1206549_3	F	13	0.0039354	0	0	-5.96935	5.23087e-06	11	0.00335916	0	0	-3.20516	0.0301099	13	0.0018543	11	0.00218249	-0.774462	0.296889	no BLAST hit	-	-	-	-	-	-	-	-
a120656_53	F	102	0.00923491	45	0.00363022	-2.44949	3.01598e-23	201	0.0183578	6	0.00101642	-3.81182	3.33278e-27	147	0.00627107	207	0.0122833	-1.50928	6.3706e-22	gi|357465219|ref|XP_003602891.1| Serine/threonine protein kinase [Medicago truncatula]_x0001_gi|355491939|gb|AES73142.1| Serine/threonine protein kinase [Medicago truncatula]	1e-48	171	-	-	-	-	-	-
a120658_32	A	0	0	25	0.00276249	4.37494	9.91446e-05	0	0	23	0.00533691	6.77783	4.18838e-09	25	0.00146085	23	0.00186945	-0.895176	0.0666998	no BLAST hit	-	-	-	-	-	-	-	-
a120678_30	F	15	0.002932	6	0.00104499	-2.59084	0.000164912	14	0.00276054	1	0.000365731	-2.55309	0.0291298	21	0.00193412	15	0.00192167	-0.530043	0.391297	no BLAST hit	-	-	-	-	-	-	-	-
a120684_35	F	45	0.00619206	19	0.00232951	-2.51284	3.7832e-11	75	0.0104106	3	0.000772383	-3.38959	5.78213e-10	64	0.00414949	78	0.00703446	-1.30087	2.99971e-07	no BLAST hit	-	-	-	-	-	-	-	-
a120728_22	F	55	0.0188762	14	0.00428122	-3.24292	5.34568e-17	62	0.0214652	4	0.00256862	-2.69993	5.61205e-07	69	0.0111582	66	0.014846	-0.95134	0.000387116	no BLAST hit	-	-	-	-	-	-	-	-
a120740_45	F	79	0.0132862	10	0.00149852	-4.25077	9.14035e-29	74	0.0125544	6	0.00188805	-2.37022	3.66517e-07	89	0.00705269	80	0.00881813	-0.861665	0.00031903	gi|357453599|ref|XP_003597080.1| Kinase-like protein [Medicago truncatula]_x0001_gi|355486128|gb|AES67331.1| Kinase-like protein [Medicago truncatula]	5e-27	105	-	-	-	-	-	-
a120742_42	F	56	0.0132229	27	0.00568057	-2.32138	1.65246e-12	90	0.0214375	4	0.00176721	-3.23759	2.42075e-11	83	0.00923443	94	0.0145473	-1.19502	1.34517e-07	no BLAST hit	-	-	-	-	-	-	-	-
a120753_140	D	36	0.0125007	43	0.0133042	-1.01257	0.00322383	38	0.0133109	66	0.0428809	2.05073	5.95937e-12	79	0.0129256	104	0.0236689	-1.41213	1.7176e-10	no BLAST hit	-	-	-	-	-	-	-	-
a12080_182	F	536	0.0293785	186	0.00908376	-2.79585	3.26883e-135	729	0.0403074	46	0.00471749	-2.73195	5.39666e-72	722	0.0186463	775	0.0278407	-1.11767	3.64727e-50	gi|357469369|ref|XP_003604969.1| Cytochrome b5 [Medicago truncatula]_x0001_gi|355506024|gb|AES87166.1| Cytochrome b5 [Medicago truncatula]_x0001_gi|388490674|gb|AFK33403.1| unknown [Medicago truncatula]	1e-77	235	a12080_182	sp|Q9HFV1|CYB5_RHIST Cytochrome b5 OS=Rhizopus stolonifer PE=2 SV=1	52.44	1e-22	103	-
a120818_39	A	0	0	49	0.00479051	5.3458	8.71431e-09	0	0	15	0.00307948	6.16116	2.05673e-06	49	0.00253329	15	0.0010787	0.692349	0.143931	no BLAST hit	-	-	-	-	-	-	-	-
a12087_194	F	17	0.002811	7	0.00103133	-2.54902	6.59765e-05	21	0.00350287	2	0.000618772	-2.13805	0.0152133	24	0.00186988	23	0.0024926	-0.95407	0.0507458	gi|357469163|ref|XP_003604866.1| NBS resistance protein-like protein [Medicago truncatula]_x0001_gi|355505921|gb|AES87063.1| NBS resistance protein-like protein [Medicago truncatula]	5e-09	53.5	-	-	-	-	-	-
a120878_32	F	65	0.00410376	20	0.00112509	-2.96935	2.02233e-18	119	0.00757893	2	0.000236258	-4.64055	2.91341e-18	85	0.00252859	121	0.00500688	-1.52494	2.12037e-13	gi|357446209|ref|XP_003593382.1| hypothetical protein MTR_2g010840 [Medicago truncatula]_x0001_gi|355482430|gb|AES63633.1| hypothetical protein MTR_2g010840 [Medicago truncatula]	3e-98	288	-	-	-	-	-	-
a120886_69	G	29	0.00259379	35	0.00278928	-0.997613	0.00972006	160	0.0144361	9	0.00150615	-2.89774	1.47619e-17	64	0.00269717	169	0.00990687	-2.41635	5.69593e-33	gi|356546049|ref|XP_003541444.1| PREDICTED: protein ROS1-like [Glycine max]	1e-109	347	-	-	-	-	-	-
a120895_37	F	18	0.00419983	2	0.000415794	-4.43884	1.64224e-07	44	0.0103563	2	0.000873129	-3.20516	5.1109e-06	20	0.00219878	46	0.00703446	-2.2171	8.15206e-09	no BLAST hit	-	-	-	-	-	-	-	-
a120912_66	F	175	0.0258261	62	0.00815267	-2.76593	1.75839e-44	176	0.0262014	13	0.00358965	-2.50473	1.35651e-16	237	0.0164801	189	0.0182808	-0.688969	3.10926e-06	gi|297813349|ref|XP_002874558.1| hypothetical protein ARALYDRAFT_489781 [Arabidopsis lyrata subsp. lyrata]_x0001_gi|297320395|gb|EFH50817.1| hypothetical protein ARALYDRAFT_489781 [Arabidopsis lyrata subsp. lyrata]	2e-20	85.5	-	-	-	-	-	-
a120936_44	F	226	0.00984576	18	0.000698717	-4.91917	5.01823e-85	38	0.00167	0	0	-4.99366	1.16618e-06	244	0.00500867	38	0.00108502	1.66734	4.40324e-15	gi|356545841|ref|XP_003541342.1| PREDICTED: 1-aminocyclopropane-1-carboxylate oxidase homolog 1-like [Glycine max]	0	539	a120936_44	sp|P40902|ISP7_SCHPO Sexual differentiation process protein isp7 OS=Schizosaccharomyces pombe (strain 972 / ATCC 24843) GN=isp7 PE=2 SV=1	35.71	8e-10	62	-
a12095_194	F	691	0.0531818	109	0.0074748	-3.93327	1.28084e-231	903	0.0701076	28	0.0040321	-3.75696	1.12146e-117	800	0.0290113	931	0.0469621	-1.23425	3.79234e-70	gi|358345800|ref|XP_003636963.1| hypothetical protein MTR_065s0044 [Medicago truncatula]_x0001_gi|355502898|gb|AES84101.1| hypothetical protein MTR_065s0044 [Medicago truncatula]	8e-51	162	-	-	-	-	-	-
a121019_32	A	1	0.000150589	16	0.00214685	2.73109	0.0124026	5	0.00075955	10	0.00281762	2.25427	0.00714304	17	0.00120624	15	0.00148047	-0.834898	0.175603	no BLAST hit	-	-	-	-	-	-	-	-
a121021_40	F	22	0.00148761	7	0.000421747	-2.92099	7.81714e-07	175	0.011937	10	0.00126519	-2.87502	5.7798e-19	29	0.000923965	185	0.00819882	-3.68887	1.93767e-53	gi|388515391|gb|AFK45757.1| unknown [Medicago truncatula]	7e-144	409	a121021_40	sp|P04551|CDK1_SCHPO Cyclin-dependent kinase 1 OS=Schizosaccharomyces pombe (strain 972 / ATCC 24843) GN=cdc2 PE=1 SV=1	53.88	5e-57	218	-
a12103_208	H	607	0.0256308	322	0.0121148	-2.18355	1.14164e-115	755	0.0321597	83	0.00655752	-1.93103	1.79266e-49	929	0.0184833	838	0.0231916	-0.866742	6.73063e-36	gi|356546846|ref|XP_003541833.1| PREDICTED: uncharacterized protein LOC100803315 [Glycine max]	5e-136	397	-	-	-	-	-	-
a121033_49	F	18	0.00307098	8	0.00121614	-2.43884	6.18983e-05	21	0.00361423	1	0.000319222	-3.13805	0.00237415	26	0.00209011	22	0.00246003	-0.774462	0.120808	gi|217071788|gb|ACJ84254.1| unknown [Medicago truncatula]	9e-50	160	a121033_49	sp|Q8X082|RFC5_NEUCR Replication factor C subunit 5 OS=Neurospora crassa (strain ATCC 24698 / 74-OR23-1A / CBS 708.71 / DSM 1257 / FGSC 987) GN=B14D6.460 PE=3 SV=1	39.76	4e-14	73.2	-
a121049_35	D	9	0.000574977	71	0.00404161	1.71091	4.43715e-05	6	0.00038668	13	0.00155396	2.36974	0.00139961	80	0.00240819	19	0.000795564	1.05853	0.00329	no BLAST hit	-	-	-	-	-	-	-	-
a12105_284	H	394	0.0320361	213	0.0154316	-2.15626	2.32069e-74	537	0.0440464	61	0.0092803	-1.88377	2.36257e-34	607	0.0232554	598	0.0318682	-0.993919	2.44694e-32	gi|357460659|ref|XP_003600611.1| COX assembly mitochondrial protein-like protein [Medicago truncatula]_x0001_gi|355489659|gb|AES70862.1| COX assembly mitochondrial protein-like protein [Medicago truncatula]	1e-52	166	a12105_284	sp|O74347|COXM1_SCHPO COX assembly mitochondrial protein 1 OS=Schizosaccharomyces pombe (strain 972 / ATCC 24843) GN=cmc1 PE=3 SV=1	32	4e-07	51.2	2.00803
a12111_249	F	159	0.0075693	37	0.00156945	-3.37234	1.40215e-48	372	0.0178646	15	0.0013361	-3.378	2.89119e-45	196	0.00439649	387	0.0120749	-1.99695	8.91299e-59	gi|356551540|ref|XP_003544132.1| PREDICTED: probable 6-phosphogluconolactonase 4, chloroplastic-like [Glycine max]	1e-166	471	a12111_249	sp|O74455|6PGL_SCHPO Probable 6-phosphogluconolactonase OS=Schizosaccharomyces pombe (strain 972 / ATCC 24843) GN=SPCC16C4.10 PE=3 SV=1	39.43	8e-33	138	-
a121177_45	E	1	0.000120226	98	0.0104982	5.3458	1.63921e-16	35	0.00424482	3	0.000674852	-2.29005	0.000846217	99	0.00560823	38	0.0029943	0.365959	0.257401	gi|17366433|sp|P98188.1|C94A2_VICSA RecName: Full=Cytochrome P450 94A2; AltName: Full=P450-dependent fatty acid omega-hydroxylase_x0001_gi|11245504|gb|AAG33645.1|AF092917_1 cytochrome P450-dependent fatty acid hydroxylase [Vicia sativa]	1e-45	156	a121177_45	sp|Q12588|CP52J_CANMA Cytochrome P450 52A10 OS=Candida maltosa GN=CYP52A10 PE=2 SV=1	43.24	1e-09	58.5	-
a121177_45	G	1	0.000120226	98	0.0104982	5.3458	1.63921e-16	35	0.00424482	3	0.000674852	-2.29005	0.000846217	99	0.00560823	38	0.0029943	0.365959	0.257401	gi|17366433|sp|P98188.1|C94A2_VICSA RecName: Full=Cytochrome P450 94A2; AltName: Full=P450-dependent fatty acid omega-hydroxylase_x0001_gi|11245504|gb|AAG33645.1|AF092917_1 cytochrome P450-dependent fatty acid hydroxylase [Vicia sativa]	1e-45	156	a121177_45	sp|Q12588|CP52J_CANMA Cytochrome P450 52A10 OS=Candida maltosa GN=CYP52A10 PE=2 SV=1	43.24	1e-09	58.5	-
a121224_37	F	88	0.00985717	7	0.000698644	-4.92099	7.79408e-34	69	0.0077967	0	0	-5.85426	1.81182e-11	95	0.00501401	69	0.00506561	-0.554139	0.0328826	no BLAST hit	-	-	-	-	-	-	-	-
a121288_41	A	15	0.00121797	275	0.019896	2.92748	4.41629e-31	46	0.00376787	131	0.0199024	2.76413	8.42653e-32	290	0.0110952	177	0.0094196	-0.303167	0.0541626	no BLAST hit	-	-	-	-	-	-	-	-
a121294_59	F	103	0.00830627	16	0.00114968	-3.95542	1.09005e-35	131	0.0106569	7	0.00105622	-2.9718	6.67997e-15	119	0.00452176	138	0.00729393	-1.22918	3.58348e-11	gi|28628304|gb|AAO38708.1| cation diffusion facilitator 9 [Stylosanthes hamata]	9e-128	369	a121294_59	tr|F4NSR3|F4NSR3_BATDJ Putative uncharacterized protein OS=Batrachochytrium dendrobatidis (strain JAM81 / FGSC 10211) GN=BATDEDRAFT_8761 PE=4 SV=1	45.41	5e-41	169	-
a121362_66	H	149	0.0488645	89	0.0260067	-2.01235	1.66561e-26	168	0.0555788	29	0.0177948	-1.28007	5.90811e-07	238	0.036777	197	0.0423436	-0.742704	3.04634e-07	no BLAST hit	-	-	-	-	-	-	-	-
a121363_65	H	27	0.0068405	15	0.00338613	-2.11691	5.69102e-06	47	0.012012	9	0.00426634	-1.1304	0.0228401	42	0.00501378	56	0.00929878	-1.43051	3.60955e-06	no BLAST hit	-	-	-	-	-	-	-	-
a12138_228	H	566	0.0288279	331	0.0150215	-2.04289	2.65883e-99	677	0.0347839	141	0.0134371	-1.00919	2.3722e-17	897	0.0215269	818	0.0273063	-0.882463	4.03639e-36	gi|357437819|ref|XP_003589185.1| Non-specific lipid-transfer protein [Medicago truncatula]_x0001_gi|355478233|gb|AES59436.1| Non-specific lipid-transfer protein [Medicago truncatula]_x0001_gi|388494170|gb|AFK35151.1| unknown [Medicago truncatula]	9e-72	221	a12138_228	tr|I1BKE9|I1BKE9_RHIO9 Uncharacterized protein OS=Rhizopus delemar (strain RA 99-880 / ATCC MYA-4621 / FGSC 9543 / NRRL 43880) GN=RO3G_01383 PE=4 SV=1	42.99	2e-11	72.4	-
a121387_67	F	7	0.00101031	3	0.000385804	-2.49131	0.0148343	421	0.0612959	2	0.000540102	-6.46341	5.85301e-64	10	0.000680062	423	0.0400139	-6.41806	6.67988e-142	gi|388508460|gb|AFK42296.1| unknown [Medicago truncatula]	7e-47	150	-	-	-	-	-	-
a121433_67	F	27	0.00834469	8	0.00220305	-3.0238	2.13038e-08	20	0.00623547	0	0	-4.06766	0.00100645	35	0.0050969	20	0.00405126	-0.208115	0.721272	no BLAST hit	-	-	-	-	-	-	-	-
a121460_26	F	12	0.00107167	1	7.95732e-05	-4.85388	1.68771e-05	10	0.000900888	0	0	-3.06766	0.0436899	13	0.000547033	10	0.000585318	-0.636959	0.415159	no BLAST hit	-	-	-	-	-	-	-	-
a121474_65	D	8	0.00141816	49	0.00773963	1.3458	0.00573963	3	0.000536475	14	0.00464358	3.47666	4.45054e-05	57	0.00476105	17	0.00197514	0.729957	0.0905379	no BLAST hit	-	-	-	-	-	-	-	-
a121482_24	F	49	0.0112989	9	0.00184914	-3.7137	7.04322e-17	59	0.0137241	0	0	-5.62838	5.97682e-10	58	0.00630173	59	0.00891673	-1.04013	0.000295021	gi|388491434|gb|AFK33783.1| unknown [Medicago truncatula]	3e-07	47.4	-	-	-	-	-	-
a12150_263	H	381	0.0256744	207	0.012429	-2.14907	1.18934e-71	398	0.0270552	68	0.00857381	-1.2949	2.44826e-15	588	0.01867	466	0.0205814	-0.679984	9.9575e-14	gi|357495653|ref|XP_003618115.1| Protein kinase 2B [Medicago truncatula]_x0001_gi|355519450|gb|AET01074.1| Protein kinase 2B [Medicago truncatula]	4e-97	287	a12150_263	sp|P32562|CDC5_YEAST Cell cycle serine/threonine-protein kinase CDC5/MSD2 OS=Saccharomyces cerevisiae (strain ATCC 204508 / S288c) GN=CDC5 PE=1 SV=1	31.02	1e-09	60.1	-
a121542_81	H	225	0.0623567	132	0.0325959	-2.0383	4.367e-40	251	0.0701724	43	0.0222976	-1.29101	5.24313e-10	357	0.0466187	294	0.0534025	-0.735362	3.3777e-10	no BLAST hit	-	-	-	-	-	-	-	-
a121546_31	A	16	0.000603126	219	0.00735564	2.50587	2.36967e-21	31	0.00117881	61	0.00430236	2.23081	2.9859e-12	235	0.00417396	92	0.00227295	0.337485	0.088541	no BLAST hit	-	-	-	-	-	-	-	2.57898
a12157_226	F	28	0.00153755	0	0	-7.07627	2.68424e-11	30	0.00166182	0	0	-4.65262	2.29824e-05	28	0.000724472	30	0.00107971	-1.11501	0.00833011	gi|356529555|ref|XP_003533356.1| PREDICTED: uncharacterized protein LOC100800014 [Glycine max]	1e-05	51.6	-	-	-	-	-	-
a121571_37	F	36	0.00157884	19	0.000742467	-2.19091	6.50983e-08	44	0.00194661	4	0.000328234	-2.20516	0.000232429	55	0.00113655	48	0.00137972	-0.819073	0.010078	gi|357473381|ref|XP_003606975.1| Sec14 cytosolic factor [Medicago truncatula]_x0001_gi|355508030|gb|AES89172.1| Sec14 cytosolic factor [Medicago truncatula]	0	530	a121571_37	sp|Q10137|SEC14_SCHPO Sec14 cytosolic factor OS=Schizosaccharomyces pombe (strain 972 / ATCC 24843) GN=sec14 PE=4 SV=1	52.94	4e-08	56.2	-
a121665_26	A	2	0.000319951	47	0.00669946	3.28567	9.11582e-07	2	0.000322757	50	0.0149662	5.89812	4.49684e-19	49	0.00369353	52	0.00545219	-1.1012	0.000380609	no BLAST hit	-	-	-	-	-	-	-	2.8169
a12185_385	H	205	0.0314321	105	0.0143449	-2.23415	5.67238e-41	189	0.029233	40	0.0114754	-0.986048	2.11504e-05	310	0.0223961	229	0.0230127	-0.57855	1.23375e-05	gi|357111188|ref|XP_003557396.1| PREDICTED: probable cellulose synthase A catalytic subunit 8 [UDP-forming]-like [Brachypodium distachyon]	3e-43	152	-	-	-	-	-	-
a121900_30	G	20	0.00319951	14	0.00199558	-1.78349	0.000624063	39	0.00629377	3	0.000897974	-2.44617	0.00022679	34	0.00256286	42	0.00440369	-1.32032	0.000215459	no BLAST hit	-	-	-	-	-	-	-	-
a1219039_2	F	25	0.00899863	3	0.000962157	-4.32781	6.35022e-10	15	0.00544653	0	0	-3.65262	0.00668617	28	0.00474882	15	0.00353868	-0.115006	0.860073	no BLAST hit	-	-	-	-	-	-	-	-
a121913_38	A	0	0	49	0.00192479	5.3458	8.71431e-09	0	0	25	0.00206219	6.89812	9.44491e-10	49	0.00101786	25	0.000722359	-0.0446165	0.940363	gi|350539093|ref|NP_001234118.1| histone H4 [Solanum lycopersicum]_x0001_gi|350539145|ref|NP_001234121.1| histone H4 [Solanum lycopersicum]_x0001_gi|462243|sp|P35057.2|H4_SOLLC RecName: Full=Histone H4_x0001_gi|51315706|sp|Q6V9I2.3|H4_SOLCH RecName: Full=Histone H4_x0001_gi|51315714|sp|Q71V09.3|H4_CAPAN RecName: Full=Histone H4; AltName: Full=CaH4_x0001_gi|297150|emb|CAA48923.1| histone H4 [Solan…	2e-62	195	a121913_38	sp|P62792|H4_PHACH Histone H4 OS=Phanerochaete chrysosporium GN=H4.1 PE=3 SV=2	97.56	5e-39	158	-
a121914_77	H	79	0.0118062	29	0.00386162	-2.71471	2.55772e-20	83	0.0125128	19	0.00531282	-0.872845	0.0140815	108	0.00760499	102	0.00999072	-0.933008	9.46166e-06	gi|356546116|ref|XP_003541477.1| PREDICTED: uncharacterized protein LOC100800468 [Glycine max]	2e-50	173	a121914_77	tr|J3Q7B9|J3Q7B9_PUCT1 Uncharacterized protein OS=Puccinia triticina (isolate 1-1 / race 1 (BBBD)) GN=PTTG_07285 PE=4 SV=1	42.05	1e-15	84	-
a12192_205	D	263	0.00959527	1098	0.0356938	0.792829	1.66813e-19	313	0.0115196	580	0.039593	2.14416	8.22935e-103	1361	0.0233965	893	0.0213534	-0.407535	1.28872e-10	gi|357506559|ref|XP_003623568.1| hypothetical protein MTR_7g072520 [Medicago truncatula]_x0001_gi|355498583|gb|AES79786.1| hypothetical protein MTR_7g072520 [Medicago truncatula]	0	822	-	-	-	-	-	-
a121926_38	F	36	0.00550548	2	0.000272528	-5.43884	8.98822e-15	40	0.00617085	3	0.000858426	-2.4827	0.000161749	38	0.00273822	43	0.00430998	-1.19381	0.000593768	no BLAST hit	-	-	-	-	-	-	-	-
a121944_36	F	342	0.023232	94	0.00568953	-3.13218	9.94969e-97	495	0.0339202	41	0.00521114	-2.33947	1.73141e-41	436	0.0139553	536	0.0238637	-1.31338	6.90611e-45	no BLAST hit	-	-	-	-	-	-	-	-
a121988_34	F	108	0.00693727	7	0.000400637	-5.21645	7.78314e-42	75	0.0048598	2	0.000240372	-3.97455	4.61111e-11	115	0.0034806	77	0.00324167	-0.436767	0.0777316	gi|358347336|ref|XP_003637714.1| hypothetical protein MTR_099s0015, partial [Medicago truncatula]_x0001_gi|355503649|gb|AES84852.1| hypothetical protein MTR_099s0015, partial [Medicago truncatula]	2e-103	301	a121988_34	tr|F4NV23|F4NV23_BATDJ Putative uncharacterized protein OS=Batrachochytrium dendrobatidis (strain JAM81 / FGSC 10211) GN=BATDEDRAFT_22526 PE=4 SV=1	38.02	9e-17	89.4	-
a1219982_2	F	14	0.00397324	4	0.0010115	-3.07627	6.64452e-05	14	0.00400809	0	0	-3.55309	0.00975379	18	0.00240703	14	0.0026041	-0.6529	0.313402	no BLAST hit	-	-	-	-	-	-	-	-
a122_1605	D	3672	0.139397	6471	0.218882	-0.451492	3.48698e-55	3046	0.116647	6288	0.446633	2.29995	0	10143	0.181429	9334	0.232237	-0.895553	0	gi|388508864|gb|AFK42498.1| unknown [Medicago truncatula]	2e-165	473	a122_1605	sp|P27476|NSR1_YEAST Nuclear localization sequence-binding protein OS=Saccharomyces cerevisiae (strain ATCC 204508 / S288c) GN=NSR1 PE=1 SV=1	28.17	1e-26	118	-
a122000_24	D	69	0.00145417	346	0.00649728	1.05719	1.7024e-10	27	0.000574015	87	0.00343064	2.94232	8.54356e-23	415	0.00412104	114	0.00157465	0.848607	3.24936e-09	gi|356503769|ref|XP_003520676.1| PREDICTED: pentatricopeptide repeat-containing protein At5g03800-like [Glycine max]	0	1047	a122000_24	tr|B0DSG9|B0DSG9_LACBS Predicted protein OS=Laccaria bicolor (strain S238N-H82 / ATCC MYA-4686) GN=LACBIDRAFT_295434 PE=4 SV=1	22.99	1e-08	65.5	-
a122022_44	F	215	0.0131112	104	0.00565101	-2.31667	8.66827e-45	230	0.014149	24	0.00273845	-2.00626	1.5339e-16	319	0.00916615	254	0.010152	-0.686742	4.99389e-08	gi|357447215|ref|XP_003593883.1| F-box protein SKIP19 [Medicago truncatula]_x0001_gi|355482931|gb|AES64134.1| F-box protein SKIP19 [Medicago truncatula]	1e-86	264	a122022_44	tr|L0P963|L0P963_PNEJ8 I WGS project CAKM00000000 data, strain SE8, contig 98 OS=Pneumocystis jiroveci (strain SE8) GN=PNEJI1_003605 PE=4 SV=1	26.06	9e-06	53.1	-
a12205_138	D	157	0.00862127	306	0.0149721	-0.306148	0.041252	107	0.00592717	237	0.0243505	2.40154	1.07568e-48	463	0.0119797	344	0.0123807	-0.586867	3.37528e-08	gi|357486031|ref|XP_003613303.1| hypothetical protein MTR_5g035070 [Medicago truncatula]_x0001_gi|355514638|gb|AES96261.1| hypothetical protein MTR_5g035070 [Medicago truncatula]	0	566	-	-	-	-	-	-
a122050_27	D	23	0.00185734	133	0.00956979	1.26281	7.32628e-06	29	0.0023624	119	0.0179804	3.2911	4.82061e-34	156	0.0059358	148	0.00783318	-0.939521	5.06897e-08	gi|356538303|ref|XP_003537643.1| PREDICTED: uncharacterized protein LOC100805574 [Glycine max]	8e-08	54.7	-	-	-	-	-	-
a122077_43	H	11	0.00193833	2	0.000314017	-3.72835	0.000135947	28	0.00497721	4	0.00131882	-1.55309	0.0251761	13	0.00107937	32	0.00369572	-2.31503	1.05256e-06	gi|356513650|ref|XP_003525524.1| PREDICTED: uncharacterized protein LOC100782442 [Glycine max]	3e-26	102	-	-	-	-	-	-
a12209_345	D	39	0.00508214	207	0.0240348	1.13917	2.01418e-07	39	0.00512671	111	0.0270641	2.76328	4.33625e-27	246	0.0151046	150	0.0128111	-0.301774	0.0815261	gi|357481457|ref|XP_003611014.1| Pre-mRNA-splicing factor CLF1 [Medicago truncatula]_x0001_gi|355512349|gb|AES93972.1| Pre-mRNA-splicing factor CLF1 [Medicago truncatula]	5e-47	162	a12209_345	sp|Q527H0|CLF1_MAGO7 Pre-mRNA-splicing factor CLF1 OS=Magnaporthe oryzae (strain 70-15 / ATCC MYA-4617 / FGSC 8958) GN=CLF1 PE=3 SV=1	43.53	2e-11	64.3	-
a122101_30	H	147	0.0097282	70	0.00412764	-2.3393	2.45768e-31	131	0.00874538	18	0.00222883	-1.60923	1.51575e-07	217	0.00676654	149	0.00646272	-0.473087	0.00499311	gi|357464889|ref|XP_003602726.1| Respiratory burst oxidase-like protein [Medicago truncatula]_x0001_gi|355491774|gb|AES72977.1| Respiratory burst oxidase-like protein [Medicago truncatula]	4e-51	181	a122101_30	tr|F8NRU2|F8NRU2_SERL9 Putative uncharacterized protein OS=Serpula lacrymans var. lacrymans (strain S7.9) GN=SERLADRAFT_386004 PE=4 SV=1	42.03	1e-12	75.5	-
a122138_53	D	24	0.00270888	96	0.00965468	0.731085	0.0213465	19	0.00216334	38	0.0080251	2.25427	4.18548e-08	120	0.00638192	57	0.00421664	0.0585304	0.855523	gi|356555936|ref|XP_003546285.1| PREDICTED: receptor-like protein kinase-like [Glycine max]	4e-61	206	a122138_53	sp|Q01513|CYAA_PODAS Adenylate cyclase OS=Podospora anserina PE=3 SV=1	25.17	6e-07	49.7	-
a122208_34	H	157	0.00453418	77	0.00198143	-2.29675	1.08591e-32	128	0.00372908	17	0.000918622	-1.65827	1.12304e-07	234	0.00318425	145	0.00274461	-0.325015	0.0645455	gi|356544028|ref|XP_003540458.1| PREDICTED: choline transporter-like protein 5-A-like [Glycine max]	0	1009	a122208_34	sp|Q4I8E9|PNS1_GIBZE Protein PNS1 OS=Gibberella zeae (strain PH-1 / ATCC MYA-4620 / FGSC 9075 / NRRL 31084) GN=PNS1 PE=3 SV=1	24.7	2e-17	87.8	-
a1222234_4	F	20	0.00573116	2	0.000510659	-4.59084	2.44337e-08	24	0.00693772	0	0	-4.3307	0.00022041	22	0.00297048	24	0.00450752	-1.141	0.0177943	no BLAST hit	-	-	-	-	-	-	-	-
a12224_158	F	195	0.0259843	75	0.00890484	-2.64743	3.07634e-47	240	0.0322612	15	0.00373987	-2.74573	1.71122e-24	270	0.0169524	255	0.0222705	-0.933008	5.21848e-13	no BLAST hit	-	-	-	-	-	-	-	-
a122295_45	G	11	0.00175498	9	0.00127941	-1.55842	0.0261682	12	0.00193131	0	0	-3.3307	0.0204446	20	0.00150349	12	0.0012548	-0.278505	0.712619	gi|357503303|ref|XP_003621940.1| TMV resistance protein N [Medicago truncatula]_x0001_gi|355496955|gb|AES78158.1| TMV resistance protein N [Medicago truncatula]	5e-10	57	-	-	-	-	-	-
a12233_249	H	959	0.0549619	517	0.0264011	-2.16028	1.39045e-179	705	0.0407591	167	0.017908	-0.823509	4.25263e-13	1476	0.0398585	872	0.0327546	-0.256178	7.50398e-05	gi|217330694|gb|ACK38186.1| unknown [Medicago truncatula]_x0001_gi|218506067|gb|ACK77675.1| unknown [Medicago truncatula]	1e-154	436	a12233_249	sp|P0CQ96|SUB2_CRYNJ ATP-dependent RNA helicase SUB2 OS=Cryptococcus neoformans var. neoformans serotype D (strain JEC21 / ATCC MYA-565) GN=SUB2 PE=3 SV=1	71.81	5e-75	278	-
a122339_36	G	99	0.00377524	85	0.00288813	-1.48888	3.59605e-12	173	0.00665499	13	0.000927558	-2.47992	3.70321e-16	184	0.00330612	186	0.00464874	-1.03107	2.47078e-11	gi|357514871|ref|XP_003627724.1| Polyadenylate-binding protein 2-A [Medicago truncatula]_x0001_gi|355521746|gb|AET02200.1| Polyadenylate-binding protein 2-A [Medicago truncatula]	1e-143	434	a122339_36	sp|O14327|PAB2_SCHPO Polyadenylate-binding protein 2 OS=Schizosaccharomyces pombe (strain 972 / ATCC 24843) GN=pab2 PE=3 SV=1	36.25	2e-09	60.8	-
a12234_236	H	450	0.0221366	271	0.0118784	-2.00055	4.09972e-77	664	0.0329503	78	0.0071793	-1.83537	8.23741e-41	721	0.0167119	742	0.023923	-1.05689	5.28568e-44	gi|357482765|ref|XP_003611669.1| ADP-ribosylation factor [Medicago truncatula]_x0001_gi|355513004|gb|AES94627.1| ADP-ribosylation factor [Medicago truncatula]_x0001_gi|388506068|gb|AFK41100.1| unknown [Medicago truncatula]	5e-126	361	a12234_236	sp|P0CM16|ARF_CRYNJ ADP-ribosylation factor OS=Cryptococcus neoformans var. neoformans serotype D (strain JEC21 / ATCC MYA-565) GN=ARF PE=1 SV=1	84.44	2e-86	316	-
a12235_254	H	1460	0.0601852	599	0.0220015	-2.55426	0	1405	0.0584259	210	0.0161974	-1.48784	1.87273e-63	2059	0.0399931	1615	0.0436338	-0.665061	1.86745e-43	gi|255645375|gb|ACU23184.1| unknown [Glycine max]	2e-136	394	a12235_254	sp|C4YDI6|CDC42_CANAW Cell division control protein 42 homolog OS=Candida albicans (strain WO-1) GN=CDC42 PE=3 SV=1	59.2	6e-55	212	-
a12258_187	H	921	0.0258278	518	0.0129433	-2.09916	1.97082e-166	412	0.0116551	95	0.00498471	-0.862378	1.17568e-08	1439	0.0190143	507	0.00931857	0.489539	9.31994e-12	gi|356501055|ref|XP_003519344.1| PREDICTED: protein kinase APK1A, chloroplastic-like isoform 1 [Glycine max]	0	589	a12258_187	sp|P32562|CDC5_YEAST Cell cycle serine/threonine-protein kinase CDC5/MSD2 OS=Saccharomyces cerevisiae (strain ATCC 204508 / S288c) GN=CDC5 PE=1 SV=1	31.7	2e-18	91.7	0.508906
a122609_21	F	53	0.0069992	2	0.000235337	-5.99684	2.84524e-21	49	0.00652771	1	0.000247093	-4.36044	6.3238e-08	55	0.00342237	50	0.00432769	-0.877967	0.0048826	gi|217071014|gb|ACJ83867.1| unknown [Medicago truncatula]_x0001_gi|388517211|gb|AFK46667.1| unknown [Medicago truncatula]	1e-10	58.9	-	-	-	-	-	-
a122619_42	F	81	0.0102608	6	0.000677226	-5.0238	2.09361e-31	77	0.0098396	2	0.000474038	-4.01252	2.17017e-11	87	0.00519284	79	0.00655896	-0.876307	0.000282024	gi|357444253|ref|XP_003592404.1| Primary amine oxidase [Medicago truncatula]_x0001_gi|355481452|gb|AES62655.1| Primary amine oxidase [Medicago truncatula]	2e-35	102	-	-	-	-	-	-
a122698_23	D	52	0.00250376	58	0.00248832	-1.11137	9.71538e-05	13	0.00063143	32	0.00288289	2.55383	6.37478e-08	110	0.00249559	45	0.00142009	0.274036	0.375607	gi|356567107|ref|XP_003551764.1| PREDICTED: PI-PLC X domain-containing protein At5g67130-like [Glycine max]	2e-135	372	a122698_23	tr|B8PF60|B8PF60_POSPM Predicted protein OS=Postia placenta (strain ATCC 44394 / Madison 698-R) GN=POSPLDRAFT_97624 PE=4 SV=1	26.73	8e-14	58.2	-
a12271_232	H	1056	0.082456	473	0.0329085	-2.42761	3.02602e-227	1209	0.0952307	176	0.0257134	-1.5259	8.85803e-57	1529	0.0562545	1385	0.0708797	-0.872768	2.58719e-59	gi|356543302|ref|XP_003540101.1| PREDICTED: uncharacterized protein LOC100775288 [Glycine max]	5e-52	166	-	-	-	-	-	-
a122719_60	F	82	0.00682728	45	0.00333837	-2.13461	3.52941e-16	133	0.0111706	10	0.00155784	-2.47909	1.18188e-12	127	0.00498229	143	0.00780339	-1.18666	5.72549e-11	gi|357446637|ref|XP_003593594.1| hypothetical protein MTR_2g013950 [Medicago truncatula]_x0001_gi|87240507|gb|ABD32365.1| DNA-binding WRKY; VQ [Medicago truncatula]_x0001_gi|217073246|gb|ACJ84982.1| unknown [Medicago truncatula]_x0001_gi|355482642|gb|AES63845.1| hypothetical protein MTR_2g013950 [Medicago truncatula]_x0001_gi|388508798|gb|AFK42465.1| unknown [Medicago truncatula]	3e-24	96.7	-	-	-	-	-	-
a122780_64	H	69	0.0139491	26	0.00468337	-2.677	1.22742e-17	75	0.015295	9	0.00340431	-1.80463	2.0966e-05	95	0.00904925	84	0.0111299	-0.837932	0.000316168	gi|356537256|ref|XP_003537145.1| PREDICTED: APO protein 3, mitochondrial-like [Glycine max]	3e-29	109	-	-	-	-	-	-
a12280_194	H	1625	0.0491673	863	0.023266	-2.18192	0	1545	0.0471567	329	0.0186255	-0.977181	2.3563e-36	2488	0.0354703	1874	0.0371626	-0.606605	7.98947e-43	gi|357454295|ref|XP_003597428.1| RNA-binding protein [Medicago truncatula]_x0001_gi|355486476|gb|AES67679.1| RNA-binding protein [Medicago truncatula]	0	817	a12280_194	sp|O60176|YG41_SCHPO Uncharacterized RNA-binding protein C23E6.01c OS=Schizosaccharomyces pombe (strain 972 / ATCC 24843) GN=SPBC23E6.01c PE=1 SV=2	41.16	3e-56	217	0.563698
a12281_270	H	660	0.043825	356	0.0210628	-2.1595	6.02153e-124	852	0.0570703	107	0.0132939	-1.73898	2.04049e-48	1016	0.031788	959	0.041736	-0.932173	3.85487e-46	gi|225464217|ref|XP_002265712.1| PREDICTED: thioredoxin-like protein 4B isoform 1 [Vitis vinifera]_x0001_gi|359480353|ref|XP_003632435.1| PREDICTED: thioredoxin-like protein 4B isoform 2 [Vitis vinifera]_x0001_gi|297744299|emb|CBI37269.3| unnamed protein product [Vitis vinifera]	7e-87	256	a12281_270	sp|P87215|DIMI_SCHPO Mitosis protein dim1 OS=Schizosaccharomyces pombe (strain 972 / ATCC 24843) GN=dim1 PE=1 SV=1	36.03	1e-17	86.3	-
a12285_230	H	1831	0.071438	769	0.0267335	-2.52049	0	2055	0.0808808	324	0.0236524	-1.41081	2.17719e-85	2600	0.0477976	2379	0.0608344	-0.887314	5.67878e-104	gi|357480017|ref|XP_003610294.1| F-box protein SKIP1 [Medicago truncatula]_x0001_gi|355511349|gb|AES92491.1| F-box protein SKIP1 [Medicago truncatula]	0	560	a12285_230	sp|C8V4D4|GRRA_EMENI SCF E3 ubiquitin ligase complex F-box protein grrA OS=Emericella nidulans (strain FGSC A4 / ATCC 38163 / CBS 112.46 / NRRL 194 / M139) GN=grrA PE=2 SV=1	25.91	2e-11	67.4	-
a122916_31	F	9	0.000932068	4	0.000369108	-2.43884	0.00586061	13	0.00135813	1	0.000193773	-2.44617	0.0415262	13	0.000634367	14	0.00095027	-1.12239	0.0861257	gi|357501719|ref|XP_003621148.1| Quinohaemoprotein ethanol dehydrogenase type-1 [Medicago truncatula]_x0001_gi|355496163|gb|AES77366.1| Quinohaemoprotein ethanol dehydrogenase type-1 [Medicago truncatula]	2e-27	108	-	-	-	-	-	-
a12292_305	H	184	0.0137316	36	0.00239384	-3.62255	3.25211e-59	46	0.00346301	39	0.00544574	1.01611	0.00282529	220	0.00773603	85	0.00415754	0.356499	0.0827899	gi|357472659|ref|XP_003606614.1| Aquaporin TIP1-1 [Medicago truncatula]_x0001_gi|355507669|gb|AES88811.1| Aquaporin TIP1-1 [Medicago truncatula]	5e-123	352	a12292_305	sp|P0CD92|AQY1_YEASX Aquaporin-1 OS=Saccharomyces cerevisiae GN=AQY1 PE=2 SV=1	25.58	2e-08	55.8	-
a122967_49	F	198	0.0581499	66	0.017271	-2.85388	9.01541e-52	324	0.095989	26	0.0142872	-2.38514	4.08363e-28	264	0.0365325	350	0.0673699	-1.42229	2.24263e-33	no BLAST hit	-	-	-	-	-	-	-	-
a122969_44	A	0	0	38	0.00213083	4.97901	5.94047e-07	2	0.00012697	19	0.00223728	4.50219	1.66862e-07	38	0.00112681	21	0.000866184	-0.15986	0.775364	gi|388517971|gb|AFK47047.1| unknown [Lotus japonicus]	1e-137	392	-	-	-	-	-	-
a123_2470	A	121	0.017768	2374	0.310615	3.02533	2.22292e-267	84	0.012443	2989	0.821237	6.4074	0	2495	0.17263	3073	0.295754	-1.31608	1.78109e-253	gi|357510851|ref|XP_003625714.1| Cytokinin-O-glucosyltransferase [Medicago truncatula]_x0001_gi|355500729|gb|AES81932.1| Cytokinin-O-glucosyltransferase [Medicago truncatula]	5e-25	99.4	-	-	-	-	-	-
a123001_39	G	22	0.000641008	17	0.000441345	-1.64088	0.000725429	108	0.00317436	5	0.000272583	-3.17869	3.31241e-13	39	0.000535423	113	0.00215791	-2.55025	9.84808e-24	gi|351721750|ref|NP_001236708.1| TPR-containing protein kinase [Glycine max]_x0001_gi|62079554|gb|AAX61123.1| TPR-containing protein kinase [Glycine max]	0	870	a123001_39	sp|Q6FN53|STE20_CANGA Serine/threonine-protein kinase STE20 OS=Candida glabrata (strain ATCC 2001 / CBS 138 / JCM 3761 / NBRC 0622 / NRRL Y-65) GN=STE20 PE=3 SV=1	23.16	2e-08	58.2	-
a123043_39	H	50	0.00400482	27	0.00192692	-2.15788	2.08368e-10	69	0.00557512	14	0.00209812	-1.0469	0.00898876	77	0.002906	83	0.00435717	-1.12372	2.92868e-06	gi|356504569|ref|XP_003521068.1| PREDICTED: protein kinase G11A-like [Glycine max]	3e-82	263	a123043_39	sp|O42626|NRC2_NEUCR Serine/threonine-protein kinase nrc-2 OS=Neurospora crassa (strain ATCC 24698 / 74-OR23-1A / CBS 708.71 / DSM 1257 / FGSC 987) GN=nrc-2 PE=3 SV=1	50	1e-22	103	-
a123047_52	F	18	0.00340563	9	0.00151725	-2.26891	0.000130497	33	0.00629842	0	0	-4.79013	7.46526e-06	27	0.00240703	33	0.00409216	-1.30498	0.00136534	gi|78192243|gb|ABB30162.1| sucrose transport protein SUF4 [Pisum sativum]	7e-41	142	-	-	-	-	-	-
a12309_189	H	102	0.0304099	53	0.0140792	-2.21342	1.00238e-20	114	0.0342856	13	0.00725182	-1.87818	4.57524e-08	155	0.021774	127	0.024816	-0.72803	7.58951e-05	no BLAST hit	-	-	-	-	-	-	-	-
a123090_51	F	84	0.00718638	43	0.00327784	-2.23497	1.86517e-17	117	0.0100974	8	0.00128059	-2.6161	6.88948e-12	127	0.00511949	125	0.00700898	-0.99257	1.71857e-07	gi|356521550|ref|XP_003529417.1| PREDICTED: DUF246 domain-containing protein At1g04910-like [Glycine max]	4e-61	202	-	-	-	-	-	-
a1231_731	D	2103	0.0596264	4132	0.104387	-0.294523	4.96812e-15	1539	0.044018	3725	0.197612	2.52951	0	6235	0.0832967	5264	0.0978203	-0.77124	2.60603e-180	gi|357441321|ref|XP_003590938.1| hypothetical protein MTR_1g079870 [Medicago truncatula]_x0001_gi|355479986|gb|AES61189.1| hypothetical protein MTR_1g079870 [Medicago truncatula]	0	674	-	-	-	-	-	-
a123101_20	F	33	0.00327399	16	0.0014144	-2.31331	9.01246e-08	42	0.00420344	0	0	-5.13805	2.6804e-07	49	0.00229061	42	0.00273103	-0.793078	0.0207338	gi|357477953|ref|XP_003609262.1| Protein kinase G11A [Medicago truncatula]_x0001_gi|355510317|gb|AES91459.1| Protein kinase G11A [Medicago truncatula]	3e-88	268	a123101_20	sp|P53739|FPK1_YEAST Flippase kinase 1 OS=Saccharomyces cerevisiae (strain ATCC 204508 / S288c) GN=FPK1 PE=1 SV=1	50.45	1e-28	122	-
a12312_200	F	90	0.0129265	51	0.00652675	-2.08834	3.38015e-17	51	0.00738926	5	0.00134368	-2.09623	0.000118113	141	0.00954221	56	0.00527157	0.316726	0.238951	gi|388509596|gb|AFK42864.1| unknown [Medicago truncatula]	3e-11	60.8	-	-	-	-	-	-
a123123_25	D	5	0.000470742	39	0.00327164	1.69456	0.00332805	2	0.000189948	15	0.00264236	4.16116	6.14064e-06	44	0.0019519	17	0.001049	0.356499	0.493133	gi|357517297|ref|XP_003628937.1| BTB/POZ domain-containing protein [Medicago truncatula]_x0001_gi|355522959|gb|AET03413.1| BTB/POZ domain-containing protein [Medicago truncatula]	7e-50	171	-	-	-	-	-	-
a123193_47	D	29	0.00115669	171	0.00607719	1.29096	1.83029e-07	14	0.000563299	35	0.00261201	2.57619	1.2072e-08	200	0.00375872	49	0.00128094	1.01368	2.66271e-06	gi|255544500|ref|XP_002513311.1| splicing endonuclease positive effector sen1, putative [Ricinus communis]_x0001_gi|223547219|gb|EEF48714.1| splicing endonuclease positive effector sen1, putative [Ricinus communis]	6e-46	174	a123193_47	tr|Q59SG9|Q59SG9_CANAL Flocculin-like protein OS=Candida albicans (strain SC5314 / ATCC MYA-2876) GN=PGA55 PE=4 SV=1	24.16	9e-06	54.3	0.803213
a123259_65	G	20	0.00308256	25	0.00343328	-0.946987	0.0442317	10	0.0015548	0	0	-3.06766	0.0436899	45	0.00326803	10	0.00101017	1.15445	0.0214361	gi|357451315|ref|XP_003595934.1| Strawberry notch-like protein [Medicago truncatula]_x0001_gi|355484982|gb|AES66185.1| Strawberry notch-like protein [Medicago truncatula]	4e-29	111	-	-	-	-	-	-
a12326_200	H	482	0.0205585	251	0.00953907	-2.21026	1.75008e-93	662	0.0284836	98	0.00782094	-1.50171	7.91254e-31	733	0.0147313	760	0.0212457	-1.06766	8.90963e-46	gi|388506134|gb|AFK41133.1| unknown [Medicago truncatula]	3e-136	393	a12326_200	sp|O14346|HACD_SCHPO Probable very-long-chain (3R)-3-hydroxyacyl-[acyl-carrier protein] dehydratase OS=Schizosaccharomyces pombe (strain 972 / ATCC 24843) GN=SPBC19C2.15c PE=3 SV=2	28.85	9e-18	88.6	-
a123300_35	F	298	0.00557214	131	0.00218255	-2.45466	7.26816e-66	243	0.00458357	14	0.000489804	-2.86319	7.84681e-26	429	0.00377968	257	0.00314958	-0.276261	0.0311836	gi|357454167|ref|XP_003597364.1| Telomeric repeat-binding protein [Medicago truncatula]_x0001_gi|355486412|gb|AES67615.1| Telomeric repeat-binding protein [Medicago truncatula]	0	1115	-	-	-	-	-	-
a123306_38	F	296	0.0231433	15	0.00104499	-5.57148	1.60227e-113	50	0.00394362	2	0.000292585	-3.38959	5.56134e-07	311	0.0114574	52	0.00266471	1.56486	2.16492e-17	gi|388505362|gb|AFK40747.1| unknown [Medicago truncatula]	3e-82	252	a123306_38	sp|Q7LL04|YQK1_SCHPO UPF0676 protein C1494.01 OS=Schizosaccharomyces pombe (strain 972 / ATCC 24843) GN=SPCC1494.01 PE=3 SV=2	31.82	2e-07	52.8	-
a123335_35	F	4	0.000270165	1	6.01807e-05	-3.26891	0.0376448	17	0.00115827	0	0	-3.8332	0.00313508	5	0.000159122	17	0.000752543	-2.781	0.000110801	gi|357463421|ref|XP_003601992.1| hypothetical protein MTR_3g087620 [Medicago truncatula]_x0001_gi|355491040|gb|AES72243.1| hypothetical protein MTR_3g087620 [Medicago truncatula]	0.0002	43.5	-	-	-	-	-	-
a12334_190	H	727	0.0376122	413	0.0190385	-2.08473	1.64028e-130	355	0.0185274	106	0.010261	-0.489488	0.00201773	1140	0.0277902	461	0.0156318	0.290725	0.000378129	gi|217072154|gb|ACJ84437.1| unknown [Medicago truncatula]	3e-118	345	-	-	-	-	-	-
a12337_253	H	1465	0.0675101	682	0.0280029	-2.37197	0	1412	0.0656384	222	0.0191414	-1.41484	3.31223e-59	2147	0.0466181	1634	0.0493511	-0.621556	4.27439e-39	gi|217071594|gb|ACJ84157.1| unknown [Medicago truncatula]_x0001_gi|388493118|gb|AFK34625.1| unknown [Medicago truncatula]_x0001_gi|388514053|gb|AFK45088.1| unknown [Medicago truncatula]	1e-117	341	a12337_253	sp|Q9UT70|BET5_SCHPO Transport protein particle subunit bet5 OS=Schizosaccharomyces pombe (strain 972 / ATCC 24843) GN=bet5 PE=3 SV=2	32.73	8e-17	85.1	-
a123463_24	D	14	0.00113055	87	0.00625994	1.36667	0.000136099	29	0.0023624	57	0.00861244	2.22918	1.66159e-11	101	0.00384305	86	0.00455171	-0.783523	0.000623109	gi|356537439|ref|XP_003537235.1| PREDICTED: probable protein phosphatase 2C 38-like [Glycine max]	3e-42	149	-	-	-	-	-	1.66667
a123543_47	A	0	0	91	0.00535392	6.23888	2.11062e-15	0	0	35	0.00432414	7.38355	7.39596e-13	91	0.00283123	35	0.00151469	0.363041	0.285903	gi|351721278|ref|NP_001237204.1| uncharacterized protein LOC100306335 [Glycine max]_x0001_gi|255628235|gb|ACU14462.1| unknown [Glycine max]	3e-44	148	a123543_47	sp|Q9URX6|RL31_SCHPO 60S ribosomal protein L31 OS=Schizosaccharomyces pombe (strain 972 / ATCC 24843) GN=rpl31 PE=3 SV=1	56.36	2e-29	125	-
a123545_34	F	101	0.00707251	46	0.00287011	-2.40356	1.48618e-22	298	0.0210504	5	0.000655105	-4.64297	3.27508e-44	147	0.00485022	303	0.0139062	-2.05897	4.43128e-48	gi|357441999|ref|XP_003591277.1| hypothetical protein MTR_1g085190 [Medicago truncatula]_x0001_gi|355480325|gb|AES61528.1| hypothetical protein MTR_1g085190 [Medicago truncatula]_x0001_gi|388491842|gb|AFK33987.1| unknown [Medicago truncatula]	3e-48	156	-	-	-	-	-	-
a123568_30	F	8	0.00101124	3	0.000337888	-2.68395	0.00614848	13	0.00165767	0	0	-3.44617	0.0140905	11	0.00065516	13	0.00107701	-1.25648	0.0696997	gi|388516425|gb|AFK46274.1| unknown [Lotus japonicus]	2e-07	51.2	-	-	-	-	-	-
a123595_31	F	52	0.00514173	21	0.00185018	-2.57704	4.74296e-13	68	0.00678277	4	0.000740039	-2.8332	6.873e-08	73	0.00340111	72	0.00466608	-0.995571	0.000103435	gi|297847946|ref|XP_002891854.1| F20N2.19 [Arabidopsis lyrata subsp. lyrata]_x0001_gi|297337696|gb|EFH68113.1| F20N2.19 [Arabidopsis lyrata subsp. lyrata]	0.0004	43.5	-	-	-	-	-	-
a123618_46	F	11	0.00291184	0	0	-5.72835	3.03808e-05	13	0.00347145	0	0	-3.44617	0.0140905	11	0.00137202	13	0.00225544	-1.25648	0.0696997	no BLAST hit	-	-	-	-	-	-	-	-
a12362_171	H	709	0.0421056	301	0.0159275	-2.50494	1.43796e-158	766	0.0458897	129	0.0143342	-1.31571	2.93035e-29	1010	0.0282623	895	0.0348362	-0.841074	2.06716e-36	gi|356563705|ref|XP_003550100.1| PREDICTED: uncharacterized protein At3g03773-like isoform 1 [Glycine max]	2e-88	263	a12362_171	sp|Q11118|WOS2_SCHPO Protein wos2 OS=Schizosaccharomyces pombe (strain 972 / ATCC 24843) GN=wos2 PE=2 SV=1	32.14	2e-07	53.1	-
a123625_24	A	4	0.000311921	49	0.00340462	2.3458	3.00928e-05	4	0.000314656	35	0.00510671	4.38355	8.03494e-13	53	0.00194739	39	0.00199325	-0.572952	0.113066	no BLAST hit	-	-	-	-	-	-	-	-
a12366_233	H	1297	0.0437504	483	0.014517	-2.694	0	1420	0.0483195	149	0.0094041	-1.99824	1.88915e-96	1780	0.0282914	1569	0.0346879	-0.833438	4.58682e-62	gi|10673973|gb|AAF89745.3|AF171230_1 phosphatidic acid phosphatase beta [Vigna unguiculata]	0	570	a12366_233	sp|Q9UUA6|DPP1_SCHPO Probable diacylglycerol pyrophosphate phosphatase 1 OS=Schizosaccharomyces pombe (strain 972 / ATCC 24843) GN=dpp1 PE=3 SV=1	39.26	1e-27	121	1.23153
a123695_48	G	14	0.000906177	14	0.000807424	-1.26891	0.0322138	111	0.00724771	2	0.000242217	-4.54015	5.84766e-17	28	0.000853955	113	0.00479377	-3.02829	3.67783e-28	gi|388492456|gb|AFK34294.1| unknown [Lotus japonicus]	1e-135	389	-	-	-	-	-	-
a123710_41	A	3	0.000252269	84	0.00629377	3.53844	6.41183e-12	6	0.000508963	15	0.00236006	2.57619	0.000280748	87	0.0034471	21	0.00115738	1.03516	0.00253111	no BLAST hit	-	-	-	-	-	-	-	-
a123722_30	H	91	0.00365679	31	0.00110996	-2.82251	3.75105e-24	90	0.00364832	11	0.000827065	-1.77815	3.52357e-06	122	0.00230999	101	0.00266007	-0.742944	0.000378259	gi|357444243|ref|XP_003592399.1| 5'-nucleotidase surE [Medicago truncatula]_x0001_gi|355481447|gb|AES62650.1| 5'-nucleotidase surE [Medicago truncatula]	0	528	a123722_30	tr|G8Y0V4|G8Y0V4_PICSO Piso0_004947 protein OS=Pichia sorbitophila (strain ATCC MYA-4447 / BCRC 22081 / CBS 7064 / NBRC 10061 / NRRL Y-12695) GN=Piso0_004947 PE=4 SV=1	24.19	2e-09	66.2	-
a123732_27	D	51	0.00103208	18	0.000324567	-2.77142	8.95461e-14	13	0.000265387	31	0.0011738	2.50802	1.42405e-07	69	0.000657937	44	0.000583593	-0.366377	0.287787	gi|388501740|gb|AFK38936.1| unknown [Medicago truncatula]	1e-38	150	-	-	-	-	-	-
a123732_27	H	51	0.00103208	18	0.000324567	-2.77142	8.95461e-14	13	0.000265387	31	0.0011738	2.50802	1.42405e-07	69	0.000657937	44	0.000583593	-0.366377	0.287787	gi|388501740|gb|AFK38936.1| unknown [Medicago truncatula]	1e-38	150	-	-	-	-	-	-
a123741_42	D	4	0.00111907	26	0.00648126	1.43152	0.0397005	0	0	14	0.00732849	6.06162	4.62139e-06	30	0.00395467	14	0.00256708	0.0840655	0.903888	no BLAST hit	-	-	-	-	-	-	-	-
a123762_30	E	10	0.000430883	268	0.0102892	3.47525	3.7636e-35	306	0.0133007	14	0.00112869	-3.19577	1.03089e-35	278	0.00564412	320	0.00903697	-1.21846	2.57595e-24	gi|357439553|ref|XP_003590054.1| RING finger protein [Medicago truncatula]_x0001_gi|355479102|gb|AES60305.1| RING finger protein [Medicago truncatula]	9e-124	364	a123762_30	sp|Q8SV35|Y733_ENCCU Uncharacterized RING finger protein ECU07_0330 OS=Encephalitozoon cuniculi (strain GB-M1) GN=ECU07_0330 PE=4 SV=2	46.94	5e-09	59.3	-
a123762_30	G	10	0.000430883	268	0.0102892	3.47525	3.7636e-35	306	0.0133007	14	0.00112869	-3.19577	1.03089e-35	278	0.00564412	320	0.00903697	-1.21846	2.57595e-24	gi|357439553|ref|XP_003590054.1| RING finger protein [Medicago truncatula]_x0001_gi|355479102|gb|AES60305.1| RING finger protein [Medicago truncatula]	9e-124	364	a123762_30	sp|Q8SV35|Y733_ENCCU Uncharacterized RING finger protein ECU07_0330 OS=Encephalitozoon cuniculi (strain GB-M1) GN=ECU07_0330 PE=4 SV=2	46.94	5e-09	59.3	-
a123786_24	F	22	0.0064611	2	0.000523362	-4.72835	3.66917e-09	16	0.0047402	0	0	-3.74573	0.0045323	24	0.00332114	16	0.00307976	-0.430508	0.479515	no BLAST hit	-	-	-	-	-	-	-	-
a123821_38	F	30	0.00339259	4	0.000403049	-4.17581	1.69554e-11	29	0.00330826	0	0	-4.60371	3.33692e-05	34	0.00181167	29	0.00214942	-0.785988	0.0650688	no BLAST hit	-	-	-	-	-	-	-	-
a123835_26	D	3	0.000372044	26	0.00287299	1.84656	0.0120421	0	0	11	0.00255243	5.7137	5.48072e-05	29	0.00169458	11	0.000894086	0.383079	0.565837	gi|77563563|gb|ABB00038.1| reverse transcriptase family member [Glycine max]	2e-29	112	-	-	-	-	-	-
a123887_41	H	19	0.00409339	11	0.00211159	-2.05741	0.00022586	35	0.00760659	4	0.00161242	-1.87502	0.00362649	30	0.00304539	39	0.00550691	-1.39398	0.00020056	no BLAST hit	-	-	-	-	-	-	-	-
a12389_227	G	131	0.0188152	160	0.0204761	-0.98041	1.16409e-08	24	0.0034773	2	0.000537473	-2.3307	0.00584163	291	0.0196935	26	0.00244751	2.46897	6.43998e-29	gi|357468871|ref|XP_003604720.1| Beta-glucosidase [Medicago truncatula]_x0001_gi|355505775|gb|AES86917.1| Beta-glucosidase [Medicago truncatula]	9e-36	129	-	-	-	-	-	-
a123914_40	A	0	0	13	0.000824816	3.43152	0.0121375	1	7.1832e-05	4	0.000532935	3.25427	0.0433278	13	0.000436175	5	0.000233351	0.363041	0.731376	gi|357493737|ref|XP_003617157.1| hypothetical protein MTR_5g088500 [Medicago truncatula]_x0001_gi|355518492|gb|AET00116.1| hypothetical protein MTR_5g088500 [Medicago truncatula]	4e-08	35.8	-	-	-	-	-	-
a123947_53	H	460	0.0425615	147	0.012119	-2.91473	3.65889e-121	486	0.0453616	52	0.00900226	-1.97011	4.83488e-33	607	0.026463	538	0.0326254	-0.84138	2.66118e-22	gi|356556068|ref|XP_003546349.1| PREDICTED: uncharacterized protein LOC100814044 [Glycine max]	1e-37	128	-	-	-	-	-	-
a12396_288	H	138	0.0288875	58	0.010818	-2.51946	4.95707e-32	102	0.0215389	22	0.00861673	-0.958727	0.00288508	196	0.0193321	124	0.0170124	-0.354957	0.0632006	gi|75860380|gb|ABA29157.1| unknown [Pisum sativum]	1e-42	144	-	-	-	-	-	-
a12399_230	H	1449	0.0308682	863	0.0163811	-2.01654	5.66566e-248	1536	0.0330086	283	0.0112803	-1.18604	3.66166e-49	2312	0.0232072	1819	0.0253974	-0.669474	2.29817e-49	gi|357511945|ref|XP_003626261.1| Acyl-CoA-binding domain-containing protein [Medicago truncatula]_x0001_gi|124360024|gb|ABN08040.1| Acyl-coA-binding protein, ACBP; Serine/threonine protein phosphatase, BSU1 [Medicago truncatula]_x0001_gi|355501276|gb|AES82479.1| Acyl-CoA-binding domain-containing protein [Medicago truncatula]	0	1232	a12399_230	sp|P87061|TEA1_SCHPO Tip elongation aberrant protein 1 OS=Schizosaccharomyces pombe (strain 972 / ATCC 24843) GN=tea1 PE=1 SV=1	27.31	1e-20	99	-
a124_2784	H	4139	0.690196	1819	0.27027	-2.45505	0	2400	0.40372	1143	0.356625	0.184058	0.000639128	5958	0.468133	3543	0.387223	-0.265614	4.58476e-18	gi|84796035|gb|ABC66105.1| putative pentameric polyubiquitin [Zinnia violacea]	4e-46	147	a124_2784	sp|P0CG63|UBI4P_YEAST Polyubiquitin OS=Saccharomyces cerevisiae (strain ATCC 204508 / S288c) GN=UBI4 PE=1 SV=1	96	1e-35	144	-
a12403_230	H	1439	0.0578255	753	0.0269613	-2.20326	2.14461e-275	1563	0.0633592	244	0.0183458	-1.4251	3.8288e-66	2192	0.0415041	1807	0.0475916	-0.736819	7.64132e-58	gi|351724257|ref|NP_001238587.1| uncharacterized protein LOC100527093 [Glycine max]_x0001_gi|255631540|gb|ACU16137.1| unknown [Glycine max]	2e-86	263	a12403_230	sp|Q9USZ5|TRS20_SCHPO Transport protein particle 20 kDa subunit OS=Schizosaccharomyces pombe (strain 972 / ATCC 24843) GN=trs20 PE=3 SV=1	47.41	7e-32	135	3.07456
a124044_32	A	8	0.000152535	137	0.00232749	2.82912	1.55548e-15	5	9.61704e-05	93	0.0033178	5.4715	1.59157e-34	145	0.00130268	98	0.00122467	-0.450271	0.0357783	gi|332322136|emb|CCA66044.1| hypothetical protein [Beta vulgaris subsp. vulgaris]	4e-86	198	a124044_32	tr|I1CBY6|I1CBY6_RHIO9 Uncharacterized protein OS=Rhizopus delemar (strain RA 99-880 / ATCC MYA-4621 / FGSC 9543 / NRRL 43880) GN=RO3G_10676 PE=4 SV=1	36.47	2e-16	90.9	0.671592
a124080_35	F	60	0.00816097	24	0.00290864	-2.59084	5.64379e-15	70	0.00960463	3	0.000763485	-3.29005	3.68279e-09	84	0.00538346	73	0.00650769	-0.812977	0.00121724	no BLAST hit	-	-	-	-	-	-	-	-
a124098_27	A	1	9.44496e-05	48	0.00403952	4.31605	4.17576e-08	0	0	27	0.00477147	7.00915	2.17258e-10	49	0.00218066	27	0.00167139	-0.155648	0.744439	gi|357474269|ref|XP_003607419.1| Methionyl-tRNA synthetase [Medicago truncatula]_x0001_gi|355508474|gb|AES89616.1| Methionyl-tRNA synthetase [Medicago truncatula]	1e-05	48.1	-	-	-	-	-	4.60829
a124107_28	F	13	0.00254951	5	0.000873719	-2.64743	0.000410723	19	0.00375889	0	0	-3.99366	0.00147316	18	0.00166333	19	0.0024422	-1.09347	0.0460573	gi|116047947|gb|ABJ53199.1| myosin XI-K [Nicotiana benthamiana]	1e-08	53.5	-	-	-	-	-	-
a12411_202	F	85	0.0102401	13	0.00139545	-3.97787	9.42262e-30	114	0.0138542	6	0.00135246	-2.99366	3.47951e-13	98	0.00556291	120	0.00947499	-1.30765	9.70379e-11	gi|15131688|emb|CAC48323.1| 2-Cys peroxiredoxin [Pisum sativum]	5e-33	120	a12411_202	sp|Q8SS85|TDX_ENCCU Putative thioredoxin peroxidase OS=Encephalitozoon cuniculi (strain GB-M1) GN=ECU03_1190 PE=1 SV=1	58.33	4e-12	67	-
a124141_49	G	74	0.0113462	57	0.00778722	-1.64548	1.14359e-10	134	0.020726	13	0.00372951	-2.11138	1.11864e-10	131	0.00946417	147	0.0147724	-1.18172	3.50974e-11	no BLAST hit	-	-	-	-	-	-	-	-
a12419_240	F	389	0.0177184	109	0.00442374	-3.10436	5.78801e-109	134	0.00615704	13	0.00110792	-2.11138	1.11864e-10	498	0.010688	147	0.0043884	0.744859	7.19437e-09	gi|351726660|ref|NP_001237134.1| uncharacterized protein LOC100527770 [Glycine max]_x0001_gi|255633161|gb|ACU16936.1| unknown [Glycine max]	5e-69	221	-	-	-	-	-	-
a12423_186	F	142	0.00793037	19	0.000945468	-4.17073	2.81298e-50	157	0.00884499	8	0.000835957	-3.04035	5.06255e-18	161	0.00423665	165	0.00603952	-1.05088	1.88253e-10	gi|388506836|gb|AFK41484.1| unknown [Medicago truncatula]	1e-129	374	-	-	-	-	-	-
a124232_27	E	5	0.000257328	54	0.00247627	2.16404	3.0361e-05	9	0.000467252	13	0.00125184	1.78478	0.00855438	59	0.00143074	22	0.000742084	0.407741	0.344813	gi|357473969|ref|XP_003607269.1| UDP-glucoronosyl/UDP-glucosyl transferase family protein-like protein [Medicago truncatula]_x0001_gi|355508324|gb|AES89466.1| UDP-glucoronosyl/UDP-glucosyl transferase family protein-like protein [Medicago truncatula]	6e-174	509	a124232_27	sp|Q10451|PPR5_SCHPO Pentatricopeptide repeat-containing protein 5, mitochondrial OS=Schizosaccharomyces pombe (strain 972 / ATCC 24843) GN=ppr5 PE=4 SV=2	23.26	1e-06	50.8	-
a12424_203	H	1231	0.0501499	645	0.0234131	-2.20137	1.50997e-235	1453	0.0597131	273	0.0208096	-1.1578	7.63192e-45	1876	0.0360111	1726	0.0460857	-0.895243	7.50388e-77	gi|357456701|ref|XP_003598631.1| F-box protein SKIP5 [Medicago truncatula]_x0001_gi|355487679|gb|AES68882.1| F-box protein SKIP5 [Medicago truncatula]	7e-166	469	-	-	-	-	-	3.93391
a124250_26	F	56	0.00484712	28	0.00215944	-2.26891	3.37701e-12	134	0.0117002	11	0.00178146	-2.35239	4.78346e-12	84	0.00342584	145	0.00822578	-1.80306	6.88444e-20	gi|124359549|gb|ABD28670.2| RNA-directed DNA polymerase (Reverse transcriptase) [Medicago truncatula]	7e-06	45.4	-	-	-	-	-	-
a124274_29	F	39	0.00109786	7	0.000175577	-3.74696	9.83325e-14	50	0.00141986	0	0	-5.38959	1.47447e-08	46	0.000610142	50	0.000922498	-1.13576	0.000351307	gi|357448767|ref|XP_003594659.1| Ankyrin repeat protein [Medicago truncatula]_x0001_gi|355483707|gb|AES64910.1| Ankyrin repeat protein [Medicago truncatula]	0	720	a124274_29	sp|Q10311|YD58_SCHPO Ankyrin repeat-containing protein C6C3.08 OS=Schizosaccharomyces pombe (strain 972 / ATCC 24843) GN=SPAC6C3.08 PE=4 SV=1	29.29	3e-06	51.2	-
a124306_69	H	34	0.00416401	7	0.00076387	-3.54902	1.12128e-11	22	0.00271799	3	0.000687453	-1.6202	0.0426937	41	0.00236597	25	0.00200672	-0.301774	0.537369	gi|357453019|ref|XP_003596786.1| Histone transcription regulator HIRA [Medicago truncatula]_x0001_gi|355485834|gb|AES67037.1| Histone transcription regulator HIRA [Medicago truncatula]	2e-51	176	a124306_69	sp|P32479|HIR1_YEAST Protein HIR1 OS=Saccharomyces cerevisiae (strain ATCC 204508 / S288c) GN=HIR1 PE=1 SV=3	32.56	2e-09	57.4	-
a12433_172	H	942	0.0503233	409	0.0194684	-2.47254	3.66976e-207	1165	0.0627821	187	0.0186917	-1.38495	1.70966e-47	1351	0.0340067	1352	0.0473378	-1.01654	1.87655e-74	gi|357468525|ref|XP_003604547.1| 30S ribosomal protein S17 [Medicago truncatula]_x0001_gi|355505602|gb|AES86744.1| 30S ribosomal protein S17 [Medicago truncatula]	8e-60	192	a12433_172	sp|Q03246|RT17_YEAST 37S ribosomal protein S17, mitochondrial OS=Saccharomyces cerevisiae (strain ATCC 204508 / S288c) GN=MRPS17 PE=1 SV=1	39.73	1e-08	57.4	3.26442
a124332_31	A	2	0.000287255	30	0.00383926	2.63798	0.000571302	0	0	5	0.00134368	4.57619	0.00997154	32	0.00216561	5	0.000470676	1.6626	0.00951351	no BLAST hit	-	-	-	-	-	-	-	-
a12434_83	H	397	0.0143951	147	0.00474932	-2.70224	5.32725e-97	451	0.0164966	50	0.00339222	-1.91886	1.03109e-29	544	0.00929429	501	0.0119063	-0.896674	4.21933e-23	gi|224116642|ref|XP_002317354.1| predicted protein [Populus trichocarpa]_x0001_gi|118481681|gb|ABK92781.1| unknown [Populus trichocarpa]_x0001_gi|222860419|gb|EEE97966.1| predicted protein [Populus trichocarpa]	9e-06	47.8	-	-	-	-	-	-
a124367_38	H	212	0.0763084	22	0.00705582	-4.5374	1.43647e-77	205	0.0744359	23	0.01549	-1.90165	6.56438e-14	234	0.0396866	228	0.0537879	-0.977995	1.29412e-12	no BLAST hit	-	-	-	-	-	-	-	-
a12440_183	H	565	0.0317643	248	0.0124231	-2.45683	6.89526e-124	483	0.0273924	58	0.00610109	-1.80363	2.82226e-29	813	0.0215364	541	0.0199343	-0.427843	2.40071e-07	gi|217071846|gb|ACJ84283.1| unknown [Medicago truncatula]_x0001_gi|388519049|gb|AFK47586.1| unknown [Medicago truncatula]	1e-82	249	a12440_183	sp|Q0U499|MED21_PHANO Mediator of RNA polymerase II transcription subunit 21 OS=Phaeosphaeria nodorum (strain SN15 / ATCC MYA-4574 / FGSC 10173) GN=SRB7 PE=3 SV=1	22.22	3e-06	49.7	-
a12442_146	H	108	0.00628732	61	0.00316417	-2.09306	1.79057e-20	161	0.00945497	18	0.00196066	-1.90673	3.5331e-11	169	0.00463576	179	0.00682981	-1.09841	4.9844e-12	gi|225455663|ref|XP_002263260.1| PREDICTED: uncharacterized protein LOC100245789 [Vitis vinifera]_x0001_gi|296084078|emb|CBI24466.3| unnamed protein product [Vitis vinifera]	2e-09	61.2	-	-	-	-	-	-
a124447_39	G	72	0.00210095	47	0.001222	-1.88425	2.41111e-12	77	0.00226656	8	0.00043678	-2.01252	3.10683e-06	119	0.00163615	85	0.00162561	-0.530043	0.0214824	gi|358346406|ref|XP_003637259.1| hypothetical protein MTR_079s1010 [Medicago truncatula]_x0001_gi|355503194|gb|AES84397.1| hypothetical protein MTR_079s1010 [Medicago truncatula]	0	689	-	-	-	-	-	-
a124457_46	F	255	0.0318917	111	0.0123694	-2.46885	6.67787e-57	98	0.0123639	8	0.00187205	-2.36044	4.08133e-09	366	0.0215681	106	0.00868875	0.772309	3.8736e-07	gi|242085002|ref|XP_002442926.1| hypothetical protein SORBIDRAFT_08g005000 [Sorghum bicolor]_x0001_gi|241943619|gb|EES16764.1| hypothetical protein SORBIDRAFT_08g005000 [Sorghum bicolor]	9e-44	150	-	-	-	-	-	-
a12449_203	H	822	0.0363744	450	0.0177429	-2.13813	3.76447e-152	911	0.0406663	180	0.0149034	-1.08519	9.13828e-26	1272	0.0265218	1091	0.0316419	-0.794023	4.23819e-40	gi|357456365|ref|XP_003598463.1| 50S ribosomal protein L27 [Medicago truncatula]_x0001_gi|217071060|gb|ACJ83890.1| unknown [Medicago truncatula]_x0001_gi|355487511|gb|AES68714.1| 50S ribosomal protein L27 [Medicago truncatula]_x0001_gi|388495594|gb|AFK35863.1| unknown [Medicago truncatula]_x0001_gi|388500166|gb|AFK38149.1| unknown [Medicago truncatula]	2e-94	280	a12449_203	sp|P0CQ48|RM27_CRYNJ 54S ribosomal protein L27, mitochondrial OS=Cryptococcus neoformans var. neoformans serotype D (strain JEC21 / ATCC MYA-565) GN=RPL27 PE=3 SV=1	56	6e-19	92	-
a124512_69	H	387	0.0899409	136	0.0281627	-2.77764	2.51419e-97	291	0.0682231	62	0.0269604	-0.976412	1.15207e-07	523	0.0572717	353	0.0537693	-0.448327	1.74527e-05	no BLAST hit	-	-	-	-	-	-	-	-
a124528_29	F	96	0.00236419	27	0.000592467	-3.09899	9.79386e-28	165	0.0040991	10	0.000460788	-2.79013	1.97163e-17	123	0.00142728	175	0.00282464	-1.52417	6.07478e-19	gi|356539016|ref|XP_003537996.1| PREDICTED: U-box domain-containing protein 13-like [Glycine max]	0	626	a124528_29	sp|Q5EFZ4|VAC8_PICPA Vacuolar protein 8 OS=Komagataella pastoris GN=VAC8 PE=3 SV=3	24.37	4e-14	77.4	-
a124540_31	F	21	0.00075727	12	0.000385568	-2.07627	8.98348e-05	155	0.00563839	14	0.000944601	-2.2145	7.06837e-13	33	0.000560708	169	0.00399422	-3.37196	1.09441e-45	gi|357482629|ref|XP_003611601.1| Glucan endo-1,3-beta-glucosidase [Medicago truncatula]_x0001_gi|355512936|gb|AES94559.1| Glucan endo-1,3-beta-glucosidase [Medicago truncatula]	0	620	-	-	-	-	-	-
a124542_48	D	113	0.0112298	77	0.00681825	-1.82231	5.62029e-18	13	0.00130325	39	0.00725182	2.83923	1.92911e-10	190	0.00889691	52	0.00338696	0.853946	9.57316e-05	gi|357479199|ref|XP_003609885.1| ABC transporter B family member [Medicago truncatula]_x0001_gi|355510940|gb|AES92082.1| ABC transporter B family member [Medicago truncatula]	5e-76	248	a124542_48	sp|P36619|PMD1_SCHPO Leptomycin B resistance protein pmd1 OS=Schizosaccharomyces pombe (strain 972 / ATCC 24843) GN=pmd1 PE=3 SV=2	50	8e-29	122	-
a124543_51	G	84	0.00661147	68	0.00476888	-1.57377	2.74157e-11	164	0.0130213	12	0.00176721	-2.51832	1.26818e-15	152	0.00563708	176	0.00907915	-1.22697	5.9758e-14	gi|357486563|ref|XP_003613569.1| Disease resistance-like protein [Medicago truncatula]_x0001_gi|355514904|gb|AES96527.1| Disease resistance-like protein [Medicago truncatula]	2e-40	149	-	-	-	-	-	-
a124546_33	A	0	0	27	0.0035682	4.48597	4.4668e-05	8	0.00119696	15	0.00416272	2.16116	0.0011553	27	0.00188692	23	0.00223583	-0.784145	0.107516	no BLAST hit	-	-	-	-	-	-	-	-
a124560_27	A	13	0.000287632	135	0.00266144	2.10746	3.1605e-11	13	0.000290155	63	0.0026081	3.53111	1.54079e-19	148	0.00154294	76	0.0011021	-0.0539443	0.858221	gi|358346789|ref|XP_003637447.1| ABC transporter [Medicago truncatula]_x0001_gi|355503382|gb|AES84585.1| ABC transporter [Medicago truncatula]	0.0004	48.9	-	-	-	-	-	-
a124571_33	G	129	0.00787487	122	0.00663593	-1.3494	1.53349e-13	189	0.0116388	14	0.00159908	-2.50062	1.03078e-17	251	0.0072197	203	0.008122	-0.709263	6.25608e-07	gi|357443807|ref|XP_003592181.1| Membrane protein, putative [Medicago truncatula]_x0001_gi|355481229|gb|AES62432.1| Membrane protein, putative [Medicago truncatula]	3e-105	323	-	-	-	-	-	-
a124579_33	H	84	0.0133655	36	0.00510384	-2.49131	1.07375e-19	78	0.0125197	10	0.00297711	-1.70921	3.00805e-05	120	0.00899662	88	0.00917704	-0.568011	0.0118845	no BLAST hit	-	-	-	-	-	-	-	-
a12467_225	F	1175	0.0479346	565	0.0205375	-2.32525	2.81338e-240	1271	0.0523058	124	0.00946503	-2.10329	2.91755e-92	1740	0.0334466	1395	0.0372992	-0.696648	8.3849e-41	gi|388498242|gb|AFK37187.1| unknown [Medicago truncatula]	1e-153	437	a12467_225	sp|P18413|ERD2_KLULA ER lumen protein retaining receptor OS=Kluyveromyces lactis (strain ATCC 8585 / CBS 2359 / DSM 70799 / NBRC 1267 / NRRL Y-1140 / WM37) GN=ERD2 PE=3 SV=1	49.03	9e-48	188	1.48258
a12468_185	H	476	0.0221774	254	0.0105445	-2.17505	1.53361e-90	580	0.0272599	96	0.0083688	-1.34068	4.96071e-23	730	0.0160257	676	0.0206426	-0.904597	2.88866e-31	gi|388517565|gb|AFK46844.1| unknown [Medicago truncatula]	2e-99	297	-	-	-	-	-	-
a12472_185	D	408	0.00601214	2398	0.0314852	1.28628	4.38029e-90	444	0.00660001	907	0.0250072	2.28481	2.34197e-173	2806	0.0194827	1351	0.0130478	0.0390171	0.53275	gi|357505675|ref|XP_003623126.1| E3 ubiquitin-protein ligase ubr1 [Medicago truncatula]_x0001_gi|355498141|gb|AES79344.1| E3 ubiquitin-protein ligase ubr1 [Medicago truncatula]	0	1971	a12472_185	sp|O13731|UBR11_SCHPO E3 ubiquitin-protein ligase ubr11 OS=Schizosaccharomyces pombe (strain 972 / ATCC 24843) GN=ubr11 PE=3 SV=1	22.02	7e-14	77.4	-
a124744_34	F	5	0.000254006	0	0	-4.59084	0.00793142	48	0.00245984	0	0	-5.3307	3.04019e-08	5	0.000119684	48	0.00159819	-4.2785	6.36903e-16	gi|357493539|ref|XP_003617058.1| 22.0 kDa heat shock protein [Medicago truncatula]_x0001_gi|355518393|gb|AET00017.1| 22.0 kDa heat shock protein [Medicago truncatula]	3e-136	393	-	-	-	-	-	-
a12478_298	H	604	0.0271552	159	0.00636943	-3.19444	7.14587e-173	477	0.0216335	94	0.00790737	-1.08899	4.69371e-14	763	0.0161634	571	0.0168254	-0.597278	2.21519e-13	gi|357490205|ref|XP_003615390.1| Auxin-responsive protein IAA5 [Medicago truncatula]_x0001_gi|355516725|gb|AES98348.1| Auxin-responsive protein IAA5 [Medicago truncatula]	2e-151	434	-	-	-	-	-	-
a124781_29	F	11	0.00249746	3	0.000606899	-3.14338	0.00039778	18	0.0041226	0	0	-3.91566	0.00213874	14	0.00149771	18	0.00267851	-1.37804	0.0172795	no BLAST hit	-	-	-	-	-	-	-	-
a124789_42	A	3	0.000116279	95	0.00328089	3.71598	8.5187e-14	1	3.90996e-05	25	0.00181305	5.89812	4.76712e-10	98	0.00178977	26	0.000660491	0.8988	0.00467918	gi|357454229|ref|XP_003597395.1| hypothetical protein MTR_2g097660 [Medicago truncatula]_x0001_gi|355486443|gb|AES67646.1| hypothetical protein MTR_2g097660 [Medicago truncatula]	1e-12	68.6	-	-	-	-	-	-
a124848_34	A	7	0.000391675	109	0.00543428	2.69191	5.37087e-12	19	0.00107244	48	0.00502525	2.5913	1.51818e-11	116	0.00305828	67	0.00245706	-0.223578	0.430298	no BLAST hit	-	-	-	-	-	-	-	-
a124861_43	D	14	0.00282059	0	0	-6.07627	2.20151e-06	74	0.0150396	136	0.0512673	2.13228	1.08989e-24	14	0.00132902	210	0.0277297	-4.92236	4.26257e-70	no BLAST hit	-	-	-	-	-	-	-	-
a124861_43	H	14	0.00282059	0	0	-6.07627	2.20151e-06	74	0.0150396	136	0.0512673	2.13228	1.08989e-24	14	0.00132902	210	0.0277297	-4.92236	4.26257e-70	no BLAST hit	-	-	-	-	-	-	-	-
a124874_44	F	186	0.0127081	0	0	-9.80807	1.37218e-51	40	0.00275689	0	0	-5.06766	5.583e-07	186	0.00598785	40	0.00179118	1.20176	1.6283e-07	gi|363806730|ref|NP_001242272.1| uncharacterized protein LOC100807266 [Glycine max]_x0001_gi|255640720|gb|ACU20644.1| unknown [Glycine max]	1e-42	146	-	-	-	-	-	-
a124954_30	F	48	0.00769969	5	0.000714645	-4.53195	1.95368e-18	34	0.00550178	1	0.000300138	-3.8332	1.84242e-05	53	0.0040059	35	0.00367971	-0.416833	0.283903	no BLAST hit	-	-	-	-	-	-	-	-
a124967_49	D	26	0.00201418	141	0.00973268	1.1702	1.42852e-05	26	0.00203185	68	0.0098565	2.64129	3.02952e-16	167	0.00609584	94	0.00477273	-0.186355	0.434508	no BLAST hit	-	-	-	-	-	-	-	4.0107
a124976_27	H	1238	0.0284803	727	0.0149021	-2.0369	7.87331e-215	773	0.0179389	160	0.00688703	-1.01813	6.10378e-20	1965	0.0212999	933	0.0140676	0.0591101	0.408527	no BLAST hit	-	-	-	-	-	-	-	-
a124984_30	H	482	0.0432415	195	0.0155875	-2.57447	1.51386e-111	556	0.0503178	103	0.0172894	-1.17817	2.92538e-18	677	0.0286177	659	0.0387483	-0.976593	1.53212e-34	no BLAST hit	-	-	-	-	-	-	-	-
a125019_32	F	93	0.0221366	34	0.007211	-2.72061	8.92675e-24	98	0.0235313	9	0.00400829	-2.19052	2.04972e-08	127	0.0142437	107	0.0166927	-0.768252	0.000150159	no BLAST hit	-	-	-	-	-	-	-	-
a125056_51	D	9	0.000850046	82	0.00690084	1.91871	1.64306e-06	3	0.000285834	17	0.00300426	3.75677	3.00926e-06	91	0.0040498	20	0.00123807	1.1704	0.00053574	no BLAST hit	-	-	-	-	-	-	-	-
a125069_38	G	54	0.00358568	79	0.00467405	-0.720021	0.0074299	110	0.00736823	0	0	-6.52709	2.03617e-17	133	0.00416123	110	0.00478723	-0.741547	0.000199439	gi|357505867|ref|XP_003623222.1| ER glycerol-phosphate acyltransferase [Medicago truncatula]_x0001_gi|355498237|gb|AES79440.1| ER glycerol-phosphate acyltransferase [Medicago truncatula]	2e-77	244	-	-	-	-	-	-
a12510_267	F	176	0.0384795	19	0.00370133	-4.48042	2.96578e-64	147	0.032421	2	0.000818154	-4.94541	8.78913e-23	195	0.0200883	149	0.0213509	-0.627308	0.000185935	gi|388514565|gb|AFK45344.1| unknown [Medicago truncatula]	2e-29	107	-	-	-	-	-	-
a125127_52	F	133	0.0151566	0	0	-9.3242	1.05171e-39	37	0.00425348	0	0	-4.95519	1.68899e-06	133	0.00714157	37	0.00276354	0.830359	0.00184574	gi|357497087|ref|XP_003618832.1| 15-hydroxyprostaglandin dehydrogenase [Medicago truncatula]_x0001_gi|355493847|gb|AES75050.1| 15-hydroxyprostaglandin dehydrogenase [Medicago truncatula]	6e-55	175	a125127_52	sp|Q10216|YAY8_SCHPO Uncharacterized oxidoreductase C4H3.08 OS=Schizosaccharomyces pombe (strain 972 / ATCC 24843) GN=SPAC4H3.08 PE=3 SV=1	34.65	3e-07	50.1	-
a125132_34	H	142	0.0307048	44	0.00847732	-2.95923	8.61239e-39	192	0.0418804	21	0.00849621	-1.93838	2.10491e-13	186	0.0189506	213	0.0301863	-1.21102	2.31086e-16	no BLAST hit	-	-	-	-	-	-	-	-
a12514_183	H	758	0.0437823	430	0.0221302	-2.08678	3.44116e-136	698	0.0406703	212	0.0229115	-0.464896	2.48863e-05	1188	0.0323324	910	0.0344496	-0.630874	8.63081e-23	gi|356560033|ref|XP_003548300.1| PREDICTED: sufE-like protein, chloroplastic-like [Glycine max]_x0001_gi|27764549|gb|AAO23079.1| unknown [Glycine max]	1e-51	168	a12514_183	sp|Q12238|UVI31_SCHPO UV-induced protein uvi31 OS=Schizosaccharomyces pombe (strain 972 / ATCC 24843) GN=uvi31 PE=2 SV=1	50	6e-17	85.1	-
a125150_43	F	68	0.016866	7	0.001547	-4.54902	1.07245e-25	17	0.00425348	1	0.000464079	-2.8332	0.0098743	75	0.00876509	18	0.0029261	1.04342	0.00513582	no BLAST hit	-	-	-	-	-	-	-	-
a125304_38	H	428	0.0432624	234	0.0210752	-2.14002	6.40042e-80	719	0.0733143	95	0.0179672	-1.66573	1.17235e-38	662	0.0315295	814	0.0539269	-1.31367	1.25122e-67	no BLAST hit	-	-	-	-	-	-	-	-
a125325_53	F	43	0.00639378	8	0.00105991	-3.69518	6.78448e-15	24	0.00359992	1	0.000278214	-3.3307	0.000785435	51	0.00357315	25	0.00243637	0.013099	1	gi|307136388|gb|ADN34198.1| ubiquitin ligase SINAT5 [Cucumis melo subsp. melo]	9e-63	196	-	-	-	-	-	-
a12539_185	H	641	0.0192564	239	0.0063974	-2.69223	3.23359e-155	525	0.01591	146	0.00820652	-0.592082	4.7044e-06	880	0.0124564	671	0.0132115	-0.624279	9.21818e-17	gi|356523052|ref|XP_003530156.1| PREDICTED: UPF0481 protein At3g47200 [Glycine max]	0	693	-	-	-	-	-	2.16567
a125391_50	G	81	0.00378884	61	0.00254237	-1.67803	7.1118e-12	264	0.0124571	1	8.75204e-05	-6.79013	6.68991e-40	142	0.00312969	265	0.00812419	-1.91557	1.79271e-38	gi|357463827|ref|XP_003602195.1| WRKY transcription factor WRKY109669 [Medicago truncatula]_x0001_gi|187944183|gb|ACD40318.1| WRKY transcription factor WRKY109669 [Medicago truncatula]_x0001_gi|355491243|gb|AES72446.1| WRKY transcription factor WRKY109669 [Medicago truncatula]	1e-133	387	-	-	-	-	-	-
a125425_49	A	0	0	15	0.00167154	3.63798	0.00546432	2	0.000252325	6	0.00140404	2.83923	0.0186903	15	0.000883937	8	0.000655755	-0.10858	0.908858	no BLAST hit	-	-	-	-	-	-	-	-
a12545_144	G	29	0.00099761	192	0.00588508	1.45807	9.97174e-10	329	0.011417	11	0.000708018	-3.64825	1.40809e-42	221	0.00358218	340	0.00766576	-1.63696	1.14487e-39	gi|10334495|emb|CAC10209.1| putative extracellular dermal glycoprotein [Cicer arietinum]	0	591	-	-	-	-	-	-
a125462_45	F	686	0.0494448	132	0.00847732	-3.64659	2.26444e-218	706	0.0513326	73	0.00984482	-2.01943	4.45873e-49	818	0.0277806	779	0.0367999	-0.944993	1.57675e-38	gi|359466060|gb|AEV46836.1| plastid OEP16.2 [Pisum sativum]	9e-120	342	-	-	-	-	-	4.16089
a125463_30	F	407	0.0306449	10	0.000670892	-6.61587	8.533e-153	21	0.00159506	2	0.000281762	-2.13805	0.0152133	417	0.0147942	23	0.00113502	3.16487	1.30843e-52	gi|357452667|ref|XP_003596610.1| Thioredoxin-like protein [Medicago truncatula]_x0001_gi|355485658|gb|AES66861.1| Thioredoxin-like protein [Medicago truncatula]	4e-70	213	a125463_30	sp|P22803|TRX2_YEAST Thioredoxin-2 OS=Saccharomyces cerevisiae (strain ATCC 204508 / S288c) GN=TRX2 PE=1 SV=3	40	7e-15	77.4	-
a12549_167	H	1183	0.0488347	572	0.0210392	-2.31728	6.44588e-241	1418	0.059049	150	0.0115857	-1.98656	1.38566e-95	1755	0.034136	1568	0.0424232	-0.852925	1.77136e-64	gi|357464201|ref|XP_003602382.1| Transcription elongation factor SPT4-like protein [Medicago truncatula]_x0001_gi|357464209|ref|XP_003602386.1| Transcription elongation factor SPT4-like protein [Medicago truncatula]_x0001_gi|355491430|gb|AES72633.1| Transcription elongation factor SPT4-like protein [Medicago truncatula]_x0001_gi|355491434|gb|AES72637.1| Transcription elongation factor SPT4-like p…	4e-71	219	a12549_167	sp|Q7S743|SPT4_NEUCR Transcription elongation factor spt-4 OS=Neurospora crassa (strain ATCC 24698 / 74-OR23-1A / CBS 708.71 / DSM 1257 / FGSC 987) GN=spt-4 PE=3 SV=1	39.8	6e-18	88.6	-
a12550_232	H	160	0.0191971	75	0.00801797	-2.36202	2.18922e-34	191	0.0231175	37	0.00830626	-1.11371	1.9828e-06	235	0.0132854	228	0.0179293	-0.971843	1.71269e-12	gi|357465131|ref|XP_003602847.1| Multiple RNA-binding domain-containing protein [Medicago truncatula]_x0001_gi|355491895|gb|AES73098.1| Multiple RNA-binding domain-containing protein [Medicago truncatula]	3e-08	53.1	-	-	-	-	-	-
a125500_38	F	75	0.00382656	19	0.000863751	-3.24981	8.04038e-23	63	0.0032425	6	0.000572778	-2.13805	1.25524e-05	94	0.00225978	69	0.00230733	-0.569406	0.0282483	gi|357514785|ref|XP_003627681.1| Growth-regulating factor [Medicago truncatula]_x0001_gi|358344445|ref|XP_003636300.1| Growth-regulating factor [Medicago truncatula]_x0001_gi|358345555|ref|XP_003636842.1| Growth-regulating factor [Medicago truncatula]_x0001_gi|355502235|gb|AES83438.1| Growth-regulating factor [Medicago truncatula]_x0001_gi|355502777|gb|AES83980.1| Growth-regulating factor [Medica…	6e-70	223	-	-	-	-	-	-
a125519_32	F	23	0.00243755	11	0.00103874	-2.33305	9.00799e-06	67	0.00716295	3	0.000594888	-3.22686	1.1092e-08	34	0.00169784	70	0.00486224	-2.05729	7.50591e-12	gi|357516995|ref|XP_003628786.1| ABC transporter B family member [Medicago truncatula]_x0001_gi|355522808|gb|AET03262.1| ABC transporter B family member [Medicago truncatula]	1e-16	78.6	a125519_32	tr|L7INI2|L7INI2_MAGOR Multidrug resistance protein 11 (Fragment) OS=Magnaporthe oryzae Y34 GN=OOU_Y34scaffold00097g1 PE=3 SV=1	56	6e-07	55.1	-
a125531_60	G	26	0.0030513	32	0.00334619	-0.969354	0.0176904	22	0.00260452	1	0.000219584	-3.20516	0.00164922	58	0.00320724	23	0.0017691	0.318949	0.472486	gi|357441423|ref|XP_003590989.1| Glycogenin-1 [Medicago truncatula]_x0001_gi|355480037|gb|AES61240.1| Glycogenin-1 [Medicago truncatula]	1e-70	223	a125531_60	tr|M9MDK3|M9MDK3_9BASI Glycosyl transferase OS=Pseudozyma antarctica T-34 GN=PANT_7d00218 PE=4 SV=1	33.33	4e-07	55.8	-
a12555_157	F	55	0.0103729	31	0.00520938	-2.09608	5.6721e-11	252	0.0479434	2	0.000705756	-5.72301	3.49201e-39	86	0.00764233	254	0.0313966	-2.57789	1.12471e-52	no BLAST hit	-	-	-	-	-	-	-	-
a125596_37	A	1	5.94471e-05	33	0.00174797	3.77548	1.63067e-05	2	0.000119937	6	0.000667376	2.83923	0.0186903	34	0.000952361	8	0.000311698	1.07199	0.0690463	no BLAST hit	-	-	-	-	-	-	-	-
a12562_193	H	401	0.0255907	211	0.011998	-2.19527	2.42815e-77	575	0.0370168	62	0.00740319	-1.95896	1.25915e-38	612	0.0184027	637	0.0266435	-1.07323	7.34685e-39	gi|357440463|ref|XP_003590509.1| hypothetical protein MTR_1g068580 [Medicago truncatula]_x0001_gi|355479557|gb|AES60760.1| hypothetical protein MTR_1g068580 [Medicago truncatula]	9e-41	138	-	-	-	-	-	1.38696
a125658_47	F	1281	0.0899152	368	0.0230155	-3.06841	0	1507	0.106706	107	0.0140526	-2.56173	4.79909e-138	1649	0.0545377	1614	0.0742508	-0.984519	3.666e-84	gi|351720884|ref|NP_001237447.1| uncharacterized protein LOC100305839 [Glycine max]_x0001_gi|255626743|gb|ACU13716.1| unknown [Glycine max]	6e-48	157	a125658_47	tr|M2QBL7|M2QBL7_CERSU Uncharacterized protein OS=Ceriporiopsis subvermispora B GN=CERSUDRAFT_97643 PE=4 SV=1	31.37	2e-07	58.5	-
a12568_236	H	933	0.047154	435	0.0195891	-2.36978	2.14665e-195	936	0.0477206	115	0.0108749	-1.77061	2.05592e-54	1368	0.0325773	1051	0.034814	-0.635165	1.79553e-26	gi|357483337|ref|XP_003611955.1| Receptor expression-enhancing protein [Medicago truncatula]_x0001_gi|355513290|gb|AES94913.1| Receptor expression-enhancing protein [Medicago truncatula]_x0001_gi|388509864|gb|AFK42998.1| unknown [Medicago truncatula]	2e-118	342	a12568_236	sp|Q4P0H0|YOP1_USTMA Protein YOP1 OS=Ustilago maydis (strain 521 / FGSC 9021) GN=YOP1 PE=3 SV=1	35.56	1e-13	73.9	-
a125699_41	F	372	0.0209338	137	0.00686932	-2.71004	3.01379e-91	179	0.0101613	15	0.00157937	-2.32266	1.57311e-15	509	0.0134963	194	0.00715517	0.376139	0.0029812	gi|357465941|ref|XP_003603255.1| Glutamate receptor 2.8 [Medicago truncatula]_x0001_gi|355492303|gb|AES73506.1| Glutamate receptor 2.8 [Medicago truncatula]	3e-111	349	-	-	-	-	-	-
a125767_42	G	35	0.00115102	28	0.000820469	-1.59084	2.28542e-05	231	0.00766337	7	0.000430727	-3.79013	5.36821e-31	63	0.000976221	238	0.00512987	-2.93301	2.04667e-56	gi|357496015|ref|XP_003618296.1| GDSL esterase/lipase [Medicago truncatula]_x0001_gi|355493311|gb|AES74514.1| GDSL esterase/lipase [Medicago truncatula]	0	665	a125767_42	tr|G1X3V0|G1X3V0_ARTOA Uncharacterized protein OS=Arthrobotrys oligospora (strain ATCC 24927 / CBS 115.81 / DSM 1491) GN=AOL_s00043g374 PE=4 SV=1	24.76	5e-06	55.5	-
a12577_273	H	581	0.0554071	313	0.0265964	-2.16129	2.23863e-109	623	0.0599335	164	0.0292632	-0.67127	1.70419e-08	894	0.0401716	787	0.0491901	-0.831559	1.54039e-31	gi|357504893|ref|XP_003622735.1| hypothetical protein MTR_7g051450 [Medicago truncatula]_x0001_gi|355497750|gb|AES78953.1| hypothetical protein MTR_7g051450 [Medicago truncatula]	2e-48	154	-	-	-	-	-	-
a12578_169	D	176	0.00709662	625	0.0224547	0.559366	1.0201e-06	166	0.00675211	297	0.022407	2.09355	1.53955e-51	801	0.0152182	463	0.0122358	-0.22468	0.0160327	gi|357511303|ref|XP_003625940.1| Transferase transferring glycosyl groups [Medicago truncatula]_x0001_gi|355500955|gb|AES82158.1| Transferase transferring glycosyl groups [Medicago truncatula]	2e-116	348	a12578_169	tr|G7E0R8|G7E0R8_MIXOS Uncharacterized protein OS=Mixia osmundae (strain CBS 9802 / IAM 14324 / JCM 22182 / KY 12970) GN=Mo03095 PE=4 SV=1	31.51	8e-07	57.8	-
a125798_37	H	262	0.031119	145	0.0153455	-2.12243	6.85583e-49	256	0.030673	61	0.0135563	-0.814996	2.53028e-05	407	0.0227777	317	0.0246772	-0.654924	4.44609e-09	gi|388504550|gb|AFK40341.1| unknown [Medicago truncatula]	2e-18	78.6	-	-	-	-	-	-
a12584_246	H	1107	0.0456655	587	0.0215758	-2.18414	6.42e-210	1244	0.051767	168	0.012967	-1.63419	2.06869e-64	1694	0.0329265	1412	0.0381758	-0.752776	4.03058e-47	gi|305387471|gb|ADM52200.1| zinc finger protein LSD1 [Pisum sativum]	3e-125	364	-	-	-	-	-	-
a125844_33	E	3	0.000176916	48	0.00252218	2.73109	6.20013e-06	18	0.00107081	22	0.00242749	1.54377	0.00179306	51	0.00141712	40	0.00154604	-0.664973	0.0606027	gi|357518607|ref|XP_003629592.1| hypothetical protein MTR_8g079840 [Medicago truncatula]_x0001_gi|358345855|ref|XP_003636990.1| hypothetical protein MTR_066s1021 [Medicago truncatula]_x0001_gi|355502925|gb|AES84128.1| hypothetical protein MTR_066s1021 [Medicago truncatula]_x0001_gi|355523614|gb|AET04068.1| hypothetical protein MTR_8g079840 [Medicago truncatula]	1e-40	149	-	-	-	-	-	-
a125962_32	F	115	0.0022811	45	0.000795331	-2.62255	4.7159e-28	308	0.00616297	14	0.000519594	-3.20516	4.95827e-36	160	0.00149541	322	0.00418617	-2.02446	6.03846e-50	gi|356519003|ref|XP_003528164.1| PREDICTED: alpha-N-acetylglucosaminidase-like [Glycine max]	3e-103	193	-	-	-	-	-	-
a125973_24	D	2	0.0003748	18	0.00300559	1.90101	0.0361737	3	0.000567131	8	0.0028051	2.6693	0.00808387	20	0.001766	11	0.00135106	-0.152974	0.846119	no BLAST hit	-	-	-	-	-	-	-	-
a126_808	D	5824	0.0687593	11296	0.118829	-0.313185	2.00384e-44	4749	0.0565594	9847	0.217522	2.30633	0	17120	0.095237	14596	0.112943	-0.785361	0	gi|357445031|ref|XP_003592793.1| Transketolase [Medicago truncatula]_x0001_gi|357489017|ref|XP_003614796.1| Transketolase [Medicago truncatula]_x0001_gi|355481841|gb|AES63044.1| Transketolase [Medicago truncatula]_x0001_gi|355516131|gb|AES97754.1| Transketolase [Medicago truncatula]	0	1406	a126_808	sp|P34736|TKT_PICST Transketolase OS=Scheffersomyces stipitis (strain ATCC 58785 / CBS 6054 / NBRC 10063 / NRRL Y-11545) GN=TKT PE=3 SV=2	51.94	1e-176	618	0.21254
a12604_282	G	168	0.0347972	122	0.0225156	-1.73049	1.86005e-24	176	0.0367739	14	0.00542565	-2.39781	7.81271e-16	290	0.0283025	190	0.025793	-0.405417	0.00612201	gi|149941212|emb|CAO02538.1| putative rubisco activase [Vigna unguiculata]	2e-31	111	-	-	-	-	-	-
a126050_24	F	49	0.0119034	4	0.000865809	-4.88362	2.71901e-19	59	0.0144583	0	0	-5.62838	5.97682e-10	53	0.00606655	59	0.00939376	-1.17019	5.79073e-05	gi|255633648|gb|ACU17183.1| unknown [Glycine max]	0.0001	39.3	-	-	-	-	-	-
a12610_184	H	394	0.032169	201	0.0146227	-2.23991	6.86689e-78	359	0.0295685	57	0.00870774	-1.40068	1.37812e-15	595	0.0228902	416	0.0222612	-0.499164	1.75335e-07	gi|2493495|sp|Q41005.1|CBPX_PEA RecName: Full=Serine carboxypeptidase-like_x0001_gi|1089904|emb|CAA92216.1| carboxypeptidase [Pisum sativum]_x0001_gi|1587217|prf||2206338A Ser carboxypeptidase	2e-11	64.7	-	-	-	-	-	-
a126137_40	H	88	0.0213775	18	0.00389614	-3.55842	1.49118e-28	76	0.0186243	8	0.00363624	-1.99366	4.2017e-06	106	0.0121331	84	0.0133742	-0.679867	0.00331902	no BLAST hit	-	-	-	-	-	-	-	-
a126179_25	A	0	0	74	0.00731625	5.94054	8.67887e-13	0	0	92	0.0191005	8.77783	3.8767e-28	74	0.00386894	92	0.00669067	-1.32958	1.21032e-08	gi|147859212|emb|CAN81839.1| hypothetical protein VITISV_033739 [Vitis vinifera]	1e-37	139	-	-	-	-	-	4.81928
a12623_245	H	869	0.0374985	516	0.0198396	-2.0209	1.11722e-149	725	0.0315591	213	0.0171974	-0.512861	2.20728e-06	1385	0.0281602	938	0.0265284	-0.453244	2.59897e-13	gi|357448641|ref|XP_003594596.1| Tubulin beta chain [Medicago truncatula]_x0001_gi|355483644|gb|AES64847.1| Tubulin beta chain [Medicago truncatula]	0	632	a12623_245	sp|Q9HFQ3|TBB_MELLI Tubulin beta chain OS=Melampsora lini GN=TUB1 PE=3 SV=1	84.36	2e-147	518	-
a126247_36	D	17	0.00183796	120	0.01156	1.55051	5.55844e-07	17	0.00185408	63	0.0127443	3.14408	8.26305e-18	137	0.00697911	80	0.0056688	-0.239366	0.344333	gi|357513283|ref|XP_003626930.1| TMV resistance protein N [Medicago truncatula]_x0001_gi|355520952|gb|AET01406.1| TMV resistance protein N [Medicago truncatula]	3e-57	194	-	-	-	-	-	-
a12629_242	H	740	0.0380845	397	0.0182052	-2.1673	1.95361e-139	751	0.0389896	148	0.0142517	-1.08895	1.54604e-21	1137	0.027572	899	0.0303242	-0.676631	2.2544e-25	gi|388505050|gb|AFK40591.1| unknown [Medicago truncatula]_x0001_gi|388521191|gb|AFK48657.1| unknown [Medicago truncatula]	2e-103	304	-	-	-	-	-	-
a126310_34	D	7	0.000788582	46	0.00461737	1.44729	0.00461254	10	0.00113643	22	0.00463725	2.39177	2.03806e-05	53	0.0028133	32	0.00236272	-0.28755	0.499334	gi|357514759|ref|XP_003627668.1| Neurobeachin-like protein [Medicago truncatula]_x0001_gi|355521690|gb|AET02144.1| Neurobeachin-like protein [Medicago truncatula]	2e-59	199	-	-	-	-	-	-
a126325_56	A	2	0.00059031	42	0.0110456	3.1234	6.27482e-06	4	0.00119097	9	0.00497029	2.42419	0.00777672	44	0.0061192	13	0.00251482	0.743522	0.139536	no BLAST hit	-	-	-	-	-	-	-	-
a12634_160	G	66	0.00349108	80	0.00377046	-0.991381	6.15948e-05	377	0.0201164	17	0.00168249	-3.21669	5.1383e-44	146	0.00363882	394	0.0136592	-2.4477	1.42579e-76	gi|357509785|ref|XP_003625181.1| hypothetical protein MTR_7g092340 [Medicago truncatula]_x0001_gi|355500196|gb|AES81399.1| hypothetical protein MTR_7g092340 [Medicago truncatula]	2e-21	90.1	-	-	-	-	-	-
a126347_23	F	11	0.000865788	6	0.000420783	-2.14338	0.00477499	71	0.00563728	1	0.000147268	-4.89548	1.68108e-11	17	0.000630463	72	0.0037142	-3.09793	1.12437e-18	no BLAST hit	-	-	-	-	-	-	-	-
a126378_49	H	67	0.0063998	21	0.00178731	-2.94269	8.49759e-19	47	0.00452879	8	0.00142978	-1.30032	0.0102616	88	0.00396065	55	0.00344324	-0.337398	0.267246	gi|357507349|ref|XP_003623963.1| Mediator of RNA polymerase II transcription subunit [Medicago truncatula]_x0001_gi|87240976|gb|ABD32834.1| 2-oxo acid dehydrogenase, lipoyl-binding site [Medicago truncatula]_x0001_gi|355498978|gb|AES80181.1| Mediator of RNA polymerase II transcription subunit [Medicago truncatula]	2e-55	187	-	-	-	-	-	-
a12643_193	D	1434	0.0249412	887	0.0137461	-1.96195	8.36121e-237	161	0.00282479	421	0.0137006	2.64103	2.27713e-95	2321	0.0190211	582	0.00663445	0.980185	9.641e-60	gi|356560290|ref|XP_003548426.1| PREDICTED: protein SUPPRESSOR OF PHYA-105 1-like [Glycine max]	0	1115	a12643_193	sp|P39984|HAT2_YEAST Histone acetyltransferase type B subunit 2 OS=Saccharomyces cerevisiae (strain ATCC 204508 / S288c) GN=HAT2 PE=1 SV=1	30.53	3e-15	82	-
a126449_32	F	26	0.00309437	3	0.000318132	-4.38439	2.45718e-10	160	0.0192093	1	0.000222683	-6.06766	3.47793e-25	29	0.00162625	161	0.0125585	-3.48841	9.20824e-45	gi|357468309|ref|XP_003604439.1| hypothetical protein MTR_4g012350 [Medicago truncatula]_x0001_gi|355505494|gb|AES86636.1| hypothetical protein MTR_4g012350 [Medicago truncatula]	2e-31	110	-	-	-	-	-	-
a12647_328	H	105	0.0203221	45	0.00776035	-2.49131	2.4161e-24	55	0.0107383	8	0.00289707	-1.52709	0.00151037	150	0.0136793	63	0.00799161	0.236069	0.367375	gi|388503556|gb|AFK39844.1| unknown [Medicago truncatula]	3e-17	77.8	-	-	-	-	-	-
a126499_45	F	28	0.00203806	10	0.000648556	-2.75434	5.45444e-08	164	0.0120419	9	0.00122572	-2.93336	3.54468e-18	38	0.00130327	173	0.00825313	-3.20217	9.3412e-45	gi|388497550|gb|AFK36841.1| unknown [Medicago truncatula]	2e-125	357	-	-	-	-	-	-
a12655_113	F	262	0.0187015	8	0.000508807	-6.30234	5.91232e-100	123	0.0088567	7	0.000934892	-2.88089	1.16277e-13	270	0.00908093	130	0.00608179	0.0389776	0.855138	gi|357464901|ref|XP_003602732.1| hypothetical protein MTR_3g098440 [Medicago truncatula]_x0001_gi|355491780|gb|AES72983.1| hypothetical protein MTR_3g098440 [Medicago truncatula]	0.0002	43.1	-	-	-	-	-	-
a126552_53	F	12	0.00302723	6	0.00134866	-2.26891	0.00211735	16	0.00407171	0	0	-3.74573	0.0045323	18	0.00213958	16	0.00264544	-0.845545	0.161813	no BLAST hit	-	-	-	-	-	-	-	-
a12656_203	H	1268	0.0245656	578	0.00997755	-2.40233	2.69848e-269	2199	0.0429759	254	0.00920725	-1.85968	2.04924e-135	1846	0.0168512	2453	0.0311472	-1.42561	1.28543e-228	gi|357509535|ref|XP_003625056.1| Patatin-like phospholipase domain-containing protein [Medicago truncatula]_x0001_gi|355500071|gb|AES81274.1| Patatin-like phospholipase domain-containing protein [Medicago truncatula]	0	1484	a12656_203	sp|Q12043|TGL5_YEAST Lipase 5 OS=Saccharomyces cerevisiae (strain ATCC 204508 / S288c) GN=TGL5 PE=1 SV=1	31.57	3e-56	217	-
a12657_280	H	1450	0.0563866	676	0.023423	-2.36987	6.92479e-303	1515	0.059431	281	0.0204458	-1.17641	6.80111e-48	2126	0.038955	1796	0.045775	-0.772116	2.78686e-62	gi|357466209|ref|XP_003603389.1| hypothetical protein MTR_3g107060 [Medicago truncatula]_x0001_gi|355492437|gb|AES73640.1| hypothetical protein MTR_3g107060 [Medicago truncatula]	0	540	a12657_280	sp|Q7SDV9|CCPR_NEUCR Cytochrome c peroxidase, mitochondrial OS=Neurospora crassa (strain ATCC 24698 / 74-OR23-1A / CBS 708.71 / DSM 1257 / FGSC 987) GN=ccp-1 PE=3 SV=1	33.71	1e-25	114	-
a126589_45	E	3	0.000277141	31	0.0025517	2.10032	0.00244982	66	0.00615057	8	0.0013828	-1.79013	7.77741e-05	34	0.00147996	74	0.00448048	-2.13746	4.76519e-13	gi|357441513|ref|XP_003591034.1| Cysteine synthase [Medicago truncatula]_x0001_gi|355480082|gb|AES61285.1| Cysteine synthase [Medicago truncatula]	2e-66	208	a126589_45	sp|P32582|CBS_YEAST Cystathionine beta-synthase OS=Saccharomyces cerevisiae (strain ATCC 204508 / S288c) GN=CYS4 PE=1 SV=1	49.54	3e-22	101	-
a12659_271	D	289	0.0143602	912	0.0403782	0.38905	2.76973e-05	215	0.0107769	434	0.0403499	2.26763	1.30647e-82	1201	0.0281189	649	0.021136	-0.127524	0.120597	gi|861091|emb|CAA60828.1| putative zinc finger protein [Pisum sativum]	0	526	-	-	-	-	-	-
a12661_200	H	425	0.0180102	227	0.00857123	-2.17369	6.52594e-81	293	0.0125253	76	0.00602603	-0.692563	9.98376e-05	652	0.0130187	369	0.0102487	-0.194219	0.0731776	gi|358349226|ref|XP_003638640.1| Dof zinc finger protein [Medicago truncatula]_x0001_gi|355504575|gb|AES85778.1| Dof zinc finger protein [Medicago truncatula]	2e-100	301	-	-	-	-	-	2.48139
a126627_27	F	177	0.0100177	31	0.00156331	-3.78232	9.23715e-59	270	0.0154153	11	0.00116487	-3.36312	5.20786e-33	208	0.00554691	281	0.0104235	-1.44946	9.60615e-28	gi|357484827|ref|XP_003612701.1| hypothetical protein MTR_5g027950 [Medicago truncatula]_x0001_gi|355514036|gb|AES95659.1| hypothetical protein MTR_5g027950 [Medicago truncatula]	3e-32	119	-	-	-	-	-	-
a12664_255	H	731	0.0387706	397	0.0187613	-2.14965	2.29221e-136	901	0.0482061	118	0.01171	-1.67847	1.0516e-48	1128	0.0281894	1019	0.035422	-0.868857	1.33499e-43	gi|388498028|gb|AFK37080.1| unknown [Medicago truncatula]	2e-118	343	a12664_255	sp|P34087|RPB7_YEAST DNA-directed RNA polymerase II subunit RPB7 OS=Saccharomyces cerevisiae (strain ATCC 204508 / S288c) GN=RPB7 PE=1 SV=1	27.53	3e-09	60.1	-
a12669_178	F	612	0.0182921	170	0.00452741	-3.11691	2.57685e-171	870	0.0262316	62	0.00346732	-2.55641	7.47664e-80	782	0.0110131	932	0.0182575	-1.26863	2.90797e-73	gi|6647535|sp|O50044.1|KDSA_PEA RecName: Full=2-dehydro-3-deoxyphosphooctonate aldolase; AltName: Full=3-deoxy-D-manno-octulosonic acid 8-phosphate synthase; AltName: Full=KDO-8-phosphate synthase; Short=KDO 8-P synthase; Short=KDOPS; AltName: Full=Phospho-2-dehydro-3-deoxyoctonate aldolase_x0001_gi|2695861|emb|CAA74644.1| 3-deoxy-D-manno-2-octulosonate-8-phosphate synthase [Pisum sativum]_x0001_…	0	571	-	-	-	-	-	-
a126715_21	A	7	0.000461695	138	0.00811007	3.03225	1.14296e-16	7	0.000465744	63	0.00777475	4.42419	2.37485e-22	145	0.00450627	70	0.003026	0.0351559	0.91097	no BLAST hit	-	-	-	-	-	-	-	-
a126718_30	F	154	0.00320662	51	0.000946206	-2.86328	1.16506e-40	469	0.00985127	8	0.000311678	-4.61918	6.96019e-69	205	0.00201128	477	0.00650967	-2.23384	4.60934e-83	gi|357441929|ref|XP_003591242.1| hypothetical protein MTR_1g084820, partial [Medicago truncatula]_x0001_gi|355480290|gb|AES61493.1| hypothetical protein MTR_1g084820, partial [Medicago truncatula]	0	655	-	-	-	-	-	-
a126720_33	F	11	0.00170431	1	0.000138052	-4.72835	4.35141e-05	32	0.00500147	0	0	-4.74573	1.08349e-05	12	0.000876048	32	0.00324952	-2.43051	4.78191e-07	gi|255538122|ref|XP_002510126.1| GAST1 protein precursor, putative [Ricinus communis]_x0001_gi|223550827|gb|EEF52313.1| GAST1 protein precursor, putative [Ricinus communis]	1e-05	42.4	-	-	-	-	-	-
a126729_35	H	49	0.011168	8	0.00162465	-3.88362	2.27624e-17	50	0.0114959	10	0.00426451	-1.06766	0.0252931	57	0.00612135	60	0.00896283	-1.08947	0.000139368	no BLAST hit	-	-	-	-	-	-	-	-
a126790_24	F	19	0.00238129	6	0.000670037	-2.93188	4.6527e-06	14	0.00177003	1	0.000234503	-2.55309	0.0291298	25	0.00147636	15	0.00123215	-0.278505	0.671983	no BLAST hit	-	-	-	-	-	-	-	-
a1268_459	F	1169	0.0582339	216	0.00958746	-3.70509	0	2039	0.102464	137	0.0127694	-2.64135	6.90352e-193	1385	0.032509	2176	0.0710451	-1.66726	4.91397e-255	gi|75102455|sp|Q41050.1|OEP16_PEA RecName: Full=Outer envelope pore protein 16, chloroplastic; AltName: Full=Chloroplastic outer envelope pore protein of 16 kDa_x0001_gi|1370287|emb|CAA97910.1| core protein [Pisum sativum]	7e-85	255	-	-	-	-	-	-
a12684_198	H	1486	0.0519361	834	0.025972	-2.10223	3.61417e-268	1164	0.0410389	353	0.0230841	-0.467084	2.81652e-08	2320	0.0382059	1517	0.0347496	-0.402566	5.29685e-17	gi|358248152|ref|NP_001239826.1| uncharacterized protein LOC100803110 [Glycine max]_x0001_gi|255635750|gb|ACU18224.1| unknown [Glycine max]	6e-163	466	a12684_198	sp|Q4WV66|RU2A_ASPFU U2 small nuclear ribonucleoprotein A' OS=Neosartorya fumigata (strain ATCC MYA-4609 / Af293 / CBS 101355 / FGSC A1100) GN=lea1 PE=3 SV=1	40.74	3e-36	150	-
[truncated: 12,461 more rows]
