# Supplementary material for: First genetic linkage map of Lathyrus cicera based on RNA sequencing-derived markers: Key tool for genetic mapping of disease resistance
Source: Hortic Res. 2018 Sep 1;5:45. doi: 10.1038/s41438-018-0047-9 (PMC6119197; doi:10.1038/s41438-018-0047-9)
Supplement: Supplementary file 4 — List of detected polymorphic SNPs between chickling pea accessions BGE008277 and BGE023542 [file 41438_2018_47_MOESM4_ESM.xlsx]

## Sheet: Sheet1
Supplementary Table S4 – List of detected polymorphic SNPs between chickling pea accessions BGE008277 and BGE023542.
Reference assembly contig	Blast Description	SNP Position	Reference Base	Variant Base	BGE008277		BGE023542
					Inoculated Reference Base	Inoculated Variant Base	Inoculated Reference Base	Inoculated Variant Base
a1000;290	gi|1076678|pir||S42643 ubiquitin / ribosomal protein S27a - potato (fragment) e-value: 3e-10 blast score: 57.8	280	A	T	1	219	278	3
a10001;138	gi|358249058|ref|NP_001239730.1| probably inactive leucine-rich repeat receptor-like protein kinase At3g28040-like precursor [Glycine max]_x0001_gi|223452530|gb|ACM89592.1| leucine-rich repeat transmembrane protein kinase [Glycine max] e-value: 0.0 blast score: 1578	674	C	T	0	60	106	0
a10009;163	gi|356575943|ref|XP_003556095.1| PREDICTED: DUF246 domain-containing protein At1g04910-like [Glycine max] e-value: 0.0 blast score: 1042	305	T	C	11	0	0	61
a10009;163	gi|356575943|ref|XP_003556095.1| PREDICTED: DUF246 domain-containing protein At1g04910-like [Glycine max] e-value: 0.0 blast score: 1042	338	A	G	0	16	82	0
a10009;163	gi|356575943|ref|XP_003556095.1| PREDICTED: DUF246 domain-containing protein At1g04910-like [Glycine max] e-value: 0.0 blast score: 1042	364	A	G	19	0	0	89
a10009;163	gi|356575943|ref|XP_003556095.1| PREDICTED: DUF246 domain-containing protein At1g04910-like [Glycine max] e-value: 0.0 blast score: 1042	703	C	A	2	83	280	6
a10009;163	gi|356575943|ref|XP_003556095.1| PREDICTED: DUF246 domain-containing protein At1g04910-like [Glycine max] e-value: 0.0 blast score: 1042	764	A	T	2	49	211	0
a10009;163	gi|356575943|ref|XP_003556095.1| PREDICTED: DUF246 domain-containing protein At1g04910-like [Glycine max] e-value: 0.0 blast score: 1042	851	C	T	18	0	0	126
a10009;163	gi|356575943|ref|XP_003556095.1| PREDICTED: DUF246 domain-containing protein At1g04910-like [Glycine max] e-value: 0.0 blast score: 1042	865	G	A	20	0	0	126
a10009;163	gi|356575943|ref|XP_003556095.1| PREDICTED: DUF246 domain-containing protein At1g04910-like [Glycine max] e-value: 0.0 blast score: 1042	896	C	T	0	10	98	0
a10009;163	gi|356575943|ref|XP_003556095.1| PREDICTED: DUF246 domain-containing protein At1g04910-like [Glycine max] e-value: 0.0 blast score: 1042	1080	C	T	1	19	116	0
a10009;163	gi|356575943|ref|XP_003556095.1| PREDICTED: DUF246 domain-containing protein At1g04910-like [Glycine max] e-value: 0.0 blast score: 1042	1225	A	G	0	19	138	0
a10009;163	gi|356575943|ref|XP_003556095.1| PREDICTED: DUF246 domain-containing protein At1g04910-like [Glycine max] e-value: 0.0 blast score: 1042	1551	C	T	0	16	89	1
a10009;163	gi|356575943|ref|XP_003556095.1| PREDICTED: DUF246 domain-containing protein At1g04910-like [Glycine max] e-value: 0.0 blast score: 1042	1891	C	T	0	72	222	0
a10009;163	gi|356575943|ref|XP_003556095.1| PREDICTED: DUF246 domain-containing protein At1g04910-like [Glycine max] e-value: 0.0 blast score: 1042	4513	G	A	0	49	84	1
a10009;163	gi|356575943|ref|XP_003556095.1| PREDICTED: DUF246 domain-containing protein At1g04910-like [Glycine max] e-value: 0.0 blast score: 1042	95	C	A	0	12	40	0
a100099;74	NA	86	G	A	1	21	32	0
a10013;193	gi|357508275|ref|XP_003624426.1| hypothetical protein MTR_7g083080 [Medicago truncatula]_x0001_gi|355499441|gb|AES80644.1| hypothetical protein MTR_7g083080 [Medicago truncatula] e-value: 0.0 blast score: 557	632	C	T	0	13	63	0
a10013;193	gi|357508275|ref|XP_003624426.1| hypothetical protein MTR_7g083080 [Medicago truncatula]_x0001_gi|355499441|gb|AES80644.1| hypothetical protein MTR_7g083080 [Medicago truncatula] e-value: 0.0 blast score: 557	1459	A	C	3	42	100	1
a10014;223	gi|388516157|gb|AFK46140.1| unknown [Medicago truncatula] e-value: 7e-119 blast score: 349	1316	T	G	15	0	0	45
a10015;177	gi|60459259|gb|AAX20016.1| FCA gamma [Pisum sativum] e-value: 0.0 blast score: 847	938	A	G	9	0	0	30
a10015;177	gi|60459259|gb|AAX20016.1| FCA gamma [Pisum sativum] e-value: 0.0 blast score: 847	1193	G	A	0	17	50	0
a10015;177	gi|60459259|gb|AAX20016.1| FCA gamma [Pisum sativum] e-value: 0.0 blast score: 847	1421	C	A	30	0	1	54
a10015;177	gi|60459259|gb|AAX20016.1| FCA gamma [Pisum sativum] e-value: 0.0 blast score: 847	1895	T	C	1	14	18	0
a10019;221	gi|356544663|ref|XP_003540767.1| PREDICTED: uncharacterized protein LOC100797817 [Glycine max] e-value: 1e-21 blast score: 96.7	604	C	T	0	55	158	0
a10019;221	gi|356544663|ref|XP_003540767.1| PREDICTED: uncharacterized protein LOC100797817 [Glycine max] e-value: 1e-21 blast score: 96.7	640	T	A	26	0	0	36
a10026;245	gi|224079836|ref|XP_002305950.1| predicted protein [Populus trichocarpa]_x0001_gi|222848914|gb|EEE86461.1| predicted protein [Populus trichocarpa] e-value: 1e-133 blast score: 405	561	T	C	10	0	1	36
a10026;245	gi|224079836|ref|XP_002305950.1| predicted protein [Populus trichocarpa]_x0001_gi|222848914|gb|EEE86461.1| predicted protein [Populus trichocarpa] e-value: 1e-133 blast score: 405	967	A	C	39	1	0	76
a10026;245	gi|224079836|ref|XP_002305950.1| predicted protein [Populus trichocarpa]_x0001_gi|222848914|gb|EEE86461.1| predicted protein [Populus trichocarpa] e-value: 1e-133 blast score: 405	1212	G	A	0	10	34	0
a10029;259	gi|356519588|ref|XP_003528454.1| PREDICTED: probable ubiquitin-conjugating enzyme E2 24-like [Glycine max] e-value: 0.0 blast score: 1011	1404	G	A	33	0	0	101
a10029;259	gi|356519588|ref|XP_003528454.1| PREDICTED: probable ubiquitin-conjugating enzyme E2 24-like [Glycine max] e-value: 0.0 blast score: 1011	1645	T	C	18	1	0	46
a10029;259	gi|356519588|ref|XP_003528454.1| PREDICTED: probable ubiquitin-conjugating enzyme E2 24-like [Glycine max] e-value: 0.0 blast score: 1011	1682	A	T	0	17	50	1
a10029;259	gi|356519588|ref|XP_003528454.1| PREDICTED: probable ubiquitin-conjugating enzyme E2 24-like [Glycine max] e-value: 0.0 blast score: 1011	1723	G	A	17	0	1	52
a10029;259	gi|356519588|ref|XP_003528454.1| PREDICTED: probable ubiquitin-conjugating enzyme E2 24-like [Glycine max] e-value: 0.0 blast score: 1011	1724	A	G	0	16	54	1
a10029;259	gi|356519588|ref|XP_003528454.1| PREDICTED: probable ubiquitin-conjugating enzyme E2 24-like [Glycine max] e-value: 0.0 blast score: 1011	2727	T	C	0	13	52	0
a10029;259	gi|356519588|ref|XP_003528454.1| PREDICTED: probable ubiquitin-conjugating enzyme E2 24-like [Glycine max] e-value: 0.0 blast score: 1011	2961	A	G	0	16	54	0
a10029;259	gi|356519588|ref|XP_003528454.1| PREDICTED: probable ubiquitin-conjugating enzyme E2 24-like [Glycine max] e-value: 0.0 blast score: 1011	3040	G	A	0	11	55	0
a10044;223	gi|357446709|ref|XP_003593630.1| Ethylene-responsive transcription factor [Medicago truncatula]_x0001_gi|355482678|gb|AES63881.1| Ethylene-responsive transcription factor [Medicago truncatula]_x0001_gi|388499392|gb|AFK37762.1| unknown [Medicago truncatula] e-value: 7e-98 blast score: 293	308	G	C	0	25	44	0
a10044;223	gi|357446709|ref|XP_003593630.1| Ethylene-responsive transcription factor [Medicago truncatula]_x0001_gi|355482678|gb|AES63881.1| Ethylene-responsive transcription factor [Medicago truncatula]_x0001_gi|388499392|gb|AFK37762.1| unknown [Medicago truncatula] e-value: 7e-98 blast score: 293	476	T	C	0	17	31	0
a10049;204	gi|356496036|ref|XP_003516876.1| PREDICTED: eukaryotic translation initiation factor 4G-like [Glycine max] e-value: 0.0 blast score: 656	1203	A	G	0	13	45	0
a1006;586	gi|224126415|ref|XP_002329548.1| predicted protein [Populus trichocarpa]_x0001_gi|224136378|ref|XP_002326845.1| predicted protein [Populus trichocarpa]_x0001_gi|224138784|ref|XP_002326689.1| predicted protein [Populus trichocarpa]_x0001_gi|255571073|ref|XP_002526487.1| 60S ribosomal protein L37a, putative [Ricinus communis]_x0001_gi|356504539|ref|XP_003521053.1| PREDICTED: 60S ribosomal protein L…	638	G	C	24	0	0	69
a10066;209	gi|357447555|ref|XP_003594053.1| Prolyl 4-hydroxylase alpha subunit-like protein [Medicago truncatula]_x0001_gi|355483101|gb|AES64304.1| Prolyl 4-hydroxylase alpha subunit-like protein [Medicago truncatula] e-value: 4e-93 blast score: 280	127	G	A	9	0	0	18
a10066;209	gi|357447555|ref|XP_003594053.1| Prolyl 4-hydroxylase alpha subunit-like protein [Medicago truncatula]_x0001_gi|355483101|gb|AES64304.1| Prolyl 4-hydroxylase alpha subunit-like protein [Medicago truncatula] e-value: 4e-93 blast score: 280	137	G	A	0	10	18	0
a100689;39	NA	145	T	C	0	15	55	0
a100689;39	NA	234	A	G	22	0	0	25
a10071;252	gi|357478391|ref|XP_003609481.1| F-box/LRR-repeat protein [Medicago truncatula]_x0001_gi|355510536|gb|AES91678.1| F-box/LRR-repeat protein [Medicago truncatula] e-value: 0.0 blast score: 1037	128	C	T	20	0	1	34
a10071;252	gi|357478391|ref|XP_003609481.1| F-box/LRR-repeat protein [Medicago truncatula]_x0001_gi|355510536|gb|AES91678.1| F-box/LRR-repeat protein [Medicago truncatula] e-value: 0.0 blast score: 1037	480	A	C	64	0	0	91
a10071;252	gi|357478391|ref|XP_003609481.1| F-box/LRR-repeat protein [Medicago truncatula]_x0001_gi|355510536|gb|AES91678.1| F-box/LRR-repeat protein [Medicago truncatula] e-value: 0.0 blast score: 1037	941	C	G	0	21	53	0
a10071;252	gi|357478391|ref|XP_003609481.1| F-box/LRR-repeat protein [Medicago truncatula]_x0001_gi|355510536|gb|AES91678.1| F-box/LRR-repeat protein [Medicago truncatula] e-value: 0.0 blast score: 1037	1117	C	T	0	19	55	1
a10071;252	gi|357478391|ref|XP_003609481.1| F-box/LRR-repeat protein [Medicago truncatula]_x0001_gi|355510536|gb|AES91678.1| F-box/LRR-repeat protein [Medicago truncatula] e-value: 0.0 blast score: 1037	1122	G	A	0	19	47	1
a10071;252	gi|357478391|ref|XP_003609481.1| F-box/LRR-repeat protein [Medicago truncatula]_x0001_gi|355510536|gb|AES91678.1| F-box/LRR-repeat protein [Medicago truncatula] e-value: 0.0 blast score: 1037	1206	G	A	1	15	70	1
a10071;252	gi|357478391|ref|XP_003609481.1| F-box/LRR-repeat protein [Medicago truncatula]_x0001_gi|355510536|gb|AES91678.1| F-box/LRR-repeat protein [Medicago truncatula] e-value: 0.0 blast score: 1037	1434	A	G	26	0	0	29
a10071;252	gi|357478391|ref|XP_003609481.1| F-box/LRR-repeat protein [Medicago truncatula]_x0001_gi|355510536|gb|AES91678.1| F-box/LRR-repeat protein [Medicago truncatula] e-value: 0.0 blast score: 1037	1614	A	G	0	27	58	1
a10071;252	gi|357478391|ref|XP_003609481.1| F-box/LRR-repeat protein [Medicago truncatula]_x0001_gi|355510536|gb|AES91678.1| F-box/LRR-repeat protein [Medicago truncatula] e-value: 0.0 blast score: 1037	1620	T	C	1	22	54	1
a10071;252	gi|357478391|ref|XP_003609481.1| F-box/LRR-repeat protein [Medicago truncatula]_x0001_gi|355510536|gb|AES91678.1| F-box/LRR-repeat protein [Medicago truncatula] e-value: 0.0 blast score: 1037	1989	A	T	0	19	52	0
a10071;252	gi|357478391|ref|XP_003609481.1| F-box/LRR-repeat protein [Medicago truncatula]_x0001_gi|355510536|gb|AES91678.1| F-box/LRR-repeat protein [Medicago truncatula] e-value: 0.0 blast score: 1037	2051	T	C	1	60	100	1
a10071;252	gi|357478391|ref|XP_003609481.1| F-box/LRR-repeat protein [Medicago truncatula]_x0001_gi|355510536|gb|AES91678.1| F-box/LRR-repeat protein [Medicago truncatula] e-value: 0.0 blast score: 1037	2154	C	G	36	0	0	67
a10071;252	gi|357478391|ref|XP_003609481.1| F-box/LRR-repeat protein [Medicago truncatula]_x0001_gi|355510536|gb|AES91678.1| F-box/LRR-repeat protein [Medicago truncatula] e-value: 0.0 blast score: 1037	2225	A	G	0	14	34	0
a10080;212	gi|357468547|ref|XP_003604558.1| hypothetical protein MTR_4g014490 [Medicago truncatula]_x0001_gi|355505613|gb|AES86755.1| hypothetical protein MTR_4g014490 [Medicago truncatula]_x0001_gi|388509160|gb|AFK42646.1| unknown [Medicago truncatula] e-value: 1e-67 blast score: 208	160	G	A	0	14	35	0
a10080;212	gi|357468547|ref|XP_003604558.1| hypothetical protein MTR_4g014490 [Medicago truncatula]_x0001_gi|355505613|gb|AES86755.1| hypothetical protein MTR_4g014490 [Medicago truncatula]_x0001_gi|388509160|gb|AFK42646.1| unknown [Medicago truncatula] e-value: 1e-67 blast score: 208	283	T	C	54	1	1	67
a10080;212	gi|357468547|ref|XP_003604558.1| hypothetical protein MTR_4g014490 [Medicago truncatula]_x0001_gi|355505613|gb|AES86755.1| hypothetical protein MTR_4g014490 [Medicago truncatula]_x0001_gi|388509160|gb|AFK42646.1| unknown [Medicago truncatula] e-value: 1e-67 blast score: 208	402	C	T	0	12	28	0
a10083;198	gi|357490879|ref|XP_003615727.1| Serine/threonine protein kinase [Medicago truncatula]_x0001_gi|355517062|gb|AES98685.1| Serine/threonine protein kinase [Medicago truncatula] e-value: 0.0 blast score: 531	292	A	C	95	0	1	76
a10083;198	gi|357490879|ref|XP_003615727.1| Serine/threonine protein kinase [Medicago truncatula]_x0001_gi|355517062|gb|AES98685.1| Serine/threonine protein kinase [Medicago truncatula] e-value: 0.0 blast score: 531	337	C	T	138	0	0	118
a10083;198	gi|357490879|ref|XP_003615727.1| Serine/threonine protein kinase [Medicago truncatula]_x0001_gi|355517062|gb|AES98685.1| Serine/threonine protein kinase [Medicago truncatula] e-value: 0.0 blast score: 531	462	A	G	0	22	40	0
a100876;57	gi|77563563|gb|ABB00038.1| reverse transcriptase family member [Glycine max] e-value: 7e-19 blast score: 89.4	313	A	T	7	0	0	14
a10092;259	gi|356571931|ref|XP_003554124.1| PREDICTED: DNA gyrase subunit B, chloroplastic/mitochondrial-like [Glycine max] e-value: 0.0 blast score: 1237	896	A	G	1	20	60	1
a10092;259	gi|356571931|ref|XP_003554124.1| PREDICTED: DNA gyrase subunit B, chloroplastic/mitochondrial-like [Glycine max] e-value: 0.0 blast score: 1237	980	T	C	18	2	0	69
a10092;259	gi|356571931|ref|XP_003554124.1| PREDICTED: DNA gyrase subunit B, chloroplastic/mitochondrial-like [Glycine max] e-value: 0.0 blast score: 1237	1064	G	A	0	23	64	0
a10092;259	gi|356571931|ref|XP_003554124.1| PREDICTED: DNA gyrase subunit B, chloroplastic/mitochondrial-like [Glycine max] e-value: 0.0 blast score: 1237	1103	C	T	21	2	0	54
a10092;259	gi|356571931|ref|XP_003554124.1| PREDICTED: DNA gyrase subunit B, chloroplastic/mitochondrial-like [Glycine max] e-value: 0.0 blast score: 1237	1295	C	T	14	0	1	43
a10092;259	gi|356571931|ref|XP_003554124.1| PREDICTED: DNA gyrase subunit B, chloroplastic/mitochondrial-like [Glycine max] e-value: 0.0 blast score: 1237	1680	T	A	10	0	0	54
a10092;259	gi|356571931|ref|XP_003554124.1| PREDICTED: DNA gyrase subunit B, chloroplastic/mitochondrial-like [Glycine max] e-value: 0.0 blast score: 1237	1699	T	G	0	11	68	0
a10092;259	gi|356571931|ref|XP_003554124.1| PREDICTED: DNA gyrase subunit B, chloroplastic/mitochondrial-like [Glycine max] e-value: 0.0 blast score: 1237	1778	T	C	7	0	0	53
a10092;259	gi|356571931|ref|XP_003554124.1| PREDICTED: DNA gyrase subunit B, chloroplastic/mitochondrial-like [Glycine max] e-value: 0.0 blast score: 1237	1964	G	T	1	27	56	1
a10092;259	gi|356571931|ref|XP_003554124.1| PREDICTED: DNA gyrase subunit B, chloroplastic/mitochondrial-like [Glycine max] e-value: 0.0 blast score: 1237	2635	G	T	30	0	0	41
a101;551	gi|217072414|gb|ACJ84567.1| unknown [Medicago truncatula]_x0001_gi|388511833|gb|AFK43978.1| unknown [Medicago truncatula]_x0001_gi|388523139|gb|AFK49631.1| unknown [Medicago truncatula] e-value: 0.0 blast score: 599	418	C	T	284	2	3	405
a101;551	gi|217072414|gb|ACJ84567.1| unknown [Medicago truncatula]_x0001_gi|388511833|gb|AFK43978.1| unknown [Medicago truncatula]_x0001_gi|388523139|gb|AFK49631.1| unknown [Medicago truncatula] e-value: 0.0 blast score: 599	1743	G	C	8	0	0	14
a10100;157	gi|357503187|ref|XP_003621882.1| Geranylgeranyl transferase type-1 subunit beta [Medicago truncatula]_x0001_gi|355496897|gb|AES78100.1| Geranylgeranyl transferase type-1 subunit beta [Medicago truncatula] e-value: 6e-128 blast score: 385	135	A	G	7	0	0	13
a10100;157	gi|357503187|ref|XP_003621882.1| Geranylgeranyl transferase type-1 subunit beta [Medicago truncatula]_x0001_gi|355496897|gb|AES78100.1| Geranylgeranyl transferase type-1 subunit beta [Medicago truncatula] e-value: 6e-128 blast score: 385	198	C	G	37	0	0	70
a10100;157	gi|357503187|ref|XP_003621882.1| Geranylgeranyl transferase type-1 subunit beta [Medicago truncatula]_x0001_gi|355496897|gb|AES78100.1| Geranylgeranyl transferase type-1 subunit beta [Medicago truncatula] e-value: 6e-128 blast score: 385	286	G	A	99	0	0	134
a10100;157	gi|357503187|ref|XP_003621882.1| Geranylgeranyl transferase type-1 subunit beta [Medicago truncatula]_x0001_gi|355496897|gb|AES78100.1| Geranylgeranyl transferase type-1 subunit beta [Medicago truncatula] e-value: 6e-128 blast score: 385	1051	G	T	8	0	0	14
a10100;157	gi|357503187|ref|XP_003621882.1| Geranylgeranyl transferase type-1 subunit beta [Medicago truncatula]_x0001_gi|355496897|gb|AES78100.1| Geranylgeranyl transferase type-1 subunit beta [Medicago truncatula] e-value: 6e-128 blast score: 385	1091	C	T	6	0	0	13
a101040;24	gi|169349|gb|AAA33765.1| hydroxyproline-rich glycoprotein, partial [Phaseolus vulgaris] e-value: 5e-12 blast score: 66.6	339	A	G	0	11	24	0
a10107;342	gi|357474047|ref|XP_003607308.1| AP-2 complex subunit beta [Medicago truncatula]_x0001_gi|355508363|gb|AES89505.1| AP-2 complex subunit beta [Medicago truncatula] e-value: 0.0 blast score: 1707	407	G	A	29	0	0	102
a10108;165	gi|356558587|ref|XP_003547586.1| PREDICTED: cytochrome b-c1 complex subunit 6 [Glycine max]_x0001_gi|255630456|gb|ACU15586.1| unknown [Glycine max] e-value: 1e-05 blast score: 42.7	132	A	G	1	37	45	1
a10108;165	gi|356558587|ref|XP_003547586.1| PREDICTED: cytochrome b-c1 complex subunit 6 [Glycine max]_x0001_gi|255630456|gb|ACU15586.1| unknown [Glycine max] e-value: 1e-05 blast score: 42.7	69	C	T	0	39	85	0
a10112;335	gi|356549319|ref|XP_003543041.1| PREDICTED: eukaryotic translation initiation factor 3 subunit D-like [Glycine max] e-value: 1e-61 blast score: 199	231	A	T	27	0	0	89
a10113;231	gi|356504117|ref|XP_003520845.1| PREDICTED: uncharacterized protein LOC100800761 [Glycine max] e-value: 0.0 blast score: 916	152	A	T	52	2	0	99
a10113;231	gi|356504117|ref|XP_003520845.1| PREDICTED: uncharacterized protein LOC100800761 [Glycine max] e-value: 0.0 blast score: 916	1159	A	C	0	27	66	0
a101208;35	gi|357447703|ref|XP_003594127.1| Pentatricopeptide repeat-containing protein [Medicago truncatula]_x0001_gi|124365519|gb|ABN09753.1| Tetratricopeptide-like helical [Medicago truncatula]_x0001_gi|355483175|gb|AES64378.1| Pentatricopeptide repeat-containing protein [Medicago truncatula] e-value: 0.0 blast score: 739	905	G	A	6	0	0	30
a10131;198	gi|357448621|ref|XP_003594586.1| Alpha-glucosidase, partial [Medicago truncatula]_x0001_gi|355483634|gb|AES64837.1| Alpha-glucosidase, partial [Medicago truncatula] e-value: 0.0 blast score: 1453	1112	G	A	1	16	45	0
a10131;198	gi|357448621|ref|XP_003594586.1| Alpha-glucosidase, partial [Medicago truncatula]_x0001_gi|355483634|gb|AES64837.1| Alpha-glucosidase, partial [Medicago truncatula] e-value: 0.0 blast score: 1453	1126	T	A	16	0	0	47
a10131;198	gi|357448621|ref|XP_003594586.1| Alpha-glucosidase, partial [Medicago truncatula]_x0001_gi|355483634|gb|AES64837.1| Alpha-glucosidase, partial [Medicago truncatula] e-value: 0.0 blast score: 1453	1195	A	T	0	20	63	1
a10131;198	gi|357448621|ref|XP_003594586.1| Alpha-glucosidase, partial [Medicago truncatula]_x0001_gi|355483634|gb|AES64837.1| Alpha-glucosidase, partial [Medicago truncatula] e-value: 0.0 blast score: 1453	1336	C	T	18	0	0	66
a10131;198	gi|357448621|ref|XP_003594586.1| Alpha-glucosidase, partial [Medicago truncatula]_x0001_gi|355483634|gb|AES64837.1| Alpha-glucosidase, partial [Medicago truncatula] e-value: 0.0 blast score: 1453	1351	C	T	19	0	0	57
a10131;198	gi|357448621|ref|XP_003594586.1| Alpha-glucosidase, partial [Medicago truncatula]_x0001_gi|355483634|gb|AES64837.1| Alpha-glucosidase, partial [Medicago truncatula] e-value: 0.0 blast score: 1453	1390	G	C	1	19	58	0
a10131;198	gi|357448621|ref|XP_003594586.1| Alpha-glucosidase, partial [Medicago truncatula]_x0001_gi|355483634|gb|AES64837.1| Alpha-glucosidase, partial [Medicago truncatula] e-value: 0.0 blast score: 1453	1391	T	A	1	19	59	0
a10131;198	gi|357448621|ref|XP_003594586.1| Alpha-glucosidase, partial [Medicago truncatula]_x0001_gi|355483634|gb|AES64837.1| Alpha-glucosidase, partial [Medicago truncatula] e-value: 0.0 blast score: 1453	1424	G	C	1	20	40	0
a10131;198	gi|357448621|ref|XP_003594586.1| Alpha-glucosidase, partial [Medicago truncatula]_x0001_gi|355483634|gb|AES64837.1| Alpha-glucosidase, partial [Medicago truncatula] e-value: 0.0 blast score: 1453	1472	G	C	14	0	0	16
a101331;48	NA	361	A	C	1	25	72	0
a10143;145	gi|357511149|ref|XP_003625863.1| hypothetical protein MTR_7g108100 [Medicago truncatula]_x0001_gi|355500878|gb|AES82081.1| hypothetical protein MTR_7g108100 [Medicago truncatula] e-value: 7e-44 blast score: 151	467	G	C	6	0	0	18
a10143;145	gi|357511149|ref|XP_003625863.1| hypothetical protein MTR_7g108100 [Medicago truncatula]_x0001_gi|355500878|gb|AES82081.1| hypothetical protein MTR_7g108100 [Medicago truncatula] e-value: 7e-44 blast score: 151	491	T	A	16	0	0	31
a1015;669	gi|357481805|ref|XP_003611188.1| PGR5-like protein 1A [Medicago truncatula]_x0001_gi|355512523|gb|AES94146.1| PGR5-like protein 1A [Medicago truncatula] e-value: 8e-36 blast score: 130	160	A	T	0	48	55	0
a1015;669	gi|357481805|ref|XP_003611188.1| PGR5-like protein 1A [Medicago truncatula]_x0001_gi|355512523|gb|AES94146.1| PGR5-like protein 1A [Medicago truncatula] e-value: 8e-36 blast score: 130	198	T	C	4	108	133	0
a1015;669	gi|357481805|ref|XP_003611188.1| PGR5-like protein 1A [Medicago truncatula]_x0001_gi|355512523|gb|AES94146.1| PGR5-like protein 1A [Medicago truncatula] e-value: 8e-36 blast score: 130	222	A	G	8	178	195	0
a1015;669	gi|357481805|ref|XP_003611188.1| PGR5-like protein 1A [Medicago truncatula]_x0001_gi|355512523|gb|AES94146.1| PGR5-like protein 1A [Medicago truncatula] e-value: 8e-36 blast score: 130	246	C	T	5	220	229	0
a1015;669	gi|357481805|ref|XP_003611188.1| PGR5-like protein 1A [Medicago truncatula]_x0001_gi|355512523|gb|AES94146.1| PGR5-like protein 1A [Medicago truncatula] e-value: 8e-36 blast score: 130	381	T	C	2	124	179	1
a1015;669	gi|357481805|ref|XP_003611188.1| PGR5-like protein 1A [Medicago truncatula]_x0001_gi|355512523|gb|AES94146.1| PGR5-like protein 1A [Medicago truncatula] e-value: 8e-36 blast score: 130	420	G	A	2	104	136	1
a10162;156	NA	81	A	G	11	0	0	75
a10163;205	gi|357467123|ref|XP_003603846.1| F-box/kelch-repeat protein [Medicago truncatula]_x0001_gi|355492894|gb|AES74097.1| F-box/kelch-repeat protein [Medicago truncatula] e-value: 0.0 blast score: 628	206	T	C	57	0	0	97
a10165;206	gi|357507945|ref|XP_003624261.1| Trafficking protein particle complex subunit 2-like protein [Medicago truncatula]_x0001_gi|355499276|gb|AES80479.1| Trafficking protein particle complex subunit 2-like protein [Medicago truncatula] e-value: 1e-98 blast score: 288	184	C	T	15	0	0	8
a10169;249	gi|388510056|gb|AFK43094.1| unknown [Medicago truncatula] e-value: 9e-103 blast score: 303	939	C	T	0	24	31	0
a10170;185	gi|388492654|gb|AFK34393.1| unknown [Lotus japonicus] e-value: 2e-112 blast score: 327	655	A	T	20	0	0	34
a10170;185	gi|388492654|gb|AFK34393.1| unknown [Lotus japonicus] e-value: 2e-112 blast score: 327	719	G	T	14	0	0	36
a1019;476	gi|417482|sp|Q04903.1|FNTB_PEA RecName: Full=Protein farnesyltransferase subunit beta; Short=FTase-beta; AltName: Full=CAAX farnesyltransferase subunit beta; AltName: Full=Ras proteins prenyltransferase subunit beta_x0001_gi|169049|gb|AAA33649.1| farnesyl-protein transferase beta-subunit [Pisum sativum] e-value: 0.0 blast score: 765	512	A	G	270	2	0	306
a1019;476	gi|417482|sp|Q04903.1|FNTB_PEA RecName: Full=Protein farnesyltransferase subunit beta; Short=FTase-beta; AltName: Full=CAAX farnesyltransferase subunit beta; AltName: Full=Ras proteins prenyltransferase subunit beta_x0001_gi|169049|gb|AAA33649.1| farnesyl-protein transferase beta-subunit [Pisum sativum] e-value: 0.0 blast score: 765	659	C	T	49	0	0	123
a1019;476	gi|417482|sp|Q04903.1|FNTB_PEA RecName: Full=Protein farnesyltransferase subunit beta; Short=FTase-beta; AltName: Full=CAAX farnesyltransferase subunit beta; AltName: Full=Ras proteins prenyltransferase subunit beta_x0001_gi|169049|gb|AAA33649.1| farnesyl-protein transferase beta-subunit [Pisum sativum] e-value: 0.0 blast score: 765	668	C	T	45	0	0	124
a1019;476	gi|417482|sp|Q04903.1|FNTB_PEA RecName: Full=Protein farnesyltransferase subunit beta; Short=FTase-beta; AltName: Full=CAAX farnesyltransferase subunit beta; AltName: Full=Ras proteins prenyltransferase subunit beta_x0001_gi|169049|gb|AAA33649.1| farnesyl-protein transferase beta-subunit [Pisum sativum] e-value: 0.0 blast score: 765	776	G	C	0	46	112	0
a1019;476	gi|417482|sp|Q04903.1|FNTB_PEA RecName: Full=Protein farnesyltransferase subunit beta; Short=FTase-beta; AltName: Full=CAAX farnesyltransferase subunit beta; AltName: Full=Ras proteins prenyltransferase subunit beta_x0001_gi|169049|gb|AAA33649.1| farnesyl-protein transferase beta-subunit [Pisum sativum] e-value: 0.0 blast score: 765	833	C	T	42	1	0	118
a1019;476	gi|417482|sp|Q04903.1|FNTB_PEA RecName: Full=Protein farnesyltransferase subunit beta; Short=FTase-beta; AltName: Full=CAAX farnesyltransferase subunit beta; AltName: Full=Ras proteins prenyltransferase subunit beta_x0001_gi|169049|gb|AAA33649.1| farnesyl-protein transferase beta-subunit [Pisum sativum] e-value: 0.0 blast score: 765	1160	C	T	1	216	280	8
a1019;476	gi|417482|sp|Q04903.1|FNTB_PEA RecName: Full=Protein farnesyltransferase subunit beta; Short=FTase-beta; AltName: Full=CAAX farnesyltransferase subunit beta; AltName: Full=Ras proteins prenyltransferase subunit beta_x0001_gi|169049|gb|AAA33649.1| farnesyl-protein transferase beta-subunit [Pisum sativum] e-value: 0.0 blast score: 765	1407	T	A	0	18	31	0
a10193;180	gi|357490095|ref|XP_003615335.1| E3 ubiquitin-protein ligase HUWE1 [Medicago truncatula]_x0001_gi|355516670|gb|AES98293.1| E3 ubiquitin-protein ligase HUWE1 [Medicago truncatula] e-value: 0.0 blast score: 1492	1706	A	C	0	11	50	0
a10196;196	gi|357438777|ref|XP_003589665.1| U-box domain-containing protein [Medicago truncatula]_x0001_gi|355478713|gb|AES59916.1| U-box domain-containing protein [Medicago truncatula] e-value: 0.0 blast score: 1190	1081	G	A	0	12	26	0
a10196;196	gi|357438777|ref|XP_003589665.1| U-box domain-containing protein [Medicago truncatula]_x0001_gi|355478713|gb|AES59916.1| U-box domain-containing protein [Medicago truncatula] e-value: 0.0 blast score: 1190	2032	G	A	9	0	0	24
a10196;196	gi|357438777|ref|XP_003589665.1| U-box domain-containing protein [Medicago truncatula]_x0001_gi|355478713|gb|AES59916.1| U-box domain-containing protein [Medicago truncatula] e-value: 0.0 blast score: 1190	2074	T	C	10	0	0	36
a10196;196	gi|357438777|ref|XP_003589665.1| U-box domain-containing protein [Medicago truncatula]_x0001_gi|355478713|gb|AES59916.1| U-box domain-containing protein [Medicago truncatula] e-value: 0.0 blast score: 1190	2584	T	A	0	20	28	0
a10202;256	gi|357468571|ref|XP_003604570.1| Gamma-interferon-inducible lysosomal thiol reductase [Medicago truncatula]_x0001_gi|355505625|gb|AES86767.1| Gamma-interferon-inducible lysosomal thiol reductase [Medicago truncatula] e-value: 4e-153 blast score: 438	131	C	A	3	63	131	0
a10202;256	gi|357468571|ref|XP_003604570.1| Gamma-interferon-inducible lysosomal thiol reductase [Medicago truncatula]_x0001_gi|355505625|gb|AES86767.1| Gamma-interferon-inducible lysosomal thiol reductase [Medicago truncatula] e-value: 4e-153 blast score: 438	183	T	C	1	70	142	1
a10202;256	gi|357468571|ref|XP_003604570.1| Gamma-interferon-inducible lysosomal thiol reductase [Medicago truncatula]_x0001_gi|355505625|gb|AES86767.1| Gamma-interferon-inducible lysosomal thiol reductase [Medicago truncatula] e-value: 4e-153 blast score: 438	408	T	C	11	0	0	57
a10202;256	gi|357468571|ref|XP_003604570.1| Gamma-interferon-inducible lysosomal thiol reductase [Medicago truncatula]_x0001_gi|355505625|gb|AES86767.1| Gamma-interferon-inducible lysosomal thiol reductase [Medicago truncatula] e-value: 4e-153 blast score: 438	471	G	A	0	10	64	0
a10202;256	gi|357468571|ref|XP_003604570.1| Gamma-interferon-inducible lysosomal thiol reductase [Medicago truncatula]_x0001_gi|355505625|gb|AES86767.1| Gamma-interferon-inducible lysosomal thiol reductase [Medicago truncatula] e-value: 4e-153 blast score: 438	478	A	G	10	0	0	59
a10202;256	gi|357468571|ref|XP_003604570.1| Gamma-interferon-inducible lysosomal thiol reductase [Medicago truncatula]_x0001_gi|355505625|gb|AES86767.1| Gamma-interferon-inducible lysosomal thiol reductase [Medicago truncatula] e-value: 4e-153 blast score: 438	666	A	T	20	0	0	56
a10202;256	gi|357468571|ref|XP_003604570.1| Gamma-interferon-inducible lysosomal thiol reductase [Medicago truncatula]_x0001_gi|355505625|gb|AES86767.1| Gamma-interferon-inducible lysosomal thiol reductase [Medicago truncatula] e-value: 4e-153 blast score: 438	750	G	T	0	28	53	1
a10202;256	gi|357468571|ref|XP_003604570.1| Gamma-interferon-inducible lysosomal thiol reductase [Medicago truncatula]_x0001_gi|355505625|gb|AES86767.1| Gamma-interferon-inducible lysosomal thiol reductase [Medicago truncatula] e-value: 4e-153 blast score: 438	867	T	C	0	33	30	0
a10202;256	gi|357468571|ref|XP_003604570.1| Gamma-interferon-inducible lysosomal thiol reductase [Medicago truncatula]_x0001_gi|355505625|gb|AES86767.1| Gamma-interferon-inducible lysosomal thiol reductase [Medicago truncatula] e-value: 4e-153 blast score: 438	888	T	C	0	14	22	0
a10202;256	gi|357468571|ref|XP_003604570.1| Gamma-interferon-inducible lysosomal thiol reductase [Medicago truncatula]_x0001_gi|355505625|gb|AES86767.1| Gamma-interferon-inducible lysosomal thiol reductase [Medicago truncatula] e-value: 4e-153 blast score: 438	904	A	T	10	0	0	14
a1021;718	gi|357491619|ref|XP_003616097.1| Cbs domain protein [Medicago truncatula]_x0001_gi|355517432|gb|AES99055.1| Cbs domain protein [Medicago truncatula] e-value: 1e-144 blast score: 414	317	C	A	0	138	301	0
a1021;718	gi|357491619|ref|XP_003616097.1| Cbs domain protein [Medicago truncatula]_x0001_gi|355517432|gb|AES99055.1| Cbs domain protein [Medicago truncatula] e-value: 1e-144 blast score: 414	479	G	A	2	106	259	0
a1021;718	gi|357491619|ref|XP_003616097.1| Cbs domain protein [Medicago truncatula]_x0001_gi|355517432|gb|AES99055.1| Cbs domain protein [Medicago truncatula] e-value: 1e-144 blast score: 414	488	C	T	129	1	1	264
a1021;718	gi|357491619|ref|XP_003616097.1| Cbs domain protein [Medicago truncatula]_x0001_gi|355517432|gb|AES99055.1| Cbs domain protein [Medicago truncatula] e-value: 1e-144 blast score: 414	698	G	A	134	3	0	275
a1021;718	gi|357491619|ref|XP_003616097.1| Cbs domain protein [Medicago truncatula]_x0001_gi|355517432|gb|AES99055.1| Cbs domain protein [Medicago truncatula] e-value: 1e-144 blast score: 414	737	C	T	115	0	0	251
a1021;718	gi|357491619|ref|XP_003616097.1| Cbs domain protein [Medicago truncatula]_x0001_gi|355517432|gb|AES99055.1| Cbs domain protein [Medicago truncatula] e-value: 1e-144 blast score: 414	999	C	T	1	18	111	0
a10215;272	gi|217072460|gb|ACJ84590.1| unknown [Medicago truncatula]_x0001_gi|388498052|gb|AFK37092.1| unknown [Medicago truncatula] e-value: 8e-158 blast score: 449	452	A	G	0	11	38	0
a10215;272	gi|217072460|gb|ACJ84590.1| unknown [Medicago truncatula]_x0001_gi|388498052|gb|AFK37092.1| unknown [Medicago truncatula] e-value: 8e-158 blast score: 449	548	G	A	42	4	0	73
a102163;69	gi|356522206|ref|XP_003529738.1| PREDICTED: uncharacterized protein LOC100791352 [Glycine max] e-value: 2e-39 blast score: 143	164	C	T	17	0	0	7
a102167;35	gi|356563443|ref|XP_003549972.1| PREDICTED: type I inositol-1,4,5-trisphosphate 5-phosphatase 2-like [Glycine max] e-value: 4e-130 blast score: 387	779	G	A	7	0	0	10
a102242;67	NA	111	A	G	1	16	27	0
a10227;193	gi|388522927|gb|AFK49525.1| unknown [Medicago truncatula] e-value: 1e-97 blast score: 290	106	T	A	92	0	0	106
a10227;193	gi|388522927|gb|AFK49525.1| unknown [Medicago truncatula] e-value: 1e-97 blast score: 290	626	T	C	16	0	0	28
a1023;624	gi|357458875|ref|XP_003599718.1| WD repeat-containing protein, putative [Medicago truncatula]_x0001_gi|357468121|ref|XP_003604345.1| WD repeat-containing protein, putative [Medicago truncatula]_x0001_gi|355488766|gb|AES69969.1| WD repeat-containing protein, putative [Medicago truncatula]_x0001_gi|355505400|gb|AES86542.1| WD repeat-containing protein, putative [Medicago truncatula] e-value: 0.0 bl…	717	G	T	94	1	4	179
a1023;624	gi|357458875|ref|XP_003599718.1| WD repeat-containing protein, putative [Medicago truncatula]_x0001_gi|357468121|ref|XP_003604345.1| WD repeat-containing protein, putative [Medicago truncatula]_x0001_gi|355488766|gb|AES69969.1| WD repeat-containing protein, putative [Medicago truncatula]_x0001_gi|355505400|gb|AES86542.1| WD repeat-containing protein, putative [Medicago truncatula] e-value: 0.0 bl…	1200	T	C	5	250	425	3
a1023;624	gi|357458875|ref|XP_003599718.1| WD repeat-containing protein, putative [Medicago truncatula]_x0001_gi|357468121|ref|XP_003604345.1| WD repeat-containing protein, putative [Medicago truncatula]_x0001_gi|355488766|gb|AES69969.1| WD repeat-containing protein, putative [Medicago truncatula]_x0001_gi|355505400|gb|AES86542.1| WD repeat-containing protein, putative [Medicago truncatula] e-value: 0.0 bl…	1719	A	G	95	0	1	228
a1023;624	gi|357458875|ref|XP_003599718.1| WD repeat-containing protein, putative [Medicago truncatula]_x0001_gi|357468121|ref|XP_003604345.1| WD repeat-containing protein, putative [Medicago truncatula]_x0001_gi|355488766|gb|AES69969.1| WD repeat-containing protein, putative [Medicago truncatula]_x0001_gi|355505400|gb|AES86542.1| WD repeat-containing protein, putative [Medicago truncatula] e-value: 0.0 bl…	2064	G	A	148	0	25	253
a1023;624	gi|357458875|ref|XP_003599718.1| WD repeat-containing protein, putative [Medicago truncatula]_x0001_gi|357468121|ref|XP_003604345.1| WD repeat-containing protein, putative [Medicago truncatula]_x0001_gi|355488766|gb|AES69969.1| WD repeat-containing protein, putative [Medicago truncatula]_x0001_gi|355505400|gb|AES86542.1| WD repeat-containing protein, putative [Medicago truncatula] e-value: 0.0 bl…	3125	C	T	2	53	189	1
a1023;624	gi|357458875|ref|XP_003599718.1| WD repeat-containing protein, putative [Medicago truncatula]_x0001_gi|357468121|ref|XP_003604345.1| WD repeat-containing protein, putative [Medicago truncatula]_x0001_gi|355488766|gb|AES69969.1| WD repeat-containing protein, putative [Medicago truncatula]_x0001_gi|355505400|gb|AES86542.1| WD repeat-containing protein, putative [Medicago truncatula] e-value: 0.0 bl…	3462	A	G	7	80	186	1
a1023;624	gi|357458875|ref|XP_003599718.1| WD repeat-containing protein, putative [Medicago truncatula]_x0001_gi|357468121|ref|XP_003604345.1| WD repeat-containing protein, putative [Medicago truncatula]_x0001_gi|355488766|gb|AES69969.1| WD repeat-containing protein, putative [Medicago truncatula]_x0001_gi|355505400|gb|AES86542.1| WD repeat-containing protein, putative [Medicago truncatula] e-value: 0.0 bl…	3480	G	A	98	5	0	188
a102328;42	gi|357474931|ref|XP_003607751.1| Anaphase-promoting complex subunit [Medicago truncatula]_x0001_gi|355508806|gb|AES89948.1| Anaphase-promoting complex subunit [Medicago truncatula] e-value: 5e-102 blast score: 320	475	G	A	0	30	35	0
a102336;36	gi|297745162|emb|CBI39154.3| unnamed protein product [Vitis vinifera] e-value: 4e-05 blast score: 48.1	186	A	C	8	0	0	14
a102336;36	gi|297745162|emb|CBI39154.3| unnamed protein product [Vitis vinifera] e-value: 4e-05 blast score: 48.1	213	A	T	7	0	0	12
a102336;36	gi|297745162|emb|CBI39154.3| unnamed protein product [Vitis vinifera] e-value: 4e-05 blast score: 48.1	265	T	C	7	0	0	16
a1024;442	gi|351722577|ref|NP_001236225.1| auxin down regulated [Glycine max]_x0001_gi|296409|emb|CAA49342.1| ADR12 [Glycine max] e-value: 8e-05 blast score: 42.0	143	G	A	673	10	11	370
a1024;442	gi|351722577|ref|NP_001236225.1| auxin down regulated [Glycine max]_x0001_gi|296409|emb|CAA49342.1| ADR12 [Glycine max] e-value: 8e-05 blast score: 42.0	250	A	G	15	914	612	12
a1024;442	gi|351722577|ref|NP_001236225.1| auxin down regulated [Glycine max]_x0001_gi|296409|emb|CAA49342.1| ADR12 [Glycine max] e-value: 8e-05 blast score: 42.0	299	G	A	8	451	350	7
a1024;442	gi|351722577|ref|NP_001236225.1| auxin down regulated [Glycine max]_x0001_gi|296409|emb|CAA49342.1| ADR12 [Glycine max] e-value: 8e-05 blast score: 42.0	314	A	G	8	283	228	2
a1024;442	gi|351722577|ref|NP_001236225.1| auxin down regulated [Glycine max]_x0001_gi|296409|emb|CAA49342.1| ADR12 [Glycine max] e-value: 8e-05 blast score: 42.0	321	A	G	277	2	5	165
a1024;442	gi|351722577|ref|NP_001236225.1| auxin down regulated [Glycine max]_x0001_gi|296409|emb|CAA49342.1| ADR12 [Glycine max] e-value: 8e-05 blast score: 42.0	93	T	A	611	3	5	283
a1024;442	gi|351722577|ref|NP_001236225.1| auxin down regulated [Glycine max]_x0001_gi|296409|emb|CAA49342.1| ADR12 [Glycine max] e-value: 8e-05 blast score: 42.0	48	C	T	275	2	1	109
a10245;335	gi|357472855|ref|XP_003606712.1| Pumilio-like protein [Medicago truncatula]_x0001_gi|355507767|gb|AES88909.1| Pumilio-like protein [Medicago truncatula] e-value: 3e-53 blast score: 182	192	C	T	0	69	178	0
a102474;29	gi|357507877|ref|XP_003624227.1| LETM1 and EF-hand domain-containing protein [Medicago truncatula]_x0001_gi|355499242|gb|AES80445.1| LETM1 and EF-hand domain-containing protein [Medicago truncatula] e-value: 0.0 blast score: 1244	641	C	T	8	0	1	33
a1025;653	gi|388521967|gb|AFK49045.1| unknown [Medicago truncatula] e-value: 5e-76 blast score: 231	168	C	T	1	109	216	0
a1025;653	gi|388521967|gb|AFK49045.1| unknown [Medicago truncatula] e-value: 5e-76 blast score: 231	593	T	G	34	1	3	195
a1025;653	gi|388521967|gb|AFK49045.1| unknown [Medicago truncatula] e-value: 5e-76 blast score: 231	613	T	A	40	0	0	140
a1025;653	gi|388521967|gb|AFK49045.1| unknown [Medicago truncatula] e-value: 5e-76 blast score: 231	615	T	G	42	0	0	141
a10254;273	gi|357464439|ref|XP_003602501.1| hypothetical protein MTR_3g095070 [Medicago truncatula]_x0001_gi|355491549|gb|AES72752.1| hypothetical protein MTR_3g095070 [Medicago truncatula] e-value: 0.0 blast score: 558	167	A	T	0	56	96	0
a10254;273	gi|357464439|ref|XP_003602501.1| hypothetical protein MTR_3g095070 [Medicago truncatula]_x0001_gi|355491549|gb|AES72752.1| hypothetical protein MTR_3g095070 [Medicago truncatula] e-value: 0.0 blast score: 558	470	G	A	30	0	1	46
a10254;273	gi|357464439|ref|XP_003602501.1| hypothetical protein MTR_3g095070 [Medicago truncatula]_x0001_gi|355491549|gb|AES72752.1| hypothetical protein MTR_3g095070 [Medicago truncatula] e-value: 0.0 blast score: 558	483	A	C	1	33	55	0
a10254;273	gi|357464439|ref|XP_003602501.1| hypothetical protein MTR_3g095070 [Medicago truncatula]_x0001_gi|355491549|gb|AES72752.1| hypothetical protein MTR_3g095070 [Medicago truncatula] e-value: 0.0 blast score: 558	714	G	A	0	22	53	0
a10254;273	gi|357464439|ref|XP_003602501.1| hypothetical protein MTR_3g095070 [Medicago truncatula]_x0001_gi|355491549|gb|AES72752.1| hypothetical protein MTR_3g095070 [Medicago truncatula] e-value: 0.0 blast score: 558	744	C	T	14	0	2	47
a10254;273	gi|357464439|ref|XP_003602501.1| hypothetical protein MTR_3g095070 [Medicago truncatula]_x0001_gi|355491549|gb|AES72752.1| hypothetical protein MTR_3g095070 [Medicago truncatula] e-value: 0.0 blast score: 558	746	C	T	0	14	47	0
a10254;273	gi|357464439|ref|XP_003602501.1| hypothetical protein MTR_3g095070 [Medicago truncatula]_x0001_gi|355491549|gb|AES72752.1| hypothetical protein MTR_3g095070 [Medicago truncatula] e-value: 0.0 blast score: 558	790	G	A	0	15	55	0
a10264;207	gi|357438241|ref|XP_003589396.1| IQ domain-containing protein [Medicago truncatula]_x0001_gi|355478444|gb|AES59647.1| IQ domain-containing protein [Medicago truncatula] e-value: 0.0 blast score: 1199	2338	C	T	0	34	83	0
a1027;808	gi|357493713|ref|XP_003617145.1| CBL-interacting protein kinase [Medicago truncatula]_x0001_gi|355518480|gb|AET00104.1| CBL-interacting protein kinase [Medicago truncatula] e-value: 0.0 blast score: 827	185	C	G	2	145	287	4
a1027;808	gi|357493713|ref|XP_003617145.1| CBL-interacting protein kinase [Medicago truncatula]_x0001_gi|355518480|gb|AET00104.1| CBL-interacting protein kinase [Medicago truncatula] e-value: 0.0 blast score: 827	260	G	A	177	1	1	266
a1027;808	gi|357493713|ref|XP_003617145.1| CBL-interacting protein kinase [Medicago truncatula]_x0001_gi|355518480|gb|AET00104.1| CBL-interacting protein kinase [Medicago truncatula] e-value: 0.0 blast score: 827	449	A	C	9	279	326	4
a1027;808	gi|357493713|ref|XP_003617145.1| CBL-interacting protein kinase [Medicago truncatula]_x0001_gi|355518480|gb|AET00104.1| CBL-interacting protein kinase [Medicago truncatula] e-value: 0.0 blast score: 827	1121	T	G	381	2	7	330
a1027;808	gi|357493713|ref|XP_003617145.1| CBL-interacting protein kinase [Medicago truncatula]_x0001_gi|355518480|gb|AET00104.1| CBL-interacting protein kinase [Medicago truncatula] e-value: 0.0 blast score: 827	1211	C	T	314	0	0	304
a1027;808	gi|357493713|ref|XP_003617145.1| CBL-interacting protein kinase [Medicago truncatula]_x0001_gi|355518480|gb|AET00104.1| CBL-interacting protein kinase [Medicago truncatula] e-value: 0.0 blast score: 827	1217	A	T	336	1	0	317
a1027;808	gi|357493713|ref|XP_003617145.1| CBL-interacting protein kinase [Medicago truncatula]_x0001_gi|355518480|gb|AET00104.1| CBL-interacting protein kinase [Medicago truncatula] e-value: 0.0 blast score: 827	1377	A	T	6	356	423	0
a10271;272	gi|357494663|ref|XP_003617620.1| Adenylyltransferase and sulfurtransferase MOCS3 [Medicago truncatula]_x0001_gi|355518955|gb|AET00579.1| Adenylyltransferase and sulfurtransferase MOCS3 [Medicago truncatula] e-value: 0.0 blast score: 781	416	C	T	34	2	1	83
a10271;272	gi|357494663|ref|XP_003617620.1| Adenylyltransferase and sulfurtransferase MOCS3 [Medicago truncatula]_x0001_gi|355518955|gb|AET00579.1| Adenylyltransferase and sulfurtransferase MOCS3 [Medicago truncatula] e-value: 0.0 blast score: 781	502	C	T	36	0	2	89
a10271;272	gi|357494663|ref|XP_003617620.1| Adenylyltransferase and sulfurtransferase MOCS3 [Medicago truncatula]_x0001_gi|355518955|gb|AET00579.1| Adenylyltransferase and sulfurtransferase MOCS3 [Medicago truncatula] e-value: 0.0 blast score: 781	1386	C	T	58	0	0	101
a10271;272	gi|357494663|ref|XP_003617620.1| Adenylyltransferase and sulfurtransferase MOCS3 [Medicago truncatula]_x0001_gi|355518955|gb|AET00579.1| Adenylyltransferase and sulfurtransferase MOCS3 [Medicago truncatula] e-value: 0.0 blast score: 781	1399	A	G	52	0	0	96
a10272;256	gi|357493711|ref|XP_003617144.1| ABC-type transport system involved in resistance to organic solvents periplasmic component [Medicago truncatula]_x0001_gi|355518479|gb|AET00103.1| ABC-type transport system involved in resistance to organic solvents periplasmic component [Medicago truncatula] e-value: 3e-140 blast score: 404	559	T	C	16	0	0	32
a10272;256	gi|357493711|ref|XP_003617144.1| ABC-type transport system involved in resistance to organic solvents periplasmic component [Medicago truncatula]_x0001_gi|355518479|gb|AET00103.1| ABC-type transport system involved in resistance to organic solvents periplasmic component [Medicago truncatula] e-value: 3e-140 blast score: 404	577	C	T	19	0	0	24
a10272;256	gi|357493711|ref|XP_003617144.1| ABC-type transport system involved in resistance to organic solvents periplasmic component [Medicago truncatula]_x0001_gi|355518479|gb|AET00103.1| ABC-type transport system involved in resistance to organic solvents periplasmic component [Medicago truncatula] e-value: 3e-140 blast score: 404	582	C	T	0	19	24	0
a10275;224	gi|356517671|ref|XP_003527510.1| PREDICTED: fasciclin-like arabinogalactan protein 16-like [Glycine max] e-value: 0.0 blast score: 694	1607	T	C	1	72	107	0
a10277;165	gi|388497348|gb|AFK36740.1| unknown [Lotus japonicus] e-value: 2e-95 blast score: 295	1767	T	A	0	18	19	0
a1028;554	gi|1903264|emb|CAA72510.1| hypothetical protein [Pisum sativum] e-value: 0.0 blast score: 556	1374	G	C	0	38	80	0
a1028;554	gi|1903264|emb|CAA72510.1| hypothetical protein [Pisum sativum] e-value: 0.0 blast score: 556	1443	A	G	115	2	2	213
a1028;554	gi|1903264|emb|CAA72510.1| hypothetical protein [Pisum sativum] e-value: 0.0 blast score: 556	1455	A	T	115	2	2	209
a1028;554	gi|1903264|emb|CAA72510.1| hypothetical protein [Pisum sativum] e-value: 0.0 blast score: 556	1464	T	G	7	113	223	0
a1028;554	gi|1903264|emb|CAA72510.1| hypothetical protein [Pisum sativum] e-value: 0.0 blast score: 556	1470	T	C	129	2	9	202
a1028;554	gi|1903264|emb|CAA72510.1| hypothetical protein [Pisum sativum] e-value: 0.0 blast score: 556	1662	T	C	0	85	194	1
a1028;554	gi|1903264|emb|CAA72510.1| hypothetical protein [Pisum sativum] e-value: 0.0 blast score: 556	1757	C	G	0	42	100	0
a10280;183	gi|357445043|ref|XP_003592799.1| High mobility group protein B3 [Medicago truncatula]_x0001_gi|355481847|gb|AES63050.1| High mobility group protein B3 [Medicago truncatula] e-value: 0.0 blast score: 633	877	T	C	0	35	51	0
a102805;45	gi|357446379|ref|XP_003593467.1| Lysine/histidine transporter [Medicago truncatula]_x0001_gi|355482515|gb|AES63718.1| Lysine/histidine transporter [Medicago truncatula] e-value: 0.0 blast score: 1055	590	G	A	8	0	0	8
a10284;300	gi|357507789|ref|XP_003624183.1| Swarming motility protein ybiA [Medicago truncatula]_x0001_gi|355499198|gb|AES80401.1| Swarming motility protein ybiA [Medicago truncatula] e-value: 0.0 blast score: 966	353	C	A	3	29	89	0
a10284;300	gi|357507789|ref|XP_003624183.1| Swarming motility protein ybiA [Medicago truncatula]_x0001_gi|355499198|gb|AES80401.1| Swarming motility protein ybiA [Medicago truncatula] e-value: 0.0 blast score: 966	986	A	T	0	22	53	0
a10284;300	gi|357507789|ref|XP_003624183.1| Swarming motility protein ybiA [Medicago truncatula]_x0001_gi|355499198|gb|AES80401.1| Swarming motility protein ybiA [Medicago truncatula] e-value: 0.0 blast score: 966	1892	G	A	0	53	145	0
a10284;300	gi|357507789|ref|XP_003624183.1| Swarming motility protein ybiA [Medicago truncatula]_x0001_gi|355499198|gb|AES80401.1| Swarming motility protein ybiA [Medicago truncatula] e-value: 0.0 blast score: 966	1942	A	G	57	0	0	140
a10285;200	gi|388510016|gb|AFK43074.1| unknown [Medicago truncatula] e-value: 1e-148 blast score: 423	157	C	G	49	1	0	31
a10285;200	gi|388510016|gb|AFK43074.1| unknown [Medicago truncatula] e-value: 1e-148 blast score: 423	604	A	G	7	0	0	44
a10285;200	gi|388510016|gb|AFK43074.1| unknown [Medicago truncatula] e-value: 1e-148 blast score: 423	762	T	C	0	12	20	0
a10285;200	gi|388510016|gb|AFK43074.1| unknown [Medicago truncatula] e-value: 1e-148 blast score: 423	764	A	G	0	12	21	0
a10285;200	gi|388510016|gb|AFK43074.1| unknown [Medicago truncatula] e-value: 1e-148 blast score: 423	784	C	T	0	20	32	0
a10288;245	gi|357511719|ref|XP_003626148.1| Limkain-b1 [Medicago truncatula]_x0001_gi|355501163|gb|AES82366.1| Limkain-b1 [Medicago truncatula] e-value: 0.0 blast score: 1114	2222	T	A	37	0	0	114
a10288;245	gi|357511719|ref|XP_003626148.1| Limkain-b1 [Medicago truncatula]_x0001_gi|355501163|gb|AES82366.1| Limkain-b1 [Medicago truncatula] e-value: 0.0 blast score: 1114	3005	C	G	24	0	0	94
a10288;245	gi|357511719|ref|XP_003626148.1| Limkain-b1 [Medicago truncatula]_x0001_gi|355501163|gb|AES82366.1| Limkain-b1 [Medicago truncatula] e-value: 0.0 blast score: 1114	3285	A	T	30	0	0	83
a1029;578	gi|357442391|ref|XP_003591473.1| Ribosomal protein L19 [Medicago truncatula]_x0001_gi|217071646|gb|ACJ84183.1| unknown [Medicago truncatula]_x0001_gi|355480521|gb|AES61724.1| Ribosomal protein L19 [Medicago truncatula] e-value: 8e-141 blast score: 399	261	G	A	2	174	297	2
a1029;578	gi|357442391|ref|XP_003591473.1| Ribosomal protein L19 [Medicago truncatula]_x0001_gi|217071646|gb|ACJ84183.1| unknown [Medicago truncatula]_x0001_gi|355480521|gb|AES61724.1| Ribosomal protein L19 [Medicago truncatula] e-value: 8e-141 blast score: 399	294	A	G	4	204	348	2
a1029;578	gi|357442391|ref|XP_003591473.1| Ribosomal protein L19 [Medicago truncatula]_x0001_gi|217071646|gb|ACJ84183.1| unknown [Medicago truncatula]_x0001_gi|355480521|gb|AES61724.1| Ribosomal protein L19 [Medicago truncatula] e-value: 8e-141 blast score: 399	324	A	G	3	214	339	1
a1029;578	gi|357442391|ref|XP_003591473.1| Ribosomal protein L19 [Medicago truncatula]_x0001_gi|217071646|gb|ACJ84183.1| unknown [Medicago truncatula]_x0001_gi|355480521|gb|AES61724.1| Ribosomal protein L19 [Medicago truncatula] e-value: 8e-141 blast score: 399	543	G	A	157	1	1	237
a1029;578	gi|357442391|ref|XP_003591473.1| Ribosomal protein L19 [Medicago truncatula]_x0001_gi|217071646|gb|ACJ84183.1| unknown [Medicago truncatula]_x0001_gi|355480521|gb|AES61724.1| Ribosomal protein L19 [Medicago truncatula] e-value: 8e-141 blast score: 399	573	T	A	3	134	245	1
a1029;578	gi|357442391|ref|XP_003591473.1| Ribosomal protein L19 [Medicago truncatula]_x0001_gi|217071646|gb|ACJ84183.1| unknown [Medicago truncatula]_x0001_gi|355480521|gb|AES61724.1| Ribosomal protein L19 [Medicago truncatula] e-value: 8e-141 blast score: 399	826	A	G	15	0	0	29
a1029;578	gi|357442391|ref|XP_003591473.1| Ribosomal protein L19 [Medicago truncatula]_x0001_gi|217071646|gb|ACJ84183.1| unknown [Medicago truncatula]_x0001_gi|355480521|gb|AES61724.1| Ribosomal protein L19 [Medicago truncatula] e-value: 8e-141 blast score: 399	845	A	G	0	13	26	0
a10300;388	gi|357492449|ref|XP_003616513.1| Folylpolyglutamate synthase [Medicago truncatula]_x0001_gi|355517848|gb|AES99471.1| Folylpolyglutamate synthase [Medicago truncatula] e-value: 1e-78 blast score: 245	260	A	T	0	54	110	0
a10302;125	gi|357447075|ref|XP_003593813.1| Inversin [Medicago truncatula]_x0001_gi|355482861|gb|AES64064.1| Inversin [Medicago truncatula] e-value: 0.0 blast score: 1166	815	A	T	0	73	160	0
a10302;125	gi|357447075|ref|XP_003593813.1| Inversin [Medicago truncatula]_x0001_gi|355482861|gb|AES64064.1| Inversin [Medicago truncatula] e-value: 0.0 blast score: 1166	818	A	T	71	0	1	154
a10302;125	gi|357447075|ref|XP_003593813.1| Inversin [Medicago truncatula]_x0001_gi|355482861|gb|AES64064.1| Inversin [Medicago truncatula] e-value: 0.0 blast score: 1166	851	G	A	0	72	148	0
a10302;125	gi|357447075|ref|XP_003593813.1| Inversin [Medicago truncatula]_x0001_gi|355482861|gb|AES64064.1| Inversin [Medicago truncatula] e-value: 0.0 blast score: 1166	959	G	A	0	28	77	0
a10302;125	gi|357447075|ref|XP_003593813.1| Inversin [Medicago truncatula]_x0001_gi|355482861|gb|AES64064.1| Inversin [Medicago truncatula] e-value: 0.0 blast score: 1166	1794	T	C	26	0	2	60
a10304;182	gi|357447187|ref|XP_003593869.1| Auxin response factor [Medicago truncatula]_x0001_gi|355482917|gb|AES64120.1| Auxin response factor [Medicago truncatula] e-value: 0.0 blast score: 1693	3474	T	C	13	0	0	41
a10304;182	gi|357447187|ref|XP_003593869.1| Auxin response factor [Medicago truncatula]_x0001_gi|355482917|gb|AES64120.1| Auxin response factor [Medicago truncatula] e-value: 0.0 blast score: 1693	3858	T	C	0	10	27	0
a10304;182	gi|357447187|ref|XP_003593869.1| Auxin response factor [Medicago truncatula]_x0001_gi|355482917|gb|AES64120.1| Auxin response factor [Medicago truncatula] e-value: 0.0 blast score: 1693	3883	G	A	16	0	0	36
a10304;182	gi|357447187|ref|XP_003593869.1| Auxin response factor [Medicago truncatula]_x0001_gi|355482917|gb|AES64120.1| Auxin response factor [Medicago truncatula] e-value: 0.0 blast score: 1693	3982	T	C	8	0	0	20
a10304;182	gi|357447187|ref|XP_003593869.1| Auxin response factor [Medicago truncatula]_x0001_gi|355482917|gb|AES64120.1| Auxin response factor [Medicago truncatula] e-value: 0.0 blast score: 1693	4770	C	T	0	17	55	0
a10307;202	gi|356565850|ref|XP_003551149.1| PREDICTED: protein bem46-like [Glycine max] e-value: 0.0 blast score: 581	337	A	G	49	0	1	82
a10307;202	gi|356565850|ref|XP_003551149.1| PREDICTED: protein bem46-like [Glycine max] e-value: 0.0 blast score: 581	822	C	T	0	19	41	1
a10307;202	gi|356565850|ref|XP_003551149.1| PREDICTED: protein bem46-like [Glycine max] e-value: 0.0 blast score: 581	1179	A	C	31	0	1	63
a10311;178	gi|357447519|ref|XP_003594035.1| SQUAMOSA promoter binding protein [Medicago truncatula]_x0001_gi|355483083|gb|AES64286.1| SQUAMOSA promoter binding protein [Medicago truncatula] e-value: 0.0 blast score: 1260	398	T	C	160	3	1	209
a10311;178	gi|357447519|ref|XP_003594035.1| SQUAMOSA promoter binding protein [Medicago truncatula]_x0001_gi|355483083|gb|AES64286.1| SQUAMOSA promoter binding protein [Medicago truncatula] e-value: 0.0 blast score: 1260	1456	C	T	28	0	0	69
a10311;178	gi|357447519|ref|XP_003594035.1| SQUAMOSA promoter binding protein [Medicago truncatula]_x0001_gi|355483083|gb|AES64286.1| SQUAMOSA promoter binding protein [Medicago truncatula] e-value: 0.0 blast score: 1260	1461	T	C	32	0	1	77
a10311;178	gi|357447519|ref|XP_003594035.1| SQUAMOSA promoter binding protein [Medicago truncatula]_x0001_gi|355483083|gb|AES64286.1| SQUAMOSA promoter binding protein [Medicago truncatula] e-value: 0.0 blast score: 1260	1465	G	A	0	34	85	0
a10311;178	gi|357447519|ref|XP_003594035.1| SQUAMOSA promoter binding protein [Medicago truncatula]_x0001_gi|355483083|gb|AES64286.1| SQUAMOSA promoter binding protein [Medicago truncatula] e-value: 0.0 blast score: 1260	1502	A	G	0	30	69	0
a10311;178	gi|357447519|ref|XP_003594035.1| SQUAMOSA promoter binding protein [Medicago truncatula]_x0001_gi|355483083|gb|AES64286.1| SQUAMOSA promoter binding protein [Medicago truncatula] e-value: 0.0 blast score: 1260	1733	A	G	11	0	0	43
a10311;178	gi|357447519|ref|XP_003594035.1| SQUAMOSA promoter binding protein [Medicago truncatula]_x0001_gi|355483083|gb|AES64286.1| SQUAMOSA promoter binding protein [Medicago truncatula] e-value: 0.0 blast score: 1260	1825	A	T	8	0	0	39
a10311;178	gi|357447519|ref|XP_003594035.1| SQUAMOSA promoter binding protein [Medicago truncatula]_x0001_gi|355483083|gb|AES64286.1| SQUAMOSA promoter binding protein [Medicago truncatula] e-value: 0.0 blast score: 1260	1957	A	G	0	20	40	0
a10311;178	gi|357447519|ref|XP_003594035.1| SQUAMOSA promoter binding protein [Medicago truncatula]_x0001_gi|355483083|gb|AES64286.1| SQUAMOSA promoter binding protein [Medicago truncatula] e-value: 0.0 blast score: 1260	2244	G	A	0	13	53	0
a10311;178	gi|357447519|ref|XP_003594035.1| SQUAMOSA promoter binding protein [Medicago truncatula]_x0001_gi|355483083|gb|AES64286.1| SQUAMOSA promoter binding protein [Medicago truncatula] e-value: 0.0 blast score: 1260	2281	C	T	9	0	0	42
a10311;178	gi|357447519|ref|XP_003594035.1| SQUAMOSA promoter binding protein [Medicago truncatula]_x0001_gi|355483083|gb|AES64286.1| SQUAMOSA promoter binding protein [Medicago truncatula] e-value: 0.0 blast score: 1260	2491	T	A	10	0	0	26
a10311;178	gi|357447519|ref|XP_003594035.1| SQUAMOSA promoter binding protein [Medicago truncatula]_x0001_gi|355483083|gb|AES64286.1| SQUAMOSA promoter binding protein [Medicago truncatula] e-value: 0.0 blast score: 1260	2529	T	A	18	0	0	26
a10311;178	gi|357447519|ref|XP_003594035.1| SQUAMOSA promoter binding protein [Medicago truncatula]_x0001_gi|355483083|gb|AES64286.1| SQUAMOSA promoter binding protein [Medicago truncatula] e-value: 0.0 blast score: 1260	94	A	C	13	0	0	25
a1032;662	gi|388509822|gb|AFK42977.1| unknown [Medicago truncatula] e-value: 9e-111 blast score: 332	602	G	T	0	109	244	0
a1032;662	gi|388509822|gb|AFK42977.1| unknown [Medicago truncatula] e-value: 9e-111 blast score: 332	767	T	G	87	1	1	165
a1032;662	gi|388509822|gb|AFK42977.1| unknown [Medicago truncatula] e-value: 9e-111 blast score: 332	1059	T	G	52	1	0	131
a1032;662	gi|388509822|gb|AFK42977.1| unknown [Medicago truncatula] e-value: 9e-111 blast score: 332	1202	A	C	1	107	202	1
a103220;39	gi|356570871|ref|XP_003553607.1| PREDICTED: probable F-box protein At1g60180-like [Glycine max] e-value: 1e-72 blast score: 227	245	T	A	0	18	44	0
a103220;39	gi|356570871|ref|XP_003553607.1| PREDICTED: probable F-box protein At1g60180-like [Glycine max] e-value: 1e-72 blast score: 227	424	C	T	1	28	32	0
a10327;236	gi|356565539|ref|XP_003550997.1| PREDICTED: F-box protein SKIP2-like [Glycine max] e-value: 0.0 blast score: 711	270	C	A	6	0	0	26
a10327;236	gi|356565539|ref|XP_003550997.1| PREDICTED: F-box protein SKIP2-like [Glycine max] e-value: 0.0 blast score: 711	343	C	G	16	0	0	39
a10327;236	gi|356565539|ref|XP_003550997.1| PREDICTED: F-box protein SKIP2-like [Glycine max] e-value: 0.0 blast score: 711	418	G	A	0	21	62	0
a10327;236	gi|356565539|ref|XP_003550997.1| PREDICTED: F-box protein SKIP2-like [Glycine max] e-value: 0.0 blast score: 711	534	A	G	0	22	117	0
a10327;236	gi|356565539|ref|XP_003550997.1| PREDICTED: F-box protein SKIP2-like [Glycine max] e-value: 0.0 blast score: 711	562	C	T	0	41	129	0
a10327;236	gi|356565539|ref|XP_003550997.1| PREDICTED: F-box protein SKIP2-like [Glycine max] e-value: 0.0 blast score: 711	739	G	A	37	0	1	87
a10327;236	gi|356565539|ref|XP_003550997.1| PREDICTED: F-box protein SKIP2-like [Glycine max] e-value: 0.0 blast score: 711	865	A	G	0	15	57	0
a10327;236	gi|356565539|ref|XP_003550997.1| PREDICTED: F-box protein SKIP2-like [Glycine max] e-value: 0.0 blast score: 711	924	A	G	0	28	75	0
a10327;236	gi|356565539|ref|XP_003550997.1| PREDICTED: F-box protein SKIP2-like [Glycine max] e-value: 0.0 blast score: 711	964	T	G	0	30	64	0
a10327;236	gi|356565539|ref|XP_003550997.1| PREDICTED: F-box protein SKIP2-like [Glycine max] e-value: 0.0 blast score: 711	1092	C	T	0	65	76	1
a10327;236	gi|356565539|ref|XP_003550997.1| PREDICTED: F-box protein SKIP2-like [Glycine max] e-value: 0.0 blast score: 711	1105	C	T	84	0	1	77
a10327;236	gi|356565539|ref|XP_003550997.1| PREDICTED: F-box protein SKIP2-like [Glycine max] e-value: 0.0 blast score: 711	1540	C	T	14	0	0	24
a10327;236	gi|356565539|ref|XP_003550997.1| PREDICTED: F-box protein SKIP2-like [Glycine max] e-value: 0.0 blast score: 711	1754	T	C	7	0	0	24
a10329;309	gi|15242846|ref|NP_195991.1| uncharacterized protein [Arabidopsis thaliana]_x0001_gi|7340656|emb|CAB82936.1| putative protein [Arabidopsis thaliana]_x0001_gi|332003262|gb|AED90645.1| uncharacterized protein [Arabidopsis thaliana] e-value: 8e-23 blast score: 87.4	47	T	A	84	0	8	145
a1033;885	gi|357513033|ref|XP_003626805.1| 10 kDa chaperonin [Medicago truncatula]_x0001_gi|355520827|gb|AET01281.1| 10 kDa chaperonin [Medicago truncatula]_x0001_gi|388518881|gb|AFK47502.1| unknown [Medicago truncatula]_x0001_gi|388521747|gb|AFK48935.1| unknown [Medicago truncatula] e-value: 1e-71 blast score: 218	107	T	C	1	64	74	2
a1033;885	gi|357513033|ref|XP_003626805.1| 10 kDa chaperonin [Medicago truncatula]_x0001_gi|355520827|gb|AET01281.1| 10 kDa chaperonin [Medicago truncatula]_x0001_gi|388518881|gb|AFK47502.1| unknown [Medicago truncatula]_x0001_gi|388521747|gb|AFK48935.1| unknown [Medicago truncatula] e-value: 1e-71 blast score: 218	215	T	C	255	3	3	305
a1033;885	gi|357513033|ref|XP_003626805.1| 10 kDa chaperonin [Medicago truncatula]_x0001_gi|355520827|gb|AET01281.1| 10 kDa chaperonin [Medicago truncatula]_x0001_gi|388518881|gb|AFK47502.1| unknown [Medicago truncatula]_x0001_gi|388521747|gb|AFK48935.1| unknown [Medicago truncatula] e-value: 1e-71 blast score: 218	252	T	G	261	0	8	320
a1033;885	gi|357513033|ref|XP_003626805.1| 10 kDa chaperonin [Medicago truncatula]_x0001_gi|355520827|gb|AET01281.1| 10 kDa chaperonin [Medicago truncatula]_x0001_gi|388518881|gb|AFK47502.1| unknown [Medicago truncatula]_x0001_gi|388521747|gb|AFK48935.1| unknown [Medicago truncatula] e-value: 1e-71 blast score: 218	335	T	C	153	5	3	215
a1033;885	gi|357513033|ref|XP_003626805.1| 10 kDa chaperonin [Medicago truncatula]_x0001_gi|355520827|gb|AET01281.1| 10 kDa chaperonin [Medicago truncatula]_x0001_gi|388518881|gb|AFK47502.1| unknown [Medicago truncatula]_x0001_gi|388521747|gb|AFK48935.1| unknown [Medicago truncatula] e-value: 1e-71 blast score: 218	383	T	A	111	2	1	166
a1033;885	gi|357513033|ref|XP_003626805.1| 10 kDa chaperonin [Medicago truncatula]_x0001_gi|355520827|gb|AET01281.1| 10 kDa chaperonin [Medicago truncatula]_x0001_gi|388518881|gb|AFK47502.1| unknown [Medicago truncatula]_x0001_gi|388521747|gb|AFK48935.1| unknown [Medicago truncatula] e-value: 1e-71 blast score: 218	482	C	G	129	2	3	179
a1033;885	gi|357513033|ref|XP_003626805.1| 10 kDa chaperonin [Medicago truncatula]_x0001_gi|355520827|gb|AET01281.1| 10 kDa chaperonin [Medicago truncatula]_x0001_gi|388518881|gb|AFK47502.1| unknown [Medicago truncatula]_x0001_gi|388521747|gb|AFK48935.1| unknown [Medicago truncatula] e-value: 1e-71 blast score: 218	488	A	T	3	130	196	2
a1033;885	gi|357513033|ref|XP_003626805.1| 10 kDa chaperonin [Medicago truncatula]_x0001_gi|355520827|gb|AET01281.1| 10 kDa chaperonin [Medicago truncatula]_x0001_gi|388518881|gb|AFK47502.1| unknown [Medicago truncatula]_x0001_gi|388521747|gb|AFK48935.1| unknown [Medicago truncatula] e-value: 1e-71 blast score: 218	518	G	T	3	217	261	5
a1033;885	gi|357513033|ref|XP_003626805.1| 10 kDa chaperonin [Medicago truncatula]_x0001_gi|355520827|gb|AET01281.1| 10 kDa chaperonin [Medicago truncatula]_x0001_gi|388518881|gb|AFK47502.1| unknown [Medicago truncatula]_x0001_gi|388521747|gb|AFK48935.1| unknown [Medicago truncatula] e-value: 1e-71 blast score: 218	588	A	G	124	3	3	222
a1033;885	gi|357513033|ref|XP_003626805.1| 10 kDa chaperonin [Medicago truncatula]_x0001_gi|355520827|gb|AET01281.1| 10 kDa chaperonin [Medicago truncatula]_x0001_gi|388518881|gb|AFK47502.1| unknown [Medicago truncatula]_x0001_gi|388521747|gb|AFK48935.1| unknown [Medicago truncatula] e-value: 1e-71 blast score: 218	600	G	T	2	72	182	0
a10331;273	gi|13194621|gb|AAK15493.1|AF325121_1 brassinosteroid biosynthetic protein LKB [Pisum sativum] e-value: 0.0 blast score: 1168	1640	A	G	38	0	1	65
a10331;273	gi|13194621|gb|AAK15493.1|AF325121_1 brassinosteroid biosynthetic protein LKB [Pisum sativum] e-value: 0.0 blast score: 1168	1682	A	G	0	31	80	0
a10332;286	gi|53747925|emb|CAF34022.1| galactokinase [Pisum sativum] e-value: 0.0 blast score: 952	627	A	G	11	0	0	43
a10332;286	gi|53747925|emb|CAF34022.1| galactokinase [Pisum sativum] e-value: 0.0 blast score: 952	33	G	A	6	0	0	15
a10344;153	gi|356503877|ref|XP_003520727.1| PREDICTED: probable glutamate carboxypeptidase 2-like [Glycine max] e-value: 0.0 blast score: 950	214	G	C	38	3	2	223
a10344;153	gi|356503877|ref|XP_003520727.1| PREDICTED: probable glutamate carboxypeptidase 2-like [Glycine max] e-value: 0.0 blast score: 950	244	A	T	4	43	282	0
a10344;153	gi|356503877|ref|XP_003520727.1| PREDICTED: probable glutamate carboxypeptidase 2-like [Glycine max] e-value: 0.0 blast score: 950	349	G	A	47	5	0	305
a10344;153	gi|356503877|ref|XP_003520727.1| PREDICTED: probable glutamate carboxypeptidase 2-like [Glycine max] e-value: 0.0 blast score: 950	1232	G	T	21	1	0	22
a10350;281	gi|363807034|ref|NP_001242068.1| uncharacterized protein LOC100798000 [Glycine max]_x0001_gi|255644416|gb|ACU22713.1| unknown [Glycine max] e-value: 0.0 blast score: 581	447	G	A	12	0	0	45
a103580;45	gi|356544648|ref|XP_003540760.1| PREDICTED: uncharacterized protein LOC100792516 [Glycine max] e-value: 1e-78 blast score: 276	574	G	A	11	0	0	15
a103580;45	gi|356544648|ref|XP_003540760.1| PREDICTED: uncharacterized protein LOC100792516 [Glycine max] e-value: 1e-78 blast score: 276	626	G	A	14	0	0	12
a1036;512	gi|388513303|gb|AFK44713.1| unknown [Lotus japonicus] e-value: 0.0 blast score: 792	913	C	T	0	23	89	2
a1036;512	gi|388513303|gb|AFK44713.1| unknown [Lotus japonicus] e-value: 0.0 blast score: 792	963	C	T	0	30	124	0
a1036;512	gi|388513303|gb|AFK44713.1| unknown [Lotus japonicus] e-value: 0.0 blast score: 792	1032	C	T	98	1	0	182
a1036;512	gi|388513303|gb|AFK44713.1| unknown [Lotus japonicus] e-value: 0.0 blast score: 792	1134	T	C	5	300	346	5
a1036;512	gi|388513303|gb|AFK44713.1| unknown [Lotus japonicus] e-value: 0.0 blast score: 792	1146	G	A	1	311	329	3
a1036;512	gi|388513303|gb|AFK44713.1| unknown [Lotus japonicus] e-value: 0.0 blast score: 792	1153	G	A	328	3	4	308
a1036;512	gi|388513303|gb|AFK44713.1| unknown [Lotus japonicus] e-value: 0.0 blast score: 792	1275	T	A	0	80	157	0
a10361;156	gi|357446829|ref|XP_003593690.1| Ethylene-responsive transcription factor [Medicago truncatula]_x0001_gi|355482738|gb|AES63941.1| Ethylene-responsive transcription factor [Medicago truncatula] e-value: 1e-85 blast score: 257	206	G	A	0	72	127	0
a10361;156	gi|357446829|ref|XP_003593690.1| Ethylene-responsive transcription factor [Medicago truncatula]_x0001_gi|355482738|gb|AES63941.1| Ethylene-responsive transcription factor [Medicago truncatula] e-value: 1e-85 blast score: 257	227	G	A	64	0	0	102
a10361;156	gi|357446829|ref|XP_003593690.1| Ethylene-responsive transcription factor [Medicago truncatula]_x0001_gi|355482738|gb|AES63941.1| Ethylene-responsive transcription factor [Medicago truncatula] e-value: 1e-85 blast score: 257	458	T	C	8	0	0	31
a10361;156	gi|357446829|ref|XP_003593690.1| Ethylene-responsive transcription factor [Medicago truncatula]_x0001_gi|355482738|gb|AES63941.1| Ethylene-responsive transcription factor [Medicago truncatula] e-value: 1e-85 blast score: 257	486	G	C	8	0	0	30
a10362;205	gi|356508396|ref|XP_003522943.1| PREDICTED: probable cyclic nucleotide-gated ion channel 17-like [Glycine max] e-value: 0.0 blast score: 1268	288	G	A	7	0	0	43
a103622;40	gi|356563503|ref|XP_003550001.1| PREDICTED: protein FMP32, mitochondrial-like [Glycine max] e-value: 2e-08 blast score: 54.3	83	T	G	16	0	0	6
a10364;196	gi|357439857|ref|XP_003590206.1| hypothetical protein MTR_1g045930 [Medicago truncatula]_x0001_gi|355479254|gb|AES60457.1| hypothetical protein MTR_1g045930 [Medicago truncatula] e-value: 0.0 blast score: 1068	165	A	T	161	1	0	133
a10364;196	gi|357439857|ref|XP_003590206.1| hypothetical protein MTR_1g045930 [Medicago truncatula]_x0001_gi|355479254|gb|AES60457.1| hypothetical protein MTR_1g045930 [Medicago truncatula] e-value: 0.0 blast score: 1068	264	C	T	154	2	2	148
a10364;196	gi|357439857|ref|XP_003590206.1| hypothetical protein MTR_1g045930 [Medicago truncatula]_x0001_gi|355479254|gb|AES60457.1| hypothetical protein MTR_1g045930 [Medicago truncatula] e-value: 0.0 blast score: 1068	279	T	C	161	3	4	162
a10364;196	gi|357439857|ref|XP_003590206.1| hypothetical protein MTR_1g045930 [Medicago truncatula]_x0001_gi|355479254|gb|AES60457.1| hypothetical protein MTR_1g045930 [Medicago truncatula] e-value: 0.0 blast score: 1068	388	A	C	6	0	0	41
a10364;196	gi|357439857|ref|XP_003590206.1| hypothetical protein MTR_1g045930 [Medicago truncatula]_x0001_gi|355479254|gb|AES60457.1| hypothetical protein MTR_1g045930 [Medicago truncatula] e-value: 0.0 blast score: 1068	1107	A	T	25	0	1	83
a10364;196	gi|357439857|ref|XP_003590206.1| hypothetical protein MTR_1g045930 [Medicago truncatula]_x0001_gi|355479254|gb|AES60457.1| hypothetical protein MTR_1g045930 [Medicago truncatula] e-value: 0.0 blast score: 1068	1140	G	A	16	0	1	64
a10364;196	gi|357439857|ref|XP_003590206.1| hypothetical protein MTR_1g045930 [Medicago truncatula]_x0001_gi|355479254|gb|AES60457.1| hypothetical protein MTR_1g045930 [Medicago truncatula] e-value: 0.0 blast score: 1068	1282	G	A	0	12	46	0
a10364;196	gi|357439857|ref|XP_003590206.1| hypothetical protein MTR_1g045930 [Medicago truncatula]_x0001_gi|355479254|gb|AES60457.1| hypothetical protein MTR_1g045930 [Medicago truncatula] e-value: 0.0 blast score: 1068	1422	C	T	10	0	0	25
a10364;196	gi|357439857|ref|XP_003590206.1| hypothetical protein MTR_1g045930 [Medicago truncatula]_x0001_gi|355479254|gb|AES60457.1| hypothetical protein MTR_1g045930 [Medicago truncatula] e-value: 0.0 blast score: 1068	1534	A	G	16	0	0	42
a10364;196	gi|357439857|ref|XP_003590206.1| hypothetical protein MTR_1g045930 [Medicago truncatula]_x0001_gi|355479254|gb|AES60457.1| hypothetical protein MTR_1g045930 [Medicago truncatula] e-value: 0.0 blast score: 1068	1597	C	G	29	0	0	58
a10364;196	gi|357439857|ref|XP_003590206.1| hypothetical protein MTR_1g045930 [Medicago truncatula]_x0001_gi|355479254|gb|AES60457.1| hypothetical protein MTR_1g045930 [Medicago truncatula] e-value: 0.0 blast score: 1068	1799	C	T	6	0	0	69
a10364;196	gi|357439857|ref|XP_003590206.1| hypothetical protein MTR_1g045930 [Medicago truncatula]_x0001_gi|355479254|gb|AES60457.1| hypothetical protein MTR_1g045930 [Medicago truncatula] e-value: 0.0 blast score: 1068	2106	A	T	43	0	0	108
a10364;196	gi|357439857|ref|XP_003590206.1| hypothetical protein MTR_1g045930 [Medicago truncatula]_x0001_gi|355479254|gb|AES60457.1| hypothetical protein MTR_1g045930 [Medicago truncatula] e-value: 0.0 blast score: 1068	2742	T	C	8	0	0	54
a10364;196	gi|357439857|ref|XP_003590206.1| hypothetical protein MTR_1g045930 [Medicago truncatula]_x0001_gi|355479254|gb|AES60457.1| hypothetical protein MTR_1g045930 [Medicago truncatula] e-value: 0.0 blast score: 1068	3021	C	G	0	28	64	0
a103691;48	gi|357437357|ref|XP_003588954.1| hypothetical protein MTR_1g015700 [Medicago truncatula]_x0001_gi|355478002|gb|AES59205.1| hypothetical protein MTR_1g015700 [Medicago truncatula] e-value: 0.0 blast score: 668	145	T	G	9	0	0	16
a10372;209	gi|388509500|gb|AFK42816.1| unknown [Medicago truncatula] e-value: 3e-86 blast score: 262	425	A	G	0	15	91	0
a10372;209	gi|388509500|gb|AFK42816.1| unknown [Medicago truncatula] e-value: 3e-86 blast score: 262	482	C	T	1	32	139	1
a10378;282	gi|38194916|gb|AAR13304.1| phytochelatin synthetase-like protein [Phaseolus vulgaris] e-value: 0.0 blast score: 858	2785	C	T	11	0	0	38
a103793;45	gi|357481507|ref|XP_003611039.1| hypothetical protein MTR_5g009750 [Medicago truncatula]_x0001_gi|355512374|gb|AES93997.1| hypothetical protein MTR_5g009750 [Medicago truncatula] e-value: 0.0 blast score: 1084	268	A	C	0	10	26	0
a1038;996	gi|356558578|ref|XP_003547582.1| PREDICTED: actin-101-like [Glycine max]_x0001_gi|357445689|ref|XP_003593122.1| Actin [Medicago truncatula]_x0001_gi|355482170|gb|AES63373.1| Actin [Medicago truncatula] e-value: 0.0 blast score: 713	194	T	A	1	84	198	0
a1038;996	gi|356558578|ref|XP_003547582.1| PREDICTED: actin-101-like [Glycine max]_x0001_gi|357445689|ref|XP_003593122.1| Actin [Medicago truncatula]_x0001_gi|355482170|gb|AES63373.1| Actin [Medicago truncatula] e-value: 0.0 blast score: 713	542	C	T	190	0	3	349
a1038;996	gi|356558578|ref|XP_003547582.1| PREDICTED: actin-101-like [Glycine max]_x0001_gi|357445689|ref|XP_003593122.1| Actin [Medicago truncatula]_x0001_gi|355482170|gb|AES63373.1| Actin [Medicago truncatula] e-value: 0.0 blast score: 713	689	T	C	232	1	3	376
a1038;996	gi|356558578|ref|XP_003547582.1| PREDICTED: actin-101-like [Glycine max]_x0001_gi|357445689|ref|XP_003593122.1| Actin [Medicago truncatula]_x0001_gi|355482170|gb|AES63373.1| Actin [Medicago truncatula] e-value: 0.0 blast score: 713	788	C	T	179	5	0	333
a1038;996	gi|356558578|ref|XP_003547582.1| PREDICTED: actin-101-like [Glycine max]_x0001_gi|357445689|ref|XP_003593122.1| Actin [Medicago truncatula]_x0001_gi|355482170|gb|AES63373.1| Actin [Medicago truncatula] e-value: 0.0 blast score: 713	833	T	C	5	148	332	1
a1038;996	gi|356558578|ref|XP_003547582.1| PREDICTED: actin-101-like [Glycine max]_x0001_gi|357445689|ref|XP_003593122.1| Actin [Medicago truncatula]_x0001_gi|355482170|gb|AES63373.1| Actin [Medicago truncatula] e-value: 0.0 blast score: 713	944	T	C	2	138	289	1
a10386;250	gi|357501199|ref|XP_003620888.1| Pentatricopeptide repeat-containing protein [Medicago truncatula]_x0001_gi|355495903|gb|AES77106.1| Pentatricopeptide repeat-containing protein [Medicago truncatula] e-value: 0.0 blast score: 719	1036	A	C	44	0	1	82
a1039;529	gi|357512435|ref|XP_003626506.1| Violaxanthin de-epoxidase [Medicago truncatula]_x0001_gi|355501521|gb|AES82724.1| Violaxanthin de-epoxidase [Medicago truncatula] e-value: 0.0 blast score: 767	1165	C	T	116	0	0	178
a10395;213	gi|357507967|ref|XP_003624272.1| hypothetical protein MTR_7g081150 [Medicago truncatula]_x0001_gi|355499287|gb|AES80490.1| hypothetical protein MTR_7g081150 [Medicago truncatula] e-value: 3e-12 blast score: 71.2	796	T	G	17	0	2	95
a10395;213	gi|357507967|ref|XP_003624272.1| hypothetical protein MTR_7g081150 [Medicago truncatula]_x0001_gi|355499287|gb|AES80490.1| hypothetical protein MTR_7g081150 [Medicago truncatula] e-value: 3e-12 blast score: 71.2	868	C	T	8	0	0	41
a10395;213	gi|357507967|ref|XP_003624272.1| hypothetical protein MTR_7g081150 [Medicago truncatula]_x0001_gi|355499287|gb|AES80490.1| hypothetical protein MTR_7g081150 [Medicago truncatula] e-value: 3e-12 blast score: 71.2	891	G	C	9	0	0	35
a10400;134	gi|356511476|ref|XP_003524452.1| PREDICTED: uncharacterized protein LOC100819320 [Glycine max] e-value: 3e-136 blast score: 424	1741	C	T	45	1	7	70
a10403;212	gi|357447579|ref|XP_003594065.1| Peptide methionine sulfoxide reductase msrB [Medicago truncatula]_x0001_gi|355483113|gb|AES64316.1| Peptide methionine sulfoxide reductase msrB [Medicago truncatula]_x0001_gi|388512751|gb|AFK44437.1| unknown [Medicago truncatula] e-value: 1e-96 blast score: 283	348	G	A	17	0	0	33
a10403;212	gi|357447579|ref|XP_003594065.1| Peptide methionine sulfoxide reductase msrB [Medicago truncatula]_x0001_gi|355483113|gb|AES64316.1| Peptide methionine sulfoxide reductase msrB [Medicago truncatula]_x0001_gi|388512751|gb|AFK44437.1| unknown [Medicago truncatula] e-value: 1e-96 blast score: 283	465	T	C	0	24	39	0
a10407;195	gi|358349226|ref|XP_003638640.1| Dof zinc finger protein [Medicago truncatula]_x0001_gi|355504575|gb|AES85778.1| Dof zinc finger protein [Medicago truncatula] e-value: 2e-19 blast score: 86.3	290	A	T	13	0	0	22
a10407;195	gi|358349226|ref|XP_003638640.1| Dof zinc finger protein [Medicago truncatula]_x0001_gi|355504575|gb|AES85778.1| Dof zinc finger protein [Medicago truncatula] e-value: 2e-19 blast score: 86.3	369	T	A	7	0	0	11
a10407;195	gi|358349226|ref|XP_003638640.1| Dof zinc finger protein [Medicago truncatula]_x0001_gi|355504575|gb|AES85778.1| Dof zinc finger protein [Medicago truncatula] e-value: 2e-19 blast score: 86.3	94	A	G	11	0	0	51
a10409;217	gi|358344870|ref|XP_003636509.1| Chromo domain-containing protein LHP1 [Medicago truncatula]_x0001_gi|355502444|gb|AES83647.1| Chromo domain-containing protein LHP1 [Medicago truncatula] e-value: 8e-26 blast score: 103	576	T	G	6	0	0	59
a10409;217	gi|358344870|ref|XP_003636509.1| Chromo domain-containing protein LHP1 [Medicago truncatula]_x0001_gi|355502444|gb|AES83647.1| Chromo domain-containing protein LHP1 [Medicago truncatula] e-value: 8e-26 blast score: 103	94	T	C	22	0	2	51
a10417;182	gi|359806326|ref|NP_001240970.1| uncharacterized protein LOC100812682 [Glycine max]_x0001_gi|255638729|gb|ACU19669.1| unknown [Glycine max] e-value: 8e-142 blast score: 413	176	C	T	0	11	105	0
a10417;182	gi|359806326|ref|NP_001240970.1| uncharacterized protein LOC100812682 [Glycine max]_x0001_gi|255638729|gb|ACU19669.1| unknown [Glycine max] e-value: 8e-142 blast score: 413	299	A	G	214	2	3	244
a10417;182	gi|359806326|ref|NP_001240970.1| uncharacterized protein LOC100812682 [Glycine max]_x0001_gi|255638729|gb|ACU19669.1| unknown [Glycine max] e-value: 8e-142 blast score: 413	354	C	A	1	108	140	3
a10417;182	gi|359806326|ref|NP_001240970.1| uncharacterized protein LOC100812682 [Glycine max]_x0001_gi|255638729|gb|ACU19669.1| unknown [Glycine max] e-value: 8e-142 blast score: 413	370	T	G	4	69	117	1
a10417;182	gi|359806326|ref|NP_001240970.1| uncharacterized protein LOC100812682 [Glycine max]_x0001_gi|255638729|gb|ACU19669.1| unknown [Glycine max] e-value: 8e-142 blast score: 413	506	T	C	51	0	0	107
a10417;182	gi|359806326|ref|NP_001240970.1| uncharacterized protein LOC100812682 [Glycine max]_x0001_gi|255638729|gb|ACU19669.1| unknown [Glycine max] e-value: 8e-142 blast score: 413	695	A	T	20	0	0	36
a10419;243	gi|357464471|ref|XP_003602517.1| Splicing factor-like protein [Medicago truncatula]_x0001_gi|355491565|gb|AES72768.1| Splicing factor-like protein [Medicago truncatula] e-value: 0.0 blast score: 593	677	G	A	0	27	102	0
a10421;161	gi|388516459|gb|AFK46291.1| unknown [Medicago truncatula] e-value: 0.0 blast score: 550	433	C	T	18	0	0	50
a10421;161	gi|388516459|gb|AFK46291.1| unknown [Medicago truncatula] e-value: 0.0 blast score: 550	609	T	C	12	0	0	44
a104224;26	gi|356529360|ref|XP_003533262.1| PREDICTED: putative pentatricopeptide repeat-containing protein At1g12700, mitochondrial-like [Glycine max] e-value: 0.0 blast score: 734	309	A	T	0	15	41	0
a104224;26	gi|356529360|ref|XP_003533262.1| PREDICTED: putative pentatricopeptide repeat-containing protein At1g12700, mitochondrial-like [Glycine max] e-value: 0.0 blast score: 734	369	C	T	14	0	0	31
a104224;26	gi|356529360|ref|XP_003533262.1| PREDICTED: putative pentatricopeptide repeat-containing protein At1g12700, mitochondrial-like [Glycine max] e-value: 0.0 blast score: 734	72	T	C	9	0	0	10
a10423;202	gi|357491793|ref|XP_003616184.1| Armadillo repeat-containing protein [Medicago truncatula]_x0001_gi|355517519|gb|AES99142.1| Armadillo repeat-containing protein [Medicago truncatula]_x0001_gi|388504388|gb|AFK40260.1| unknown [Medicago truncatula] e-value: 3e-111 blast score: 325	576	T	C	1	20	25	0
a10423;202	gi|357491793|ref|XP_003616184.1| Armadillo repeat-containing protein [Medicago truncatula]_x0001_gi|355517519|gb|AES99142.1| Armadillo repeat-containing protein [Medicago truncatula]_x0001_gi|388504388|gb|AFK40260.1| unknown [Medicago truncatula] e-value: 3e-111 blast score: 325	787	G	A	20	0	0	69
a10438;156	gi|357446887|ref|XP_003593719.1| 3'-N-debenzoyl-2'-deoxytaxol N-benzoyltransferase [Medicago truncatula]_x0001_gi|355482767|gb|AES63970.1| 3'-N-debenzoyl-2'-deoxytaxol N-benzoyltransferase [Medicago truncatula] e-value: 0.0 blast score: 758	188	G	C	266	3	1	182
a10440;220	gi|357511925|ref|XP_003626251.1| Copper chaperone (CCH)-related protein-like protein [Medicago truncatula]_x0001_gi|124360014|gb|ABN08030.1| Heavy metal transport/detoxification protein [Medicago truncatula]_x0001_gi|355501266|gb|AES82469.1| Copper chaperone (CCH)-related protein-like protein [Medicago truncatula] e-value: 6e-132 blast score: 384	471	C	T	27	0	0	55
a1045;463	gi|217070972|gb|ACJ83846.1| unknown [Medicago truncatula] e-value: 9e-105 blast score: 308	199	A	G	80	1	2	175
a1045;463	gi|217070972|gb|ACJ83846.1| unknown [Medicago truncatula] e-value: 9e-105 blast score: 308	328	C	A	54	1	0	137
a1045;463	gi|217070972|gb|ACJ83846.1| unknown [Medicago truncatula] e-value: 9e-105 blast score: 308	343	T	C	0	35	128	0
a1045;463	gi|217070972|gb|ACJ83846.1| unknown [Medicago truncatula] e-value: 9e-105 blast score: 308	557	A	G	15	1	0	95
a1045;463	gi|217070972|gb|ACJ83846.1| unknown [Medicago truncatula] e-value: 9e-105 blast score: 308	727	T	G	13	1	0	92
a1045;463	gi|217070972|gb|ACJ83846.1| unknown [Medicago truncatula] e-value: 9e-105 blast score: 308	791	A	T	6	0	0	25
a10457;271	gi|330376138|gb|AEC13301.1| isopentenyl pyrophosphate isomerase [Medicago sativa] e-value: 7e-177 blast score: 499	153	C	T	0	35	78	0
a10461;209	gi|356571277|ref|XP_003553805.1| PREDICTED: endoribonuclease Dicer homolog 1-like [Glycine max] e-value: 0.0 blast score: 3288	153	A	C	1	33	55	0
a10461;209	gi|356571277|ref|XP_003553805.1| PREDICTED: endoribonuclease Dicer homolog 1-like [Glycine max] e-value: 0.0 blast score: 3288	677	A	T	22	0	0	76
a10461;209	gi|356571277|ref|XP_003553805.1| PREDICTED: endoribonuclease Dicer homolog 1-like [Glycine max] e-value: 0.0 blast score: 3288	708	C	T	20	0	0	63
a10461;209	gi|356571277|ref|XP_003553805.1| PREDICTED: endoribonuclease Dicer homolog 1-like [Glycine max] e-value: 0.0 blast score: 3288	2355	C	T	0	17	75	1
a10461;209	gi|356571277|ref|XP_003553805.1| PREDICTED: endoribonuclease Dicer homolog 1-like [Glycine max] e-value: 0.0 blast score: 3288	2421	G	A	0	14	72	0
a10461;209	gi|356571277|ref|XP_003553805.1| PREDICTED: endoribonuclease Dicer homolog 1-like [Glycine max] e-value: 0.0 blast score: 3288	2977	C	T	0	12	58	0
a10461;209	gi|356571277|ref|XP_003553805.1| PREDICTED: endoribonuclease Dicer homolog 1-like [Glycine max] e-value: 0.0 blast score: 3288	3025	T	C	34	0	1	103
a10461;209	gi|356571277|ref|XP_003553805.1| PREDICTED: endoribonuclease Dicer homolog 1-like [Glycine max] e-value: 0.0 blast score: 3288	3873	C	A	1	22	58	0
a10461;209	gi|356571277|ref|XP_003553805.1| PREDICTED: endoribonuclease Dicer homolog 1-like [Glycine max] e-value: 0.0 blast score: 3288	5079	T	C	0	25	63	0
a10461;209	gi|356571277|ref|XP_003553805.1| PREDICTED: endoribonuclease Dicer homolog 1-like [Glycine max] e-value: 0.0 blast score: 3288	5673	C	T	91	3	0	179
a10461;209	gi|356571277|ref|XP_003553805.1| PREDICTED: endoribonuclease Dicer homolog 1-like [Glycine max] e-value: 0.0 blast score: 3288	5871	T	C	0	57	128	1
a10465;205	gi|357489301|ref|XP_003614938.1| Glycerol-3-phosphate acyltransferase [Medicago truncatula]_x0001_gi|355516273|gb|AES97896.1| Glycerol-3-phosphate acyltransferase [Medicago truncatula] e-value: 0.0 blast score: 831	269	G	A	25	0	0	81
a10465;205	gi|357489301|ref|XP_003614938.1| Glycerol-3-phosphate acyltransferase [Medicago truncatula]_x0001_gi|355516273|gb|AES97896.1| Glycerol-3-phosphate acyltransferase [Medicago truncatula] e-value: 0.0 blast score: 831	481	A	T	0	35	120	0
a10465;205	gi|357489301|ref|XP_003614938.1| Glycerol-3-phosphate acyltransferase [Medicago truncatula]_x0001_gi|355516273|gb|AES97896.1| Glycerol-3-phosphate acyltransferase [Medicago truncatula] e-value: 0.0 blast score: 831	581	C	A	66	1	0	142
a10465;205	gi|357489301|ref|XP_003614938.1| Glycerol-3-phosphate acyltransferase [Medicago truncatula]_x0001_gi|355516273|gb|AES97896.1| Glycerol-3-phosphate acyltransferase [Medicago truncatula] e-value: 0.0 blast score: 831	584	T	C	68	0	2	138
a10465;205	gi|357489301|ref|XP_003614938.1| Glycerol-3-phosphate acyltransferase [Medicago truncatula]_x0001_gi|355516273|gb|AES97896.1| Glycerol-3-phosphate acyltransferase [Medicago truncatula] e-value: 0.0 blast score: 831	830	G	A	108	2	5	202
a10465;205	gi|357489301|ref|XP_003614938.1| Glycerol-3-phosphate acyltransferase [Medicago truncatula]_x0001_gi|355516273|gb|AES97896.1| Glycerol-3-phosphate acyltransferase [Medicago truncatula] e-value: 0.0 blast score: 831	1098	C	T	0	14	78	1
a10465;205	gi|357489301|ref|XP_003614938.1| Glycerol-3-phosphate acyltransferase [Medicago truncatula]_x0001_gi|355516273|gb|AES97896.1| Glycerol-3-phosphate acyltransferase [Medicago truncatula] e-value: 0.0 blast score: 831	1103	C	T	15	0	0	73
a10465;205	gi|357489301|ref|XP_003614938.1| Glycerol-3-phosphate acyltransferase [Medicago truncatula]_x0001_gi|355516273|gb|AES97896.1| Glycerol-3-phosphate acyltransferase [Medicago truncatula] e-value: 0.0 blast score: 831	1568	T	G	0	11	47	0
a10465;205	gi|357489301|ref|XP_003614938.1| Glycerol-3-phosphate acyltransferase [Medicago truncatula]_x0001_gi|355516273|gb|AES97896.1| Glycerol-3-phosphate acyltransferase [Medicago truncatula] e-value: 0.0 blast score: 831	1713	A	G	94	1	1	175
a10465;205	gi|357489301|ref|XP_003614938.1| Glycerol-3-phosphate acyltransferase [Medicago truncatula]_x0001_gi|355516273|gb|AES97896.1| Glycerol-3-phosphate acyltransferase [Medicago truncatula] e-value: 0.0 blast score: 831	1716	G	A	95	1	1	173
a10465;205	gi|357489301|ref|XP_003614938.1| Glycerol-3-phosphate acyltransferase [Medicago truncatula]_x0001_gi|355516273|gb|AES97896.1| Glycerol-3-phosphate acyltransferase [Medicago truncatula] e-value: 0.0 blast score: 831	1722	T	C	95	1	1	171
a10465;205	gi|357489301|ref|XP_003614938.1| Glycerol-3-phosphate acyltransferase [Medicago truncatula]_x0001_gi|355516273|gb|AES97896.1| Glycerol-3-phosphate acyltransferase [Medicago truncatula] e-value: 0.0 blast score: 831	1775	C	G	1	28	98	2
a10465;205	gi|357489301|ref|XP_003614938.1| Glycerol-3-phosphate acyltransferase [Medicago truncatula]_x0001_gi|355516273|gb|AES97896.1| Glycerol-3-phosphate acyltransferase [Medicago truncatula] e-value: 0.0 blast score: 831	1778	C	T	1	27	92	2
a10465;205	gi|357489301|ref|XP_003614938.1| Glycerol-3-phosphate acyltransferase [Medicago truncatula]_x0001_gi|355516273|gb|AES97896.1| Glycerol-3-phosphate acyltransferase [Medicago truncatula] e-value: 0.0 blast score: 831	1785	C	T	1	27	85	2
a104660;32	gi|356528220|ref|XP_003532703.1| PREDICTED: uncharacterized protein LOC100802682 [Glycine max] e-value: 0.0 blast score: 950	3972	C	A	13	0	0	19
a104660;32	gi|356528220|ref|XP_003532703.1| PREDICTED: uncharacterized protein LOC100802682 [Glycine max] e-value: 0.0 blast score: 950	4012	T	C	9	0	0	19
a10471;125	gi|357475705|ref|XP_003608138.1| Heterogeneous nuclear ribonucleoprotein A3-like protein [Medicago truncatula]_x0001_gi|355509193|gb|AES90335.1| Heterogeneous nuclear ribonucleoprotein A3-like protein [Medicago truncatula] e-value: 0.0 blast score: 583	1455	T	G	12	0	0	39
a104719;35	gi|356520225|ref|XP_003528764.1| PREDICTED: two-component response regulator-like PRR95-like isoform 1 [Glycine max] e-value: 0.0 blast score: 559	897	A	T	0	44	117	0
a104719;35	gi|356520225|ref|XP_003528764.1| PREDICTED: two-component response regulator-like PRR95-like isoform 1 [Glycine max] e-value: 0.0 blast score: 559	1982	C	T	0	15	55	0
a10473;164	gi|358347777|ref|XP_003637928.1| hypothetical protein MTR_113s0014 [Medicago truncatula]_x0001_gi|355503863|gb|AES85066.1| hypothetical protein MTR_113s0014 [Medicago truncatula] e-value: 0.0 blast score: 800	511	G	C	0	33	66	0
a10473;164	gi|358347777|ref|XP_003637928.1| hypothetical protein MTR_113s0014 [Medicago truncatula]_x0001_gi|355503863|gb|AES85066.1| hypothetical protein MTR_113s0014 [Medicago truncatula] e-value: 0.0 blast score: 800	824	G	A	0	170	162	0
a104784;34	gi|357497343|ref|XP_003618960.1| hypothetical protein MTR_6g029330 [Medicago truncatula]_x0001_gi|355493975|gb|AES75178.1| hypothetical protein MTR_6g029330 [Medicago truncatula] e-value: 4e-04 blast score: 40.0	302	G	T	1	34	76	0
a104784;34	gi|357497343|ref|XP_003618960.1| hypothetical protein MTR_6g029330 [Medicago truncatula]_x0001_gi|355493975|gb|AES75178.1| hypothetical protein MTR_6g029330 [Medicago truncatula] e-value: 4e-04 blast score: 40.0	305	A	G	0	34	75	0
a104784;34	gi|357497343|ref|XP_003618960.1| hypothetical protein MTR_6g029330 [Medicago truncatula]_x0001_gi|355493975|gb|AES75178.1| hypothetical protein MTR_6g029330 [Medicago truncatula] e-value: 4e-04 blast score: 40.0	350	T	A	0	22	43	0
a104784;34	gi|357497343|ref|XP_003618960.1| hypothetical protein MTR_6g029330 [Medicago truncatula]_x0001_gi|355493975|gb|AES75178.1| hypothetical protein MTR_6g029330 [Medicago truncatula] e-value: 4e-04 blast score: 40.0	357	C	T	0	15	38	0
a10483;195	gi|356560083|ref|XP_003548325.1| PREDICTED: uncharacterized protein LOC100786225 [Glycine max] e-value: 0.0 blast score: 1938	199	T	G	0	24	55	0
a10483;195	gi|356560083|ref|XP_003548325.1| PREDICTED: uncharacterized protein LOC100786225 [Glycine max] e-value: 0.0 blast score: 1938	1093	G	A	0	18	39	0
a10483;195	gi|356560083|ref|XP_003548325.1| PREDICTED: uncharacterized protein LOC100786225 [Glycine max] e-value: 0.0 blast score: 1938	1260	C	T	9	0	0	24
a10483;195	gi|356560083|ref|XP_003548325.1| PREDICTED: uncharacterized protein LOC100786225 [Glycine max] e-value: 0.0 blast score: 1938	2038	T	C	22	0	0	81
a10483;195	gi|356560083|ref|XP_003548325.1| PREDICTED: uncharacterized protein LOC100786225 [Glycine max] e-value: 0.0 blast score: 1938	3798	G	A	0	28	69	0
a1049;668	gi|357496319|ref|XP_003618448.1| Kunitz-type trypsin inhibitor-like 1 protein [Medicago truncatula]_x0001_gi|355493463|gb|AES74666.1| Kunitz-type trypsin inhibitor-like 1 protein [Medicago truncatula]_x0001_gi|388495158|gb|AFK35645.1| unknown [Medicago truncatula] e-value: 3e-104 blast score: 308	724	C	T	0	31	63	0
a10490;233	gi|357445069|ref|XP_003592812.1| TBC1 domain family member 8B [Medicago truncatula]_x0001_gi|355481860|gb|AES63063.1| TBC1 domain family member 8B [Medicago truncatula] e-value: 0.0 blast score: 1349	1312	T	G	0	16	45	0
a10490;233	gi|357445069|ref|XP_003592812.1| TBC1 domain family member 8B [Medicago truncatula]_x0001_gi|355481860|gb|AES63063.1| TBC1 domain family member 8B [Medicago truncatula] e-value: 0.0 blast score: 1349	2183	C	G	7	0	0	41
a10490;233	gi|357445069|ref|XP_003592812.1| TBC1 domain family member 8B [Medicago truncatula]_x0001_gi|355481860|gb|AES63063.1| TBC1 domain family member 8B [Medicago truncatula] e-value: 0.0 blast score: 1349	2244	C	T	0	10	73	0
a10490;233	gi|357445069|ref|XP_003592812.1| TBC1 domain family member 8B [Medicago truncatula]_x0001_gi|355481860|gb|AES63063.1| TBC1 domain family member 8B [Medicago truncatula] e-value: 0.0 blast score: 1349	2429	G	A	21	0	0	68
a10490;233	gi|357445069|ref|XP_003592812.1| TBC1 domain family member 8B [Medicago truncatula]_x0001_gi|355481860|gb|AES63063.1| TBC1 domain family member 8B [Medicago truncatula] e-value: 0.0 blast score: 1349	2519	T	C	71	0	0	159
a10490;233	gi|357445069|ref|XP_003592812.1| TBC1 domain family member 8B [Medicago truncatula]_x0001_gi|355481860|gb|AES63063.1| TBC1 domain family member 8B [Medicago truncatula] e-value: 0.0 blast score: 1349	2525	C	G	0	71	176	0
a10490;233	gi|357445069|ref|XP_003592812.1| TBC1 domain family member 8B [Medicago truncatula]_x0001_gi|355481860|gb|AES63063.1| TBC1 domain family member 8B [Medicago truncatula] e-value: 0.0 blast score: 1349	2568	C	T	2	105	246	0
a10490;233	gi|357445069|ref|XP_003592812.1| TBC1 domain family member 8B [Medicago truncatula]_x0001_gi|355481860|gb|AES63063.1| TBC1 domain family member 8B [Medicago truncatula] e-value: 0.0 blast score: 1349	2665	A	G	0	79	147	1
a10490;233	gi|357445069|ref|XP_003592812.1| TBC1 domain family member 8B [Medicago truncatula]_x0001_gi|355481860|gb|AES63063.1| TBC1 domain family member 8B [Medicago truncatula] e-value: 0.0 blast score: 1349	2668	G	A	0	76	146	0
a10490;233	gi|357445069|ref|XP_003592812.1| TBC1 domain family member 8B [Medicago truncatula]_x0001_gi|355481860|gb|AES63063.1| TBC1 domain family member 8B [Medicago truncatula] e-value: 0.0 blast score: 1349	2680	G	A	70	0	1	141
a10490;233	gi|357445069|ref|XP_003592812.1| TBC1 domain family member 8B [Medicago truncatula]_x0001_gi|355481860|gb|AES63063.1| TBC1 domain family member 8B [Medicago truncatula] e-value: 0.0 blast score: 1349	2793	C	A	12	0	0	69
a10491;253	gi|357464749|ref|XP_003602656.1| Vacuolar protein sorting-associated protein-like protein [Medicago truncatula]_x0001_gi|355491704|gb|AES72907.1| Vacuolar protein sorting-associated protein-like protein [Medicago truncatula]_x0001_gi|388497292|gb|AFK36712.1| unknown [Medicago truncatula] e-value: 5e-126 blast score: 367	354	C	T	0	17	41	0
a10491;253	gi|357464749|ref|XP_003602656.1| Vacuolar protein sorting-associated protein-like protein [Medicago truncatula]_x0001_gi|355491704|gb|AES72907.1| Vacuolar protein sorting-associated protein-like protein [Medicago truncatula]_x0001_gi|388497292|gb|AFK36712.1| unknown [Medicago truncatula] e-value: 5e-126 blast score: 367	1196	T	G	0	14	29	0
a10491;253	gi|357464749|ref|XP_003602656.1| Vacuolar protein sorting-associated protein-like protein [Medicago truncatula]_x0001_gi|355491704|gb|AES72907.1| Vacuolar protein sorting-associated protein-like protein [Medicago truncatula]_x0001_gi|388497292|gb|AFK36712.1| unknown [Medicago truncatula] e-value: 5e-126 blast score: 367	1203	C	T	13	0	0	23
a10491;253	gi|357464749|ref|XP_003602656.1| Vacuolar protein sorting-associated protein-like protein [Medicago truncatula]_x0001_gi|355491704|gb|AES72907.1| Vacuolar protein sorting-associated protein-like protein [Medicago truncatula]_x0001_gi|388497292|gb|AFK36712.1| unknown [Medicago truncatula] e-value: 5e-126 blast score: 367	1212	C	T	0	13	23	0
a10495;342	gi|357595283|gb|AET86638.1| ferrochelatase, partial [Pisum sativum] e-value: 2e-48 blast score: 156	145	T	C	7	0	1	44
a10496;204	gi|356523836|ref|XP_003530540.1| PREDICTED: uncharacterized protein LOC100787998 [Glycine max] e-value: 0.0 blast score: 1825	983	A	G	0	16	65	0
a105;1944	gi|75220641|sp|Q32904.1|CB23_PEA RecName: Full=Chlorophyll a-b binding protein 3, chloroplastic; AltName: Full=LHCII type III CAB-3; Flags: Precursor_x0001_gi|309673|gb|AAA84545.1| light harvesting protein [Pisum sativum] e-value: 0.0 blast score: 550	116	C	T	8	0	0	10
a105;1944	gi|75220641|sp|Q32904.1|CB23_PEA RecName: Full=Chlorophyll a-b binding protein 3, chloroplastic; AltName: Full=LHCII type III CAB-3; Flags: Precursor_x0001_gi|309673|gb|AAA84545.1| light harvesting protein [Pisum sativum] e-value: 0.0 blast score: 550	1221	A	G	12	1	0	27
a105143;34	NA	933	C	G	0	21	27	0
a105146;34	NA	87	T	C	7	0	0	26
a10525;363	gi|357493711|ref|XP_003617144.1| ABC-type transport system involved in resistance to organic solvents periplasmic component [Medicago truncatula]_x0001_gi|355518479|gb|AET00103.1| ABC-type transport system involved in resistance to organic solvents periplasmic component [Medicago truncatula] e-value: 4e-57 blast score: 185	218	A	G	0	25	77	0
a10525;363	gi|357493711|ref|XP_003617144.1| ABC-type transport system involved in resistance to organic solvents periplasmic component [Medicago truncatula]_x0001_gi|355518479|gb|AET00103.1| ABC-type transport system involved in resistance to organic solvents periplasmic component [Medicago truncatula] e-value: 4e-57 blast score: 185	76	T	G	0	45	83	0
a10526;200	gi|118481379|gb|ABK92632.1| unknown [Populus trichocarpa] e-value: 1e-60 blast score: 189	307	T	C	1	33	81	0
a1053;574	gi|357443953|ref|XP_003592254.1| hypothetical protein MTR_1g100800 [Medicago truncatula]_x0001_gi|355481302|gb|AES62505.1| hypothetical protein MTR_1g100800 [Medicago truncatula] e-value: 2e-139 blast score: 403	174	A	C	2	23	49	0
a1053;574	gi|357443953|ref|XP_003592254.1| hypothetical protein MTR_1g100800 [Medicago truncatula]_x0001_gi|355481302|gb|AES62505.1| hypothetical protein MTR_1g100800 [Medicago truncatula] e-value: 2e-139 blast score: 403	347	G	A	3	108	248	0
a1053;574	gi|357443953|ref|XP_003592254.1| hypothetical protein MTR_1g100800 [Medicago truncatula]_x0001_gi|355481302|gb|AES62505.1| hypothetical protein MTR_1g100800 [Medicago truncatula] e-value: 2e-139 blast score: 403	488	T	C	2	44	197	0
a10533;223	gi|356575418|ref|XP_003555838.1| PREDICTED: anthranilate synthase component I-2, chloroplastic-like [Glycine max] e-value: 0.0 blast score: 972	891	A	G	28	0	0	101
a10533;223	gi|356575418|ref|XP_003555838.1| PREDICTED: anthranilate synthase component I-2, chloroplastic-like [Glycine max] e-value: 0.0 blast score: 972	1335	C	A	8	0	0	56
a10533;223	gi|356575418|ref|XP_003555838.1| PREDICTED: anthranilate synthase component I-2, chloroplastic-like [Glycine max] e-value: 0.0 blast score: 972	1338	T	C	9	0	0	56
a10533;223	gi|356575418|ref|XP_003555838.1| PREDICTED: anthranilate synthase component I-2, chloroplastic-like [Glycine max] e-value: 0.0 blast score: 972	1743	A	G	0	18	34	0
a10533;223	gi|356575418|ref|XP_003555838.1| PREDICTED: anthranilate synthase component I-2, chloroplastic-like [Glycine max] e-value: 0.0 blast score: 972	1773	A	G	42	0	1	42
a10533;223	gi|356575418|ref|XP_003555838.1| PREDICTED: anthranilate synthase component I-2, chloroplastic-like [Glycine max] e-value: 0.0 blast score: 972	1878	C	T	43	0	0	63
a10533;223	gi|356575418|ref|XP_003555838.1| PREDICTED: anthranilate synthase component I-2, chloroplastic-like [Glycine max] e-value: 0.0 blast score: 972	2123	C	T	1	32	80	0
a10535;215	gi|357516167|ref|XP_003628372.1| Ankyrin repeat domain-containing protein [Medicago truncatula]_x0001_gi|355522394|gb|AET02848.1| Ankyrin repeat domain-containing protein [Medicago truncatula] e-value: 0.0 blast score: 548	387	G	A	0	33	103	0
a10535;215	gi|357516167|ref|XP_003628372.1| Ankyrin repeat domain-containing protein [Medicago truncatula]_x0001_gi|355522394|gb|AET02848.1| Ankyrin repeat domain-containing protein [Medicago truncatula] e-value: 0.0 blast score: 548	616	T	C	0	20	49	0
a10535;215	gi|357516167|ref|XP_003628372.1| Ankyrin repeat domain-containing protein [Medicago truncatula]_x0001_gi|355522394|gb|AET02848.1| Ankyrin repeat domain-containing protein [Medicago truncatula] e-value: 0.0 blast score: 548	618	C	T	21	0	1	47
a10535;215	gi|357516167|ref|XP_003628372.1| Ankyrin repeat domain-containing protein [Medicago truncatula]_x0001_gi|355522394|gb|AET02848.1| Ankyrin repeat domain-containing protein [Medicago truncatula] e-value: 0.0 blast score: 548	648	A	G	12	0	1	33
a10535;215	gi|357516167|ref|XP_003628372.1| Ankyrin repeat domain-containing protein [Medicago truncatula]_x0001_gi|355522394|gb|AET02848.1| Ankyrin repeat domain-containing protein [Medicago truncatula] e-value: 0.0 blast score: 548	693	T	C	8	0	0	25
a10535;215	gi|357516167|ref|XP_003628372.1| Ankyrin repeat domain-containing protein [Medicago truncatula]_x0001_gi|355522394|gb|AET02848.1| Ankyrin repeat domain-containing protein [Medicago truncatula] e-value: 0.0 blast score: 548	695	G	A	11	0	0	25
a10535;215	gi|357516167|ref|XP_003628372.1| Ankyrin repeat domain-containing protein [Medicago truncatula]_x0001_gi|355522394|gb|AET02848.1| Ankyrin repeat domain-containing protein [Medicago truncatula] e-value: 0.0 blast score: 548	1115	T	C	49	0	1	80
a10535;215	gi|357516167|ref|XP_003628372.1| Ankyrin repeat domain-containing protein [Medicago truncatula]_x0001_gi|355522394|gb|AET02848.1| Ankyrin repeat domain-containing protein [Medicago truncatula] e-value: 0.0 blast score: 548	1119	T	C	0	44	86	0
a10536;225	gi|357471117|ref|XP_003605843.1| Zinc finger CCCH domain-containing protein [Medicago truncatula]_x0001_gi|355506898|gb|AES88040.1| Zinc finger CCCH domain-containing protein [Medicago truncatula] e-value: 4e-52 blast score: 193	848	A	T	31	1	1	37
a10536;225	gi|357471117|ref|XP_003605843.1| Zinc finger CCCH domain-containing protein [Medicago truncatula]_x0001_gi|355506898|gb|AES88040.1| Zinc finger CCCH domain-containing protein [Medicago truncatula] e-value: 4e-52 blast score: 193	969	G	C	0	44	88	1
a105376;61	NA	125	A	G	0	15	31	0
a105391;40	NA	82	T	C	0	11	13	0
a105411;33	NA	389	C	T	6	0	0	13
a10544;289	gi|357445059|ref|XP_003592807.1| hypothetical protein MTR_1g116260 [Medicago truncatula]_x0001_gi|355481855|gb|AES63058.1| hypothetical protein MTR_1g116260 [Medicago truncatula] e-value: 0.0 blast score: 563	922	C	A	0	37	100	0
a10554;206	gi|356561355|ref|XP_003548948.1| PREDICTED: leucine-rich repeat receptor-like tyrosine-protein kinase At2g41820-like [Glycine max] e-value: 0.0 blast score: 1203	283	T	C	102	1	1	119
a10554;206	gi|356561355|ref|XP_003548948.1| PREDICTED: leucine-rich repeat receptor-like tyrosine-protein kinase At2g41820-like [Glycine max] e-value: 0.0 blast score: 1203	295	T	C	79	1	0	106
a10554;206	gi|356561355|ref|XP_003548948.1| PREDICTED: leucine-rich repeat receptor-like tyrosine-protein kinase At2g41820-like [Glycine max] e-value: 0.0 blast score: 1203	302	T	C	78	1	1	96
a10554;206	gi|356561355|ref|XP_003548948.1| PREDICTED: leucine-rich repeat receptor-like tyrosine-protein kinase At2g41820-like [Glycine max] e-value: 0.0 blast score: 1203	307	T	C	72	0	0	89
a10554;206	gi|356561355|ref|XP_003548948.1| PREDICTED: leucine-rich repeat receptor-like tyrosine-protein kinase At2g41820-like [Glycine max] e-value: 0.0 blast score: 1203	313	T	C	0	59	83	1
a10554;206	gi|356561355|ref|XP_003548948.1| PREDICTED: leucine-rich repeat receptor-like tyrosine-protein kinase At2g41820-like [Glycine max] e-value: 0.0 blast score: 1203	442	T	C	21	0	0	40
a10554;206	gi|356561355|ref|XP_003548948.1| PREDICTED: leucine-rich repeat receptor-like tyrosine-protein kinase At2g41820-like [Glycine max] e-value: 0.0 blast score: 1203	1633	A	G	9	0	0	28
a10554;206	gi|356561355|ref|XP_003548948.1| PREDICTED: leucine-rich repeat receptor-like tyrosine-protein kinase At2g41820-like [Glycine max] e-value: 0.0 blast score: 1203	1667	G	A	7	0	0	26
a10554;206	gi|356561355|ref|XP_003548948.1| PREDICTED: leucine-rich repeat receptor-like tyrosine-protein kinase At2g41820-like [Glycine max] e-value: 0.0 blast score: 1203	5182	G	A	0	13	34	2
a105584;52	gi|357478735|ref|XP_003609653.1| hypothetical protein MTR_4g119580 [Medicago truncatula]_x0001_gi|355510708|gb|AES91850.1| hypothetical protein MTR_4g119580 [Medicago truncatula] e-value: 3e-37 blast score: 135	183	T	A	9	0	0	31
a105584;52	gi|357478735|ref|XP_003609653.1| hypothetical protein MTR_4g119580 [Medicago truncatula]_x0001_gi|355510708|gb|AES91850.1| hypothetical protein MTR_4g119580 [Medicago truncatula] e-value: 3e-37 blast score: 135	193	G	C	7	0	0	29
a105584;52	gi|357478735|ref|XP_003609653.1| hypothetical protein MTR_4g119580 [Medicago truncatula]_x0001_gi|355510708|gb|AES91850.1| hypothetical protein MTR_4g119580 [Medicago truncatula] e-value: 3e-37 blast score: 135	306	T	C	11	0	0	16
a105584;52	gi|357478735|ref|XP_003609653.1| hypothetical protein MTR_4g119580 [Medicago truncatula]_x0001_gi|355510708|gb|AES91850.1| hypothetical protein MTR_4g119580 [Medicago truncatula] e-value: 3e-37 blast score: 135	310	A	C	10	0	0	16
a105584;52	gi|357478735|ref|XP_003609653.1| hypothetical protein MTR_4g119580 [Medicago truncatula]_x0001_gi|355510708|gb|AES91850.1| hypothetical protein MTR_4g119580 [Medicago truncatula] e-value: 3e-37 blast score: 135	313	G	T	10	0	0	16
a105584;52	gi|357478735|ref|XP_003609653.1| hypothetical protein MTR_4g119580 [Medicago truncatula]_x0001_gi|355510708|gb|AES91850.1| hypothetical protein MTR_4g119580 [Medicago truncatula] e-value: 3e-37 blast score: 135	325	G	A	10	0	0	23
a105584;52	gi|357478735|ref|XP_003609653.1| hypothetical protein MTR_4g119580 [Medicago truncatula]_x0001_gi|355510708|gb|AES91850.1| hypothetical protein MTR_4g119580 [Medicago truncatula] e-value: 3e-37 blast score: 135	336	C	T	9	0	0	20
a10563;210	gi|357443623|ref|XP_003592089.1| ABSCISIC ACID-INSENSITIVE 5-like protein [Medicago truncatula]_x0001_gi|355481137|gb|AES62340.1| ABSCISIC ACID-INSENSITIVE 5-like protein [Medicago truncatula] e-value: 3e-129 blast score: 380	1336	A	G	164	2	0	256
a10563;210	gi|357443623|ref|XP_003592089.1| ABSCISIC ACID-INSENSITIVE 5-like protein [Medicago truncatula]_x0001_gi|355481137|gb|AES62340.1| ABSCISIC ACID-INSENSITIVE 5-like protein [Medicago truncatula] e-value: 3e-129 blast score: 380	1362	G	A	4	118	193	1
a10564;134	gi|357474241|ref|XP_003607405.1| Exportin-1 [Medicago truncatula]_x0001_gi|355508460|gb|AES89602.1| Exportin-1 [Medicago truncatula] e-value: 0.0 blast score: 660	750	C	T	0	16	36	0
a10564;134	gi|357474241|ref|XP_003607405.1| Exportin-1 [Medicago truncatula]_x0001_gi|355508460|gb|AES89602.1| Exportin-1 [Medicago truncatula] e-value: 0.0 blast score: 660	945	G	A	6	0	2	22
a10569;222	gi|83753973|pdb|2ACV|A Chain A, Crystal Structure Of Medicago Truncatula Ugt71g1_x0001_gi|83753974|pdb|2ACV|B Chain B, Crystal Structure Of Medicago Truncatula Ugt71g1 e-value: 8e-27 blast score: 107	99	T	A	41	0	2	97
a10574;215	gi|356550392|ref|XP_003543571.1| PREDICTED: uncharacterized protein LOC100817734 [Glycine max] e-value: 0.0 blast score: 983	254	C	T	0	42	49	1
a10574;215	gi|356550392|ref|XP_003543571.1| PREDICTED: uncharacterized protein LOC100817734 [Glycine max] e-value: 0.0 blast score: 983	732	A	C	73	0	2	121
a10574;215	gi|356550392|ref|XP_003543571.1| PREDICTED: uncharacterized protein LOC100817734 [Glycine max] e-value: 0.0 blast score: 983	778	C	T	54	0	1	78
a10574;215	gi|356550392|ref|XP_003543571.1| PREDICTED: uncharacterized protein LOC100817734 [Glycine max] e-value: 0.0 blast score: 983	845	G	A	1	27	65	1
a10574;215	gi|356550392|ref|XP_003543571.1| PREDICTED: uncharacterized protein LOC100817734 [Glycine max] e-value: 0.0 blast score: 983	860	C	G	0	19	51	1
a10574;215	gi|356550392|ref|XP_003543571.1| PREDICTED: uncharacterized protein LOC100817734 [Glycine max] e-value: 0.0 blast score: 983	925	A	C	19	0	0	55
a10574;215	gi|356550392|ref|XP_003543571.1| PREDICTED: uncharacterized protein LOC100817734 [Glycine max] e-value: 0.0 blast score: 983	980	C	T	1	22	69	0
a10574;215	gi|356550392|ref|XP_003543571.1| PREDICTED: uncharacterized protein LOC100817734 [Glycine max] e-value: 0.0 blast score: 983	1000	C	T	0	23	58	0
a10574;215	gi|356550392|ref|XP_003543571.1| PREDICTED: uncharacterized protein LOC100817734 [Glycine max] e-value: 0.0 blast score: 983	1129	C	T	0	11	50	0
a10574;215	gi|356550392|ref|XP_003543571.1| PREDICTED: uncharacterized protein LOC100817734 [Glycine max] e-value: 0.0 blast score: 983	1285	T	G	0	22	60	0
a10574;215	gi|356550392|ref|XP_003543571.1| PREDICTED: uncharacterized protein LOC100817734 [Glycine max] e-value: 0.0 blast score: 983	1511	G	A	19	0	1	45
a10574;215	gi|356550392|ref|XP_003543571.1| PREDICTED: uncharacterized protein LOC100817734 [Glycine max] e-value: 0.0 blast score: 983	1525	A	T	0	17	59	0
a10574;215	gi|356550392|ref|XP_003543571.1| PREDICTED: uncharacterized protein LOC100817734 [Glycine max] e-value: 0.0 blast score: 983	1837	C	T	0	54	105	0
a10574;215	gi|356550392|ref|XP_003543571.1| PREDICTED: uncharacterized protein LOC100817734 [Glycine max] e-value: 0.0 blast score: 983	1940	C	T	1	63	111	0
a10574;215	gi|356550392|ref|XP_003543571.1| PREDICTED: uncharacterized protein LOC100817734 [Glycine max] e-value: 0.0 blast score: 983	2122	C	T	99	0	3	113
a10574;215	gi|356550392|ref|XP_003543571.1| PREDICTED: uncharacterized protein LOC100817734 [Glycine max] e-value: 0.0 blast score: 983	2704	T	A	9	0	0	17
a10575;270	gi|357507899|ref|XP_003624238.1| Probably inactive leucine-rich repeat receptor-like protein kinase [Medicago truncatula]_x0001_gi|124361026|gb|ABN08998.1| Protein kinase [Medicago truncatula]_x0001_gi|355499253|gb|AES80456.1| Probably inactive leucine-rich repeat receptor-like protein kinase [Medicago truncatula] e-value: 0.0 blast score: 649	496	C	T	8	0	0	54
a10575;270	gi|357507899|ref|XP_003624238.1| Probably inactive leucine-rich repeat receptor-like protein kinase [Medicago truncatula]_x0001_gi|124361026|gb|ABN08998.1| Protein kinase [Medicago truncatula]_x0001_gi|355499253|gb|AES80456.1| Probably inactive leucine-rich repeat receptor-like protein kinase [Medicago truncatula] e-value: 0.0 blast score: 649	659	T	A	19	0	1	40
a1058;636	gi|2623246|gb|AAC50041.1| poly(A) polymerase [Pisum sativum] e-value: 0.0 blast score: 842	289	T	C	191	3	1	323
a1058;636	gi|2623246|gb|AAC50041.1| poly(A) polymerase [Pisum sativum] e-value: 0.0 blast score: 842	319	T	C	3	170	413	1
a1058;636	gi|2623246|gb|AAC50041.1| poly(A) polymerase [Pisum sativum] e-value: 0.0 blast score: 842	418	G	T	162	8	6	303
a10585;255	gi|358346673|ref|XP_003637390.1| Monothiol glutaredoxin-S17 [Medicago truncatula]_x0001_gi|355503325|gb|AES84528.1| Monothiol glutaredoxin-S17 [Medicago truncatula] e-value: 0.0 blast score: 912	1183	C	T	24	0	0	55
a10585;255	gi|358346673|ref|XP_003637390.1| Monothiol glutaredoxin-S17 [Medicago truncatula]_x0001_gi|355503325|gb|AES84528.1| Monothiol glutaredoxin-S17 [Medicago truncatula] e-value: 0.0 blast score: 912	1552	A	G	24	0	0	58
a10585;255	gi|358346673|ref|XP_003637390.1| Monothiol glutaredoxin-S17 [Medicago truncatula]_x0001_gi|355503325|gb|AES84528.1| Monothiol glutaredoxin-S17 [Medicago truncatula] e-value: 0.0 blast score: 912	1747	G	T	23	0	2	38
a105855;36	NA	303	T	C	0	28	70	3
a105855;36	NA	337	T	G	0	17	52	1
a105855;36	NA	352	T	A	0	15	50	0
a105879;60	gi|357443371|ref|XP_003591963.1| Elongation factor 1-alpha, partial [Medicago truncatula]_x0001_gi|355481011|gb|AES62214.1| Elongation factor 1-alpha, partial [Medicago truncatula] e-value: 3e-17 blast score: 72.4	94	C	T	0	13	62	2
a10589;261	gi|357474325|ref|XP_003607447.1| hypothetical protein MTR_4g078130 [Medicago truncatula]_x0001_gi|355508502|gb|AES89644.1| hypothetical protein MTR_4g078130 [Medicago truncatula] e-value: 2e-110 blast score: 328	348	A	C	0	15	38	0
a10589;261	gi|357474325|ref|XP_003607447.1| hypothetical protein MTR_4g078130 [Medicago truncatula]_x0001_gi|355508502|gb|AES89644.1| hypothetical protein MTR_4g078130 [Medicago truncatula] e-value: 2e-110 blast score: 328	387	A	G	21	0	1	36
a10589;261	gi|357474325|ref|XP_003607447.1| hypothetical protein MTR_4g078130 [Medicago truncatula]_x0001_gi|355508502|gb|AES89644.1| hypothetical protein MTR_4g078130 [Medicago truncatula] e-value: 2e-110 blast score: 328	420	A	T	17	0	1	43
a10589;261	gi|357474325|ref|XP_003607447.1| hypothetical protein MTR_4g078130 [Medicago truncatula]_x0001_gi|355508502|gb|AES89644.1| hypothetical protein MTR_4g078130 [Medicago truncatula] e-value: 2e-110 blast score: 328	567	A	T	55	0	1	91
a10589;261	gi|357474325|ref|XP_003607447.1| hypothetical protein MTR_4g078130 [Medicago truncatula]_x0001_gi|355508502|gb|AES89644.1| hypothetical protein MTR_4g078130 [Medicago truncatula] e-value: 2e-110 blast score: 328	1005	A	T	27	0	0	52
a10589;261	gi|357474325|ref|XP_003607447.1| hypothetical protein MTR_4g078130 [Medicago truncatula]_x0001_gi|355508502|gb|AES89644.1| hypothetical protein MTR_4g078130 [Medicago truncatula] e-value: 2e-110 blast score: 328	1104	T	C	0	60	74	0
a10589;261	gi|357474325|ref|XP_003607447.1| hypothetical protein MTR_4g078130 [Medicago truncatula]_x0001_gi|355508502|gb|AES89644.1| hypothetical protein MTR_4g078130 [Medicago truncatula] e-value: 2e-110 blast score: 328	1139	T	A	0	93	84	0
a10595;199	gi|357464451|ref|XP_003602507.1| Membrane protein, putative [Medicago truncatula]_x0001_gi|355491555|gb|AES72758.1| Membrane protein, putative [Medicago truncatula] e-value: 0.0 blast score: 648	141	C	A	0	22	41	0
a10595;199	gi|357464451|ref|XP_003602507.1| Membrane protein, putative [Medicago truncatula]_x0001_gi|355491555|gb|AES72758.1| Membrane protein, putative [Medicago truncatula] e-value: 0.0 blast score: 648	174	T	C	1	29	55	0
a10595;199	gi|357464451|ref|XP_003602507.1| Membrane protein, putative [Medicago truncatula]_x0001_gi|355491555|gb|AES72758.1| Membrane protein, putative [Medicago truncatula] e-value: 0.0 blast score: 648	305	G	A	13	1	0	27
a10595;199	gi|357464451|ref|XP_003602507.1| Membrane protein, putative [Medicago truncatula]_x0001_gi|355491555|gb|AES72758.1| Membrane protein, putative [Medicago truncatula] e-value: 0.0 blast score: 648	540	G	A	12	0	0	46
a10595;199	gi|357464451|ref|XP_003602507.1| Membrane protein, putative [Medicago truncatula]_x0001_gi|355491555|gb|AES72758.1| Membrane protein, putative [Medicago truncatula] e-value: 0.0 blast score: 648	1459	C	G	16	0	0	62
a106;1659	gi|357463247|ref|XP_003601905.1| hypothetical protein MTR_3g086650 [Medicago truncatula]_x0001_gi|217075456|gb|ACJ86088.1| unknown [Medicago truncatula]_x0001_gi|355490953|gb|AES72156.1| hypothetical protein MTR_3g086650 [Medicago truncatula]_x0001_gi|388503402|gb|AFK39767.1| unknown [Medicago truncatula] e-value: 9e-57 blast score: 183	253	A	G	382	3	2	506
a106;1659	gi|357463247|ref|XP_003601905.1| hypothetical protein MTR_3g086650 [Medicago truncatula]_x0001_gi|217075456|gb|ACJ86088.1| unknown [Medicago truncatula]_x0001_gi|355490953|gb|AES72156.1| hypothetical protein MTR_3g086650 [Medicago truncatula]_x0001_gi|388503402|gb|AFK39767.1| unknown [Medicago truncatula] e-value: 9e-57 blast score: 183	277	C	T	549	5	40	650
a106;1659	gi|357463247|ref|XP_003601905.1| hypothetical protein MTR_3g086650 [Medicago truncatula]_x0001_gi|217075456|gb|ACJ86088.1| unknown [Medicago truncatula]_x0001_gi|355490953|gb|AES72156.1| hypothetical protein MTR_3g086650 [Medicago truncatula]_x0001_gi|388503402|gb|AFK39767.1| unknown [Medicago truncatula] e-value: 9e-57 blast score: 183	388	C	A	13	738	1140	13
a106;1659	gi|357463247|ref|XP_003601905.1| hypothetical protein MTR_3g086650 [Medicago truncatula]_x0001_gi|217075456|gb|ACJ86088.1| unknown [Medicago truncatula]_x0001_gi|355490953|gb|AES72156.1| hypothetical protein MTR_3g086650 [Medicago truncatula]_x0001_gi|388503402|gb|AFK39767.1| unknown [Medicago truncatula] e-value: 9e-57 blast score: 183	481	T	C	278	6	4	404
a106;1659	gi|357463247|ref|XP_003601905.1| hypothetical protein MTR_3g086650 [Medicago truncatula]_x0001_gi|217075456|gb|ACJ86088.1| unknown [Medicago truncatula]_x0001_gi|355490953|gb|AES72156.1| hypothetical protein MTR_3g086650 [Medicago truncatula]_x0001_gi|388503402|gb|AFK39767.1| unknown [Medicago truncatula] e-value: 9e-57 blast score: 183	503	T	C	172	3	2	278
a1060;657	gi|388512153|gb|AFK44138.1| unknown [Medicago truncatula] e-value: 9e-178 blast score: 510	137	C	A	2	232	369	1
a1060;657	gi|388512153|gb|AFK44138.1| unknown [Medicago truncatula] e-value: 9e-178 blast score: 510	825	G	A	91	0	0	187
a1060;657	gi|388512153|gb|AFK44138.1| unknown [Medicago truncatula] e-value: 9e-178 blast score: 510	927	T	C	130	0	4	235
a1060;657	gi|388512153|gb|AFK44138.1| unknown [Medicago truncatula] e-value: 9e-178 blast score: 510	1014	T	A	128	2	0	196
a1060;657	gi|388512153|gb|AFK44138.1| unknown [Medicago truncatula] e-value: 9e-178 blast score: 510	1021	C	A	0	126	206	1
a1060;657	gi|388512153|gb|AFK44138.1| unknown [Medicago truncatula] e-value: 9e-178 blast score: 510	1100	C	G	86	1	1	123
a1060;657	gi|388512153|gb|AFK44138.1| unknown [Medicago truncatula] e-value: 9e-178 blast score: 510	1111	C	G	56	1	3	81
a1060;657	gi|388512153|gb|AFK44138.1| unknown [Medicago truncatula] e-value: 9e-178 blast score: 510	1165	A	T	43	1	1	73
a1060;657	gi|388512153|gb|AFK44138.1| unknown [Medicago truncatula] e-value: 9e-178 blast score: 510	1213	T	C	16	0	0	35
a1060;657	gi|388512153|gb|AFK44138.1| unknown [Medicago truncatula] e-value: 9e-178 blast score: 510	1700	G	A	0	32	92	0
a1060;657	gi|388512153|gb|AFK44138.1| unknown [Medicago truncatula] e-value: 9e-178 blast score: 510	34	A	T	9	0	0	17
a10603;269	gi|357482899|ref|XP_003611736.1| Remorin-like protein [Medicago truncatula]_x0001_gi|355513071|gb|AES94694.1| Remorin-like protein [Medicago truncatula] e-value: 0.0 blast score: 608	171	T	C	0	35	66	0
a10603;269	gi|357482899|ref|XP_003611736.1| Remorin-like protein [Medicago truncatula]_x0001_gi|355513071|gb|AES94694.1| Remorin-like protein [Medicago truncatula] e-value: 0.0 blast score: 608	183	A	T	44	1	0	79
a10603;269	gi|357482899|ref|XP_003611736.1| Remorin-like protein [Medicago truncatula]_x0001_gi|355513071|gb|AES94694.1| Remorin-like protein [Medicago truncatula] e-value: 0.0 blast score: 608	207	G	A	0	44	95	0
a10603;269	gi|357482899|ref|XP_003611736.1| Remorin-like protein [Medicago truncatula]_x0001_gi|355513071|gb|AES94694.1| Remorin-like protein [Medicago truncatula] e-value: 0.0 blast score: 608	317	A	G	56	1	0	109
a10603;269	gi|357482899|ref|XP_003611736.1| Remorin-like protein [Medicago truncatula]_x0001_gi|355513071|gb|AES94694.1| Remorin-like protein [Medicago truncatula] e-value: 0.0 blast score: 608	367	A	G	0	51	132	0
a10603;269	gi|357482899|ref|XP_003611736.1| Remorin-like protein [Medicago truncatula]_x0001_gi|355513071|gb|AES94694.1| Remorin-like protein [Medicago truncatula] e-value: 0.0 blast score: 608	370	T	C	0	51	140	0
a10603;269	gi|357482899|ref|XP_003611736.1| Remorin-like protein [Medicago truncatula]_x0001_gi|355513071|gb|AES94694.1| Remorin-like protein [Medicago truncatula] e-value: 0.0 blast score: 608	376	A	G	0	49	137	1
a10603;269	gi|357482899|ref|XP_003611736.1| Remorin-like protein [Medicago truncatula]_x0001_gi|355513071|gb|AES94694.1| Remorin-like protein [Medicago truncatula] e-value: 0.0 blast score: 608	386	G	A	0	55	145	0
a10603;269	gi|357482899|ref|XP_003611736.1| Remorin-like protein [Medicago truncatula]_x0001_gi|355513071|gb|AES94694.1| Remorin-like protein [Medicago truncatula] e-value: 0.0 blast score: 608	435	T	A	50	0	1	138
a10603;269	gi|357482899|ref|XP_003611736.1| Remorin-like protein [Medicago truncatula]_x0001_gi|355513071|gb|AES94694.1| Remorin-like protein [Medicago truncatula] e-value: 0.0 blast score: 608	456	C	A	0	40	139	0
a10603;269	gi|357482899|ref|XP_003611736.1| Remorin-like protein [Medicago truncatula]_x0001_gi|355513071|gb|AES94694.1| Remorin-like protein [Medicago truncatula] e-value: 0.0 blast score: 608	693	A	C	50	0	3	133
a10603;269	gi|357482899|ref|XP_003611736.1| Remorin-like protein [Medicago truncatula]_x0001_gi|355513071|gb|AES94694.1| Remorin-like protein [Medicago truncatula] e-value: 0.0 blast score: 608	716	C	T	0	60	136	1
a10603;269	gi|357482899|ref|XP_003611736.1| Remorin-like protein [Medicago truncatula]_x0001_gi|355513071|gb|AES94694.1| Remorin-like protein [Medicago truncatula] e-value: 0.0 blast score: 608	717	T	G	0	60	135	1
a10603;269	gi|357482899|ref|XP_003611736.1| Remorin-like protein [Medicago truncatula]_x0001_gi|355513071|gb|AES94694.1| Remorin-like protein [Medicago truncatula] e-value: 0.0 blast score: 608	745	C	T	72	0	2	133
a10603;269	gi|357482899|ref|XP_003611736.1| Remorin-like protein [Medicago truncatula]_x0001_gi|355513071|gb|AES94694.1| Remorin-like protein [Medicago truncatula] e-value: 0.0 blast score: 608	993	C	T	0	48	155	0
a10605;247	gi|388518769|gb|AFK47446.1| unknown [Medicago truncatula] e-value: 2e-145 blast score: 415	132	A	T	0	11	101	1
a10605;247	gi|388518769|gb|AFK47446.1| unknown [Medicago truncatula] e-value: 2e-145 blast score: 415	420	T	G	26	0	2	211
a10605;247	gi|388518769|gb|AFK47446.1| unknown [Medicago truncatula] e-value: 2e-145 blast score: 415	425	C	T	0	28	228	1
a10605;247	gi|388518769|gb|AFK47446.1| unknown [Medicago truncatula] e-value: 2e-145 blast score: 415	943	T	G	18	0	1	101
a10606;233	gi|357437317|ref|XP_003588934.1| F-box/LRR-repeat protein [Medicago truncatula]_x0001_gi|355477982|gb|AES59185.1| F-box/LRR-repeat protein [Medicago truncatula] e-value: 0.0 blast score: 1716	2776	C	T	40	1	0	60
a10607;232	gi|358347090|ref|XP_003637595.1| Sister chromatid cohesion protein PDS5-like protein [Medicago truncatula]_x0001_gi|355503530|gb|AES84733.1| Sister chromatid cohesion protein PDS5-like protein [Medicago truncatula] e-value: 7e-113 blast score: 357	549	A	C	41	0	2	167
a10620;252	gi|356559161|ref|XP_003547869.1| PREDICTED: polyphosphoinositide phosphatase-like [Glycine max] e-value: 0.0 blast score: 989	190	G	A	18	0	0	85
a10620;252	gi|356559161|ref|XP_003547869.1| PREDICTED: polyphosphoinositide phosphatase-like [Glycine max] e-value: 0.0 blast score: 989	479	A	G	0	69	126	1
a10620;252	gi|356559161|ref|XP_003547869.1| PREDICTED: polyphosphoinositide phosphatase-like [Glycine max] e-value: 0.0 blast score: 989	656	A	G	45	0	0	144
a10620;252	gi|356559161|ref|XP_003547869.1| PREDICTED: polyphosphoinositide phosphatase-like [Glycine max] e-value: 0.0 blast score: 989	779	G	A	33	0	0	107
a10620;252	gi|356559161|ref|XP_003547869.1| PREDICTED: polyphosphoinositide phosphatase-like [Glycine max] e-value: 0.0 blast score: 989	806	C	T	1	37	97	0
a10620;252	gi|356559161|ref|XP_003547869.1| PREDICTED: polyphosphoinositide phosphatase-like [Glycine max] e-value: 0.0 blast score: 989	920	A	G	0	14	98	1
a10620;252	gi|356559161|ref|XP_003547869.1| PREDICTED: polyphosphoinositide phosphatase-like [Glycine max] e-value: 0.0 blast score: 989	1601	G	A	47	3	0	119
a10620;252	gi|356559161|ref|XP_003547869.1| PREDICTED: polyphosphoinositide phosphatase-like [Glycine max] e-value: 0.0 blast score: 989	1628	A	G	43	1	0	104
a10627;258	gi|357482325|ref|XP_003611448.1| Type I inositol-1,4,5-trisphosphate 5-phosphatase [Medicago truncatula]_x0001_gi|355512783|gb|AES94406.1| Type I inositol-1,4,5-trisphosphate 5-phosphatase [Medicago truncatula] e-value: 0.0 blast score: 1165	968	T	A	0	42	97	2
a1063;551	gi|358347741|ref|XP_003637912.1| hypothetical protein MTR_109s0001 [Medicago truncatula]_x0001_gi|355503847|gb|AES85050.1| hypothetical protein MTR_109s0001 [Medicago truncatula] e-value: 2e-155 blast score: 451	703	T	C	466	2	1	439
a10631;197	gi|356572264|ref|XP_003554289.1| PREDICTED: probable arabinose 5-phosphate isomerase-like [Glycine max] e-value: 0.0 blast score: 570	829	C	T	18	0	0	23
a10634;219	gi|356512143|ref|XP_003524780.1| PREDICTED: reticuline oxidase-like protein-like [Glycine max] e-value: 0.0 blast score: 934	115	C	T	29	1	0	28
a10634;219	gi|356512143|ref|XP_003524780.1| PREDICTED: reticuline oxidase-like protein-like [Glycine max] e-value: 0.0 blast score: 934	407	A	T	14	0	1	17
a10634;219	gi|356512143|ref|XP_003524780.1| PREDICTED: reticuline oxidase-like protein-like [Glycine max] e-value: 0.0 blast score: 934	482	T	C	10	0	0	15
a10634;219	gi|356512143|ref|XP_003524780.1| PREDICTED: reticuline oxidase-like protein-like [Glycine max] e-value: 0.0 blast score: 934	485	G	A	10	0	0	15
a10634;219	gi|356512143|ref|XP_003524780.1| PREDICTED: reticuline oxidase-like protein-like [Glycine max] e-value: 0.0 blast score: 934	1451	G	A	6	0	0	16
a10635;311	gi|357508689|ref|XP_003624633.1| Alpha-tubulin [Medicago truncatula]_x0001_gi|116831754|gb|ABK28851.1| alpha-tubulin [Medicago truncatula]_x0001_gi|124361008|gb|ABN08980.1| Tubulin/FtsZ, C-terminal [Medicago truncatula]_x0001_gi|355499648|gb|AES80851.1| Alpha-tubulin [Medicago truncatula] e-value: 2e-152 blast score: 434	481	G	A	59	0	1	108
a10635;311	gi|357508689|ref|XP_003624633.1| Alpha-tubulin [Medicago truncatula]_x0001_gi|116831754|gb|ABK28851.1| alpha-tubulin [Medicago truncatula]_x0001_gi|124361008|gb|ABN08980.1| Tubulin/FtsZ, C-terminal [Medicago truncatula]_x0001_gi|355499648|gb|AES80851.1| Alpha-tubulin [Medicago truncatula] e-value: 2e-152 blast score: 434	499	A	G	71	0	1	116
a1064;422	gi|357443669|ref|XP_003592112.1| GT-2 factor [Medicago truncatula]_x0001_gi|355481160|gb|AES62363.1| GT-2 factor [Medicago truncatula] e-value: 0.0 blast score: 865	832	G	T	251	4	3	309
a1064;422	gi|357443669|ref|XP_003592112.1| GT-2 factor [Medicago truncatula]_x0001_gi|355481160|gb|AES62363.1| GT-2 factor [Medicago truncatula] e-value: 0.0 blast score: 865	844	G	A	175	2	2	239
a1064;422	gi|357443669|ref|XP_003592112.1| GT-2 factor [Medicago truncatula]_x0001_gi|355481160|gb|AES62363.1| GT-2 factor [Medicago truncatula] e-value: 0.0 blast score: 865	859	T	C	1	141	207	1
a1064;422	gi|357443669|ref|XP_003592112.1| GT-2 factor [Medicago truncatula]_x0001_gi|355481160|gb|AES62363.1| GT-2 factor [Medicago truncatula] e-value: 0.0 blast score: 865	2065	G	A	0	21	55	1
a1065;278	gi|357492957|ref|XP_003616767.1| Protein transport protein SEC61 gamma subunit [Medicago truncatula]_x0001_gi|355518102|gb|AES99725.1| Protein transport protein SEC61 gamma subunit [Medicago truncatula] e-value: 2e-42 blast score: 145	559	C	G	0	15	105	0
a106594;57	gi|357458385|ref|XP_003599473.1| Cc-nbs-lrr resistance protein [Medicago truncatula]_x0001_gi|355488521|gb|AES69724.1| Cc-nbs-lrr resistance protein [Medicago truncatula] e-value: 1e-23 blast score: 96.3	75	C	A	6	0	0	17
a106784;40	NA	221	T	C	0	13	27	0
a106784;40	NA	377	C	T	0	28	79	0
a106784;40	NA	890	C	T	1	24	51	0
a106784;40	NA	1033	C	T	1	34	70	0
a10685;220	gi|145408590|ref|YP_001152214.1| ORF124 [Pinus koraiensis]_x0001_gi|145048839|gb|ABP35456.1| ORF124 [Pinus koraiensis] e-value: 2e-04 blast score: 40.8	161	C	T	1	33	131	0
a10686;133	gi|357465493|ref|XP_003603031.1| Phosphatidate phosphatase LPIN3 [Medicago truncatula]_x0001_gi|355492079|gb|AES73282.1| Phosphatidate phosphatase LPIN3 [Medicago truncatula] e-value: 0.0 blast score: 1352	103	A	G	11	0	0	31
a10686;133	gi|357465493|ref|XP_003603031.1| Phosphatidate phosphatase LPIN3 [Medicago truncatula]_x0001_gi|355492079|gb|AES73282.1| Phosphatidate phosphatase LPIN3 [Medicago truncatula] e-value: 0.0 blast score: 1352	139	G	A	15	0	0	37
a10686;133	gi|357465493|ref|XP_003603031.1| Phosphatidate phosphatase LPIN3 [Medicago truncatula]_x0001_gi|355492079|gb|AES73282.1| Phosphatidate phosphatase LPIN3 [Medicago truncatula] e-value: 0.0 blast score: 1352	1900	A	G	37	0	0	36
a10686;133	gi|357465493|ref|XP_003603031.1| Phosphatidate phosphatase LPIN3 [Medicago truncatula]_x0001_gi|355492079|gb|AES73282.1| Phosphatidate phosphatase LPIN3 [Medicago truncatula] e-value: 0.0 blast score: 1352	2968	C	G	16	0	0	24
a10686;133	gi|357465493|ref|XP_003603031.1| Phosphatidate phosphatase LPIN3 [Medicago truncatula]_x0001_gi|355492079|gb|AES73282.1| Phosphatidate phosphatase LPIN3 [Medicago truncatula] e-value: 0.0 blast score: 1352	3231	C	A	0	11	34	0
a10687;124	gi|357468107|ref|XP_003604338.1| hypothetical protein MTR_4g009740 [Medicago truncatula]_x0001_gi|355505393|gb|AES86535.1| hypothetical protein MTR_4g009740 [Medicago truncatula] e-value: 3e-40 blast score: 160	695	T	C	16	0	0	34
a10689;279	gi|356547887|ref|XP_003542336.1| PREDICTED: casein kinase I isoform delta-like isoform 1 [Glycine max] e-value: 2e-91 blast score: 284	489	A	G	0	13	49	0
a1069;463	gi|357502133|ref|XP_003621355.1| hypothetical protein MTR_7g012300 [Medicago truncatula]_x0001_gi|355496370|gb|AES77573.1| hypothetical protein MTR_7g012300 [Medicago truncatula] e-value: 2e-27 blast score: 109	207	A	G	0	44	10	0
a1069;463	gi|357502133|ref|XP_003621355.1| hypothetical protein MTR_7g012300 [Medicago truncatula]_x0001_gi|355496370|gb|AES77573.1| hypothetical protein MTR_7g012300 [Medicago truncatula] e-value: 2e-27 blast score: 109	250	C	T	29	0	0	8
a1069;463	gi|357502133|ref|XP_003621355.1| hypothetical protein MTR_7g012300 [Medicago truncatula]_x0001_gi|355496370|gb|AES77573.1| hypothetical protein MTR_7g012300 [Medicago truncatula] e-value: 2e-27 blast score: 109	261	A	G	28	0	0	9
a1069;463	gi|357502133|ref|XP_003621355.1| hypothetical protein MTR_7g012300 [Medicago truncatula]_x0001_gi|355496370|gb|AES77573.1| hypothetical protein MTR_7g012300 [Medicago truncatula] e-value: 2e-27 blast score: 109	274	C	T	0	22	8	0
a1070;872	gi|357520605|ref|XP_003630591.1| Magnesium-protoporphyrin O-methyltransferase [Medicago truncatula]_x0001_gi|355524613|gb|AET05067.1| Magnesium-protoporphyrin O-methyltransferase [Medicago truncatula] e-value: 0.0 blast score: 580	361	T	C	0	309	290	2
a1070;872	gi|357520605|ref|XP_003630591.1| Magnesium-protoporphyrin O-methyltransferase [Medicago truncatula]_x0001_gi|355524613|gb|AET05067.1| Magnesium-protoporphyrin O-methyltransferase [Medicago truncatula] e-value: 0.0 blast score: 580	448	G	C	299	2	0	277
a1070;872	gi|357520605|ref|XP_003630591.1| Magnesium-protoporphyrin O-methyltransferase [Medicago truncatula]_x0001_gi|355524613|gb|AET05067.1| Magnesium-protoporphyrin O-methyltransferase [Medicago truncatula] e-value: 0.0 blast score: 580	547	G	T	305	3	2	330
a1070;872	gi|357520605|ref|XP_003630591.1| Magnesium-protoporphyrin O-methyltransferase [Medicago truncatula]_x0001_gi|355524613|gb|AET05067.1| Magnesium-protoporphyrin O-methyltransferase [Medicago truncatula] e-value: 0.0 blast score: 580	871	T	A	1	102	182	3
a1070;872	gi|357520605|ref|XP_003630591.1| Magnesium-protoporphyrin O-methyltransferase [Medicago truncatula]_x0001_gi|355524613|gb|AET05067.1| Magnesium-protoporphyrin O-methyltransferase [Medicago truncatula] e-value: 0.0 blast score: 580	922	G	A	84	0	7	138
a107037;31	NA	400	C	T	0	37	70	0
a107037;31	NA	413	C	G	0	39	73	0
a107037;31	NA	621	A	G	0	36	39	0
a10705;230	gi|357479329|ref|XP_003609950.1| hypothetical protein MTR_4g124670 [Medicago truncatula]_x0001_gi|355511005|gb|AES92147.1| hypothetical protein MTR_4g124670 [Medicago truncatula] e-value: 0.0 blast score: 1268	1344	G	T	104	0	1	133
a10705;230	gi|357479329|ref|XP_003609950.1| hypothetical protein MTR_4g124670 [Medicago truncatula]_x0001_gi|355511005|gb|AES92147.1| hypothetical protein MTR_4g124670 [Medicago truncatula] e-value: 0.0 blast score: 1268	2700	C	T	47	0	0	90
a107059;31	NA	196	T	G	0	14	22	0
a107059;31	NA	739	C	T	6	0	0	21
a10706;195	gi|25809056|gb|AAN74636.1| DEAD box RNA helicase [Pisum sativum] e-value: 9e-57 blast score: 187	106	C	G	0	14	33	0
a10706;195	gi|25809056|gb|AAN74636.1| DEAD box RNA helicase [Pisum sativum] e-value: 9e-57 blast score: 187	159	G	A	1	41	125	0
a10706;195	gi|25809056|gb|AAN74636.1| DEAD box RNA helicase [Pisum sativum] e-value: 9e-57 blast score: 187	178	T	G	54	2	2	155
a10706;195	gi|25809056|gb|AAN74636.1| DEAD box RNA helicase [Pisum sativum] e-value: 9e-57 blast score: 187	197	C	T	1	65	172	0
a10706;195	gi|25809056|gb|AAN74636.1| DEAD box RNA helicase [Pisum sativum] e-value: 9e-57 blast score: 187	227	T	C	72	1	1	166
a10708;155	gi|357448361|ref|XP_003594456.1| E3 ubiquitin-protein ligase RNF216 [Medicago truncatula]_x0001_gi|355483504|gb|AES64707.1| E3 ubiquitin-protein ligase RNF216 [Medicago truncatula] e-value: 0.0 blast score: 993	498	A	G	6	0	0	42
a10708;155	gi|357448361|ref|XP_003594456.1| E3 ubiquitin-protein ligase RNF216 [Medicago truncatula]_x0001_gi|355483504|gb|AES64707.1| E3 ubiquitin-protein ligase RNF216 [Medicago truncatula] e-value: 0.0 blast score: 993	666	C	G	7	0	0	31
a10708;155	gi|357448361|ref|XP_003594456.1| E3 ubiquitin-protein ligase RNF216 [Medicago truncatula]_x0001_gi|355483504|gb|AES64707.1| E3 ubiquitin-protein ligase RNF216 [Medicago truncatula] e-value: 0.0 blast score: 993	1247	G	A	16	0	0	33
a10708;155	gi|357448361|ref|XP_003594456.1| E3 ubiquitin-protein ligase RNF216 [Medicago truncatula]_x0001_gi|355483504|gb|AES64707.1| E3 ubiquitin-protein ligase RNF216 [Medicago truncatula] e-value: 0.0 blast score: 993	2195	T	A	0	10	12	0
a1071;241	gi|121501699|gb|ABM55240.1| retrotransposon protein [Beta vulgaris] e-value: 0.0 blast score: 340	155	A	T	0	12	36	4
a1071;241	gi|121501699|gb|ABM55240.1| retrotransposon protein [Beta vulgaris] e-value: 0.0 blast score: 340	216	C	G	1	73	102	8
a1071;241	gi|121501699|gb|ABM55240.1| retrotransposon protein [Beta vulgaris] e-value: 0.0 blast score: 340	219	G	C	1	73	109	8
a1071;241	gi|121501699|gb|ABM55240.1| retrotransposon protein [Beta vulgaris] e-value: 0.0 blast score: 340	257	A	T	62	1	8	94
a1071;241	gi|121501699|gb|ABM55240.1| retrotransposon protein [Beta vulgaris] e-value: 0.0 blast score: 340	372	G	A	74	0	5	55
a1071;241	gi|121501699|gb|ABM55240.1| retrotransposon protein [Beta vulgaris] e-value: 0.0 blast score: 340	943	G	A	0	14	61	0
a1071;241	gi|121501699|gb|ABM55240.1| retrotransposon protein [Beta vulgaris] e-value: 0.0 blast score: 340	951	T	A	0	13	61	0
a1071;241	gi|121501699|gb|ABM55240.1| retrotransposon protein [Beta vulgaris] e-value: 0.0 blast score: 340	1017	C	T	18	0	0	47
a1071;241	gi|121501699|gb|ABM55240.1| retrotransposon protein [Beta vulgaris] e-value: 0.0 blast score: 340	1018	G	A	0	18	47	0
a107117;34	gi|356524912|ref|XP_003531072.1| PREDICTED: reticuline oxidase-like protein-like [Glycine max] e-value: 0.0 blast score: 563	583	A	G	6	0	0	28
a107117;34	gi|356524912|ref|XP_003531072.1| PREDICTED: reticuline oxidase-like protein-like [Glycine max] e-value: 0.0 blast score: 563	611	C	G	6	0	0	22
a107117;34	gi|356524912|ref|XP_003531072.1| PREDICTED: reticuline oxidase-like protein-like [Glycine max] e-value: 0.0 blast score: 563	657	G	A	6	0	0	19
a107117;34	gi|356524912|ref|XP_003531072.1| PREDICTED: reticuline oxidase-like protein-like [Glycine max] e-value: 0.0 blast score: 563	1367	A	C	12	0	0	38
a10712;139	NA	372	G	T	0	63	91	0
a10712;139	NA	399	C	T	49	0	0	82
a10713;234	gi|357465343|ref|XP_003602953.1| GLABRA2 expression modulator [Medicago truncatula]_x0001_gi|355492001|gb|AES73204.1| GLABRA2 expression modulator [Medicago truncatula] e-value: 9e-163 blast score: 459	347	C	T	24	0	0	78
a10713;234	gi|357465343|ref|XP_003602953.1| GLABRA2 expression modulator [Medicago truncatula]_x0001_gi|355492001|gb|AES73204.1| GLABRA2 expression modulator [Medicago truncatula] e-value: 9e-163 blast score: 459	953	C	T	2	39	82	0
a10713;234	gi|357465343|ref|XP_003602953.1| GLABRA2 expression modulator [Medicago truncatula]_x0001_gi|355492001|gb|AES73204.1| GLABRA2 expression modulator [Medicago truncatula] e-value: 9e-163 blast score: 459	995	G	T	0	98	160	0
a10716;205	gi|388506808|gb|AFK41470.1| unknown [Lotus japonicus] e-value: 0.0 blast score: 644	385	C	A	0	12	54	1
a10716;205	gi|388506808|gb|AFK41470.1| unknown [Lotus japonicus] e-value: 0.0 blast score: 644	502	G	T	0	12	55	1
a10716;205	gi|388506808|gb|AFK41470.1| unknown [Lotus japonicus] e-value: 0.0 blast score: 644	802	G	A	25	1	1	60
a10716;205	gi|388506808|gb|AFK41470.1| unknown [Lotus japonicus] e-value: 0.0 blast score: 644	847	T	C	1	18	62	0
a10716;205	gi|388506808|gb|AFK41470.1| unknown [Lotus japonicus] e-value: 0.0 blast score: 644	913	T	A	0	12	37	0
a10716;205	gi|388506808|gb|AFK41470.1| unknown [Lotus japonicus] e-value: 0.0 blast score: 644	1054	A	C	50	0	0	78
a10716;205	gi|388506808|gb|AFK41470.1| unknown [Lotus japonicus] e-value: 0.0 blast score: 644	1078	A	T	61	0	0	96
a107181;34	NA	599	C	A	7	0	0	25
a10719;263	gi|388506496|gb|AFK41314.1| unknown [Lotus japonicus] e-value: 2e-56 blast score: 179	321	C	T	46	0	0	71
a10719;263	gi|388506496|gb|AFK41314.1| unknown [Lotus japonicus] e-value: 2e-56 blast score: 179	345	A	C	1	41	74	0
a10719;263	gi|388506496|gb|AFK41314.1| unknown [Lotus japonicus] e-value: 2e-56 blast score: 179	372	A	G	48	0	0	80
a107221;63	NA	209	G	A	0	29	86	0
a107221;63	NA	380	G	C	0	47	85	0
a10725;197	gi|89329716|gb|ABD67495.1| RAMOSUS4 [Pisum sativum] e-value: 0.0 blast score: 1397	579	C	G	30	0	0	18
a10725;197	gi|89329716|gb|ABD67495.1| RAMOSUS4 [Pisum sativum] e-value: 0.0 blast score: 1397	820	C	T	22	0	0	59
a10725;197	gi|89329716|gb|ABD67495.1| RAMOSUS4 [Pisum sativum] e-value: 0.0 blast score: 1397	849	G	A	24	0	0	58
a10725;197	gi|89329716|gb|ABD67495.1| RAMOSUS4 [Pisum sativum] e-value: 0.0 blast score: 1397	879	G	T	29	0	0	57
a10725;197	gi|89329716|gb|ABD67495.1| RAMOSUS4 [Pisum sativum] e-value: 0.0 blast score: 1397	888	C	T	0	32	56	0
a10725;197	gi|89329716|gb|ABD67495.1| RAMOSUS4 [Pisum sativum] e-value: 0.0 blast score: 1397	912	T	C	0	43	72	0
a10725;197	gi|89329716|gb|ABD67495.1| RAMOSUS4 [Pisum sativum] e-value: 0.0 blast score: 1397	1081	T	C	0	42	91	0
a10725;197	gi|89329716|gb|ABD67495.1| RAMOSUS4 [Pisum sativum] e-value: 0.0 blast score: 1397	1083	G	T	0	42	93	1
a10725;197	gi|89329716|gb|ABD67495.1| RAMOSUS4 [Pisum sativum] e-value: 0.0 blast score: 1397	1755	T	C	84	1	1	101
a10725;197	gi|89329716|gb|ABD67495.1| RAMOSUS4 [Pisum sativum] e-value: 0.0 blast score: 1397	1818	C	T	1	138	147	7
a10725;197	gi|89329716|gb|ABD67495.1| RAMOSUS4 [Pisum sativum] e-value: 0.0 blast score: 1397	1834	T	C	135	1	5	137
a10725;197	gi|89329716|gb|ABD67495.1| RAMOSUS4 [Pisum sativum] e-value: 0.0 blast score: 1397	1841	A	G	124	1	5	133
a10725;197	gi|89329716|gb|ABD67495.1| RAMOSUS4 [Pisum sativum] e-value: 0.0 blast score: 1397	1908	C	T	0	31	45	0
a10725;197	gi|89329716|gb|ABD67495.1| RAMOSUS4 [Pisum sativum] e-value: 0.0 blast score: 1397	2094	G	A	0	34	85	0
a10725;197	gi|89329716|gb|ABD67495.1| RAMOSUS4 [Pisum sativum] e-value: 0.0 blast score: 1397	2154	G	A	38	0	0	70
a10726;232	gi|356573972|ref|XP_003555128.1| PREDICTED: uncharacterized protein DDB_G0275933-like [Glycine max] e-value: 2e-49 blast score: 160	512	G	A	58	1	3	116
a107296;48	NA	105	C	T	0	10	28	0
a10732;226	gi|357447411|ref|XP_003593981.1| Lipase [Medicago truncatula]_x0001_gi|217072892|gb|ACJ84806.1| unknown [Medicago truncatula]_x0001_gi|355483029|gb|AES64232.1| Lipase [Medicago truncatula]_x0001_gi|388514085|gb|AFK45104.1| unknown [Medicago truncatula] e-value: 0.0 blast score: 654	994	G	A	26	1	0	97
a10732;226	gi|357447411|ref|XP_003593981.1| Lipase [Medicago truncatula]_x0001_gi|217072892|gb|ACJ84806.1| unknown [Medicago truncatula]_x0001_gi|355483029|gb|AES64232.1| Lipase [Medicago truncatula]_x0001_gi|388514085|gb|AFK45104.1| unknown [Medicago truncatula] e-value: 0.0 blast score: 654	1081	A	G	1	17	63	0
a10732;226	gi|357447411|ref|XP_003593981.1| Lipase [Medicago truncatula]_x0001_gi|217072892|gb|ACJ84806.1| unknown [Medicago truncatula]_x0001_gi|355483029|gb|AES64232.1| Lipase [Medicago truncatula]_x0001_gi|388514085|gb|AFK45104.1| unknown [Medicago truncatula] e-value: 0.0 blast score: 654	1227	A	G	0	26	85	1
a10733;270	gi|357492609|ref|XP_003616593.1| Nematode resistance HS1pro1 protein [Medicago truncatula]_x0001_gi|355517928|gb|AES99551.1| Nematode resistance HS1pro1 protein [Medicago truncatula] e-value: 0.0 blast score: 687	943	A	G	30	0	0	83
a10733;270	gi|357492609|ref|XP_003616593.1| Nematode resistance HS1pro1 protein [Medicago truncatula]_x0001_gi|355517928|gb|AES99551.1| Nematode resistance HS1pro1 protein [Medicago truncatula] e-value: 0.0 blast score: 687	985	G	A	42	0	0	64
a10735;140	gi|356539134|ref|XP_003538055.1| PREDICTED: uncharacterized protein LOC100797428 [Glycine max] e-value: 3e-72 blast score: 228	329	T	C	0	10	59	0
a10735;140	gi|356539134|ref|XP_003538055.1| PREDICTED: uncharacterized protein LOC100797428 [Glycine max] e-value: 3e-72 blast score: 228	563	G	T	2	43	116	0
a10735;140	gi|356539134|ref|XP_003538055.1| PREDICTED: uncharacterized protein LOC100797428 [Glycine max] e-value: 3e-72 blast score: 228	589	A	T	13	0	0	64
a10735;140	gi|356539134|ref|XP_003538055.1| PREDICTED: uncharacterized protein LOC100797428 [Glycine max] e-value: 3e-72 blast score: 228	632	G	A	0	10	43	0
a1074;448	gi|356540926|ref|XP_003538935.1| PREDICTED: cytochrome P450 81D1-like [Glycine max] e-value: 0.0 blast score: 713	111	C	G	2	119	155	1
a1074;448	gi|356540926|ref|XP_003538935.1| PREDICTED: cytochrome P450 81D1-like [Glycine max] e-value: 0.0 blast score: 713	127	A	G	0	199	200	4
a1074;448	gi|356540926|ref|XP_003538935.1| PREDICTED: cytochrome P450 81D1-like [Glycine max] e-value: 0.0 blast score: 713	193	A	G	22	481	409	6
a1074;448	gi|356540926|ref|XP_003538935.1| PREDICTED: cytochrome P450 81D1-like [Glycine max] e-value: 0.0 blast score: 713	292	G	A	2	270	307	0
a1074;448	gi|356540926|ref|XP_003538935.1| PREDICTED: cytochrome P450 81D1-like [Glycine max] e-value: 0.0 blast score: 713	363	A	G	0	13	103	0
a1074;448	gi|356540926|ref|XP_003538935.1| PREDICTED: cytochrome P450 81D1-like [Glycine max] e-value: 0.0 blast score: 713	492	G	A	0	24	51	0
a1074;448	gi|356540926|ref|XP_003538935.1| PREDICTED: cytochrome P450 81D1-like [Glycine max] e-value: 0.0 blast score: 713	522	T	C	0	43	85	0
a1074;448	gi|356540926|ref|XP_003538935.1| PREDICTED: cytochrome P450 81D1-like [Glycine max] e-value: 0.0 blast score: 713	543	T	C	0	51	92	0
a1074;448	gi|356540926|ref|XP_003538935.1| PREDICTED: cytochrome P450 81D1-like [Glycine max] e-value: 0.0 blast score: 713	545	T	C	0	51	96	0
a1074;448	gi|356540926|ref|XP_003538935.1| PREDICTED: cytochrome P450 81D1-like [Glycine max] e-value: 0.0 blast score: 713	546	G	C	0	50	96	0
a1074;448	gi|356540926|ref|XP_003538935.1| PREDICTED: cytochrome P450 81D1-like [Glycine max] e-value: 0.0 blast score: 713	627	C	T	0	45	136	1
a1074;448	gi|356540926|ref|XP_003538935.1| PREDICTED: cytochrome P450 81D1-like [Glycine max] e-value: 0.0 blast score: 713	920	A	G	0	112	141	2
a1074;448	gi|356540926|ref|XP_003538935.1| PREDICTED: cytochrome P450 81D1-like [Glycine max] e-value: 0.0 blast score: 713	1035	T	A	32	0	0	78
a1074;448	gi|356540926|ref|XP_003538935.1| PREDICTED: cytochrome P450 81D1-like [Glycine max] e-value: 0.0 blast score: 713	1113	A	G	19	0	1	35
a1074;448	gi|356540926|ref|XP_003538935.1| PREDICTED: cytochrome P450 81D1-like [Glycine max] e-value: 0.0 blast score: 713	1239	G	A	33	1	0	66
a1074;448	gi|356540926|ref|XP_003538935.1| PREDICTED: cytochrome P450 81D1-like [Glycine max] e-value: 0.0 blast score: 713	1290	T	C	44	0	0	86
a1074;448	gi|356540926|ref|XP_003538935.1| PREDICTED: cytochrome P450 81D1-like [Glycine max] e-value: 0.0 blast score: 713	1468	G	A	2	125	175	1
a1074;448	gi|356540926|ref|XP_003538935.1| PREDICTED: cytochrome P450 81D1-like [Glycine max] e-value: 0.0 blast score: 713	1474	G	A	124	1	2	157
a1074;448	gi|356540926|ref|XP_003538935.1| PREDICTED: cytochrome P450 81D1-like [Glycine max] e-value: 0.0 blast score: 713	1497	T	C	2	115	158	0
a1074;448	gi|356540926|ref|XP_003538935.1| PREDICTED: cytochrome P450 81D1-like [Glycine max] e-value: 0.0 blast score: 713	1503	A	G	115	2	1	150
a1074;448	gi|356540926|ref|XP_003538935.1| PREDICTED: cytochrome P450 81D1-like [Glycine max] e-value: 0.0 blast score: 713	1514	T	A	108	1	1	125
a1074;448	gi|356540926|ref|XP_003538935.1| PREDICTED: cytochrome P450 81D1-like [Glycine max] e-value: 0.0 blast score: 713	1612	A	G	0	11	50	0
a1074;448	gi|356540926|ref|XP_003538935.1| PREDICTED: cytochrome P450 81D1-like [Glycine max] e-value: 0.0 blast score: 713	1634	T	C	10	0	0	19
a1074;448	gi|356540926|ref|XP_003538935.1| PREDICTED: cytochrome P450 81D1-like [Glycine max] e-value: 0.0 blast score: 713	79	C	A	0	55	77	1
a10742;284	gi|537317|gb|AAB41811.1| peroxidase [Medicago sativa] e-value: 0.0 blast score: 528	142	A	G	15	0	1	63
a10744;157	gi|357449029|ref|XP_003594790.1| Calmodulin-binding transcription activator [Medicago truncatula]_x0001_gi|355483838|gb|AES65041.1| Calmodulin-binding transcription activator [Medicago truncatula] e-value: 0.0 blast score: 1492	547	C	A	0	12	53	0
a10744;157	gi|357449029|ref|XP_003594790.1| Calmodulin-binding transcription activator [Medicago truncatula]_x0001_gi|355483838|gb|AES65041.1| Calmodulin-binding transcription activator [Medicago truncatula] e-value: 0.0 blast score: 1492	804	A	G	6	0	0	27
a10744;157	gi|357449029|ref|XP_003594790.1| Calmodulin-binding transcription activator [Medicago truncatula]_x0001_gi|355483838|gb|AES65041.1| Calmodulin-binding transcription activator [Medicago truncatula] e-value: 0.0 blast score: 1492	855	T	A	8	0	0	31
a10746;185	gi|357441313|ref|XP_003590934.1| hypothetical protein MTR_1g079830 [Medicago truncatula]_x0001_gi|355479982|gb|AES61185.1| hypothetical protein MTR_1g079830 [Medicago truncatula] e-value: 0.0 blast score: 639	572	G	A	19	0	0	69
a10746;185	gi|357441313|ref|XP_003590934.1| hypothetical protein MTR_1g079830 [Medicago truncatula]_x0001_gi|355479982|gb|AES61185.1| hypothetical protein MTR_1g079830 [Medicago truncatula] e-value: 0.0 blast score: 639	1217	C	T	14	0	0	54
a1076;562	gi|2605887|gb|AAB84193.1| dormancy-associated protein [Pisum sativum] e-value: 9e-74 blast score: 224	198	G	A	0	34	52	0
a1076;562	gi|2605887|gb|AAB84193.1| dormancy-associated protein [Pisum sativum] e-value: 9e-74 blast score: 224	300	A	C	114	0	0	218
a1076;562	gi|2605887|gb|AAB84193.1| dormancy-associated protein [Pisum sativum] e-value: 9e-74 blast score: 224	309	T	C	111	1	1	223
a1076;562	gi|2605887|gb|AAB84193.1| dormancy-associated protein [Pisum sativum] e-value: 9e-74 blast score: 224	357	C	T	0	174	326	3
a1076;562	gi|2605887|gb|AAB84193.1| dormancy-associated protein [Pisum sativum] e-value: 9e-74 blast score: 224	385	C	A	178	1	5	316
a10761;249	gi|357512253|ref|XP_003626415.1| Tetratricopeptide repeat protein [Medicago truncatula]_x0001_gi|355501430|gb|AES82633.1| Tetratricopeptide repeat protein [Medicago truncatula] e-value: 0.0 blast score: 564	178	T	C	1	27	79	0
a10761;249	gi|357512253|ref|XP_003626415.1| Tetratricopeptide repeat protein [Medicago truncatula]_x0001_gi|355501430|gb|AES82633.1| Tetratricopeptide repeat protein [Medicago truncatula] e-value: 0.0 blast score: 564	343	A	T	13	0	0	63
a10761;249	gi|357512253|ref|XP_003626415.1| Tetratricopeptide repeat protein [Medicago truncatula]_x0001_gi|355501430|gb|AES82633.1| Tetratricopeptide repeat protein [Medicago truncatula] e-value: 0.0 blast score: 564	915	A	G	31	0	0	97
a10763;173	gi|356499741|ref|XP_003518695.1| PREDICTED: uncharacterized protein LOC100808030 [Glycine max] e-value: 0.0 blast score: 912	1331	T	C	0	98	114	0
a10771;192	gi|357521699|ref|XP_003631138.1| Potassium transporter [Medicago truncatula]_x0001_gi|355525160|gb|AET05614.1| Potassium transporter [Medicago truncatula] e-value: 0.0 blast score: 1350	441	A	G	0	35	166	0
a107747;57	gi|357474335|ref|XP_003607452.1| Zinc finger CCCH domain-containing protein [Medicago truncatula]_x0001_gi|355508507|gb|AES89649.1| Zinc finger CCCH domain-containing protein [Medicago truncatula] e-value: 3e-154 blast score: 442	392	C	T	6	0	0	17
a107747;57	gi|357474335|ref|XP_003607452.1| Zinc finger CCCH domain-containing protein [Medicago truncatula]_x0001_gi|355508507|gb|AES89649.1| Zinc finger CCCH domain-containing protein [Medicago truncatula] e-value: 3e-154 blast score: 442	974	C	T	7	0	1	22
a10776;293	gi|357478773|ref|XP_003609672.1| Xyloglucan 6-xylosyltransferase [Medicago truncatula]_x0001_gi|355510727|gb|AES91869.1| Xyloglucan 6-xylosyltransferase [Medicago truncatula] e-value: 0.0 blast score: 904	189	A	G	0	21	16	0
a10776;293	gi|357478773|ref|XP_003609672.1| Xyloglucan 6-xylosyltransferase [Medicago truncatula]_x0001_gi|355510727|gb|AES91869.1| Xyloglucan 6-xylosyltransferase [Medicago truncatula] e-value: 0.0 blast score: 904	661	C	T	39	0	0	103
a10776;293	gi|357478773|ref|XP_003609672.1| Xyloglucan 6-xylosyltransferase [Medicago truncatula]_x0001_gi|355510727|gb|AES91869.1| Xyloglucan 6-xylosyltransferase [Medicago truncatula] e-value: 0.0 blast score: 904	1507	G	C	0	32	78	0
a10776;293	gi|357478773|ref|XP_003609672.1| Xyloglucan 6-xylosyltransferase [Medicago truncatula]_x0001_gi|355510727|gb|AES91869.1| Xyloglucan 6-xylosyltransferase [Medicago truncatula] e-value: 0.0 blast score: 904	1676	G	T	0	36	94	1
a10781;280	gi|357511111|ref|XP_003625844.1| Rho GTPase-activating protein [Medicago truncatula]_x0001_gi|87240813|gb|ABD32671.1| RhoGAP; Wiscott-Aldrich syndrome, C-terminal [Medicago truncatula]_x0001_gi|355500859|gb|AES82062.1| Rho GTPase-activating protein [Medicago truncatula] e-value: 0.0 blast score: 821	851	A	G	13	0	0	18
a10781;280	gi|357511111|ref|XP_003625844.1| Rho GTPase-activating protein [Medicago truncatula]_x0001_gi|87240813|gb|ABD32671.1| RhoGAP; Wiscott-Aldrich syndrome, C-terminal [Medicago truncatula]_x0001_gi|355500859|gb|AES82062.1| Rho GTPase-activating protein [Medicago truncatula] e-value: 0.0 blast score: 821	1084	C	T	14	0	0	43
a10781;280	gi|357511111|ref|XP_003625844.1| Rho GTPase-activating protein [Medicago truncatula]_x0001_gi|87240813|gb|ABD32671.1| RhoGAP; Wiscott-Aldrich syndrome, C-terminal [Medicago truncatula]_x0001_gi|355500859|gb|AES82062.1| Rho GTPase-activating protein [Medicago truncatula] e-value: 0.0 blast score: 821	2098	G	A	39	0	0	70
a10781;280	gi|357511111|ref|XP_003625844.1| Rho GTPase-activating protein [Medicago truncatula]_x0001_gi|87240813|gb|ABD32671.1| RhoGAP; Wiscott-Aldrich syndrome, C-terminal [Medicago truncatula]_x0001_gi|355500859|gb|AES82062.1| Rho GTPase-activating protein [Medicago truncatula] e-value: 0.0 blast score: 821	2178	C	T	48	0	0	101
a10781;280	gi|357511111|ref|XP_003625844.1| Rho GTPase-activating protein [Medicago truncatula]_x0001_gi|87240813|gb|ABD32671.1| RhoGAP; Wiscott-Aldrich syndrome, C-terminal [Medicago truncatula]_x0001_gi|355500859|gb|AES82062.1| Rho GTPase-activating protein [Medicago truncatula] e-value: 0.0 blast score: 821	2208	T	C	39	0	3	93
a10789;236	gi|356539842|ref|XP_003538402.1| PREDICTED: protease Do-like 7-like [Glycine max] e-value: 0.0 blast score: 1983	552	C	T	16	0	0	27
a10789;236	gi|356539842|ref|XP_003538402.1| PREDICTED: protease Do-like 7-like [Glycine max] e-value: 0.0 blast score: 1983	2373	C	T	0	12	61	0
a10789;236	gi|356539842|ref|XP_003538402.1| PREDICTED: protease Do-like 7-like [Glycine max] e-value: 0.0 blast score: 1983	2378	G	A	12	0	0	63
a10791;218	gi|388506250|gb|AFK41191.1| unknown [Medicago truncatula] e-value: 2e-131 blast score: 377	565	A	C	8	0	0	17
a10794;290	gi|68131809|gb|AAY85183.1| tyrosine aminotransferase [Medicago truncatula] e-value: 0.0 blast score: 754	231	G	A	20	0	0	30
a108016;54	NA	51	A	G	0	29	53	0
a10804;194	gi|2108428|gb|AAC49721.1| GA 20-oxidase [Pisum sativum] e-value: 0.0 blast score: 771	1049	C	G	8	0	0	58
a10807;217	gi|357479547|ref|XP_003610059.1| Subtilisin-like serine protease [Medicago truncatula]_x0001_gi|355511114|gb|AES92256.1| Subtilisin-like serine protease [Medicago truncatula] e-value: 0.0 blast score: 1541	1836	C	G	19	0	0	25
a10807;217	gi|357479547|ref|XP_003610059.1| Subtilisin-like serine protease [Medicago truncatula]_x0001_gi|355511114|gb|AES92256.1| Subtilisin-like serine protease [Medicago truncatula] e-value: 0.0 blast score: 1541	2007	C	T	22	1	0	23
a10807;217	gi|357479547|ref|XP_003610059.1| Subtilisin-like serine protease [Medicago truncatula]_x0001_gi|355511114|gb|AES92256.1| Subtilisin-like serine protease [Medicago truncatula] e-value: 0.0 blast score: 1541	2297	C	G	13	0	0	31
a10807;217	gi|357479547|ref|XP_003610059.1| Subtilisin-like serine protease [Medicago truncatula]_x0001_gi|355511114|gb|AES92256.1| Subtilisin-like serine protease [Medicago truncatula] e-value: 0.0 blast score: 1541	2521	G	A	22	0	0	46
a108280;80	gi|357521767|ref|XP_003607649.1| RING finger protein [Medicago truncatula]_x0001_gi|355508704|gb|AES89846.1| RING finger protein [Medicago truncatula] e-value: 1e-18 blast score: 79.7	73	G	A	3	33	83	1
a10829;232	gi|356525689|ref|XP_003531456.1| PREDICTED: molybdopterin biosynthesis protein CNX2-like [Glycine max] e-value: 0.0 blast score: 661	252	G	C	6	0	0	10
a10829;232	gi|356525689|ref|XP_003531456.1| PREDICTED: molybdopterin biosynthesis protein CNX2-like [Glycine max] e-value: 0.0 blast score: 661	270	T	G	0	10	15	0
a10829;232	gi|356525689|ref|XP_003531456.1| PREDICTED: molybdopterin biosynthesis protein CNX2-like [Glycine max] e-value: 0.0 blast score: 661	286	C	G	13	0	0	15
a10829;232	gi|356525689|ref|XP_003531456.1| PREDICTED: molybdopterin biosynthesis protein CNX2-like [Glycine max] e-value: 0.0 blast score: 661	287	G	T	13	0	1	14
a10829;232	gi|356525689|ref|XP_003531456.1| PREDICTED: molybdopterin biosynthesis protein CNX2-like [Glycine max] e-value: 0.0 blast score: 661	289	A	G	13	0	0	14
a10829;232	gi|356525689|ref|XP_003531456.1| PREDICTED: molybdopterin biosynthesis protein CNX2-like [Glycine max] e-value: 0.0 blast score: 661	293	G	A	0	13	19	0
a10829;232	gi|356525689|ref|XP_003531456.1| PREDICTED: molybdopterin biosynthesis protein CNX2-like [Glycine max] e-value: 0.0 blast score: 661	476	G	A	1	40	104	0
a10829;232	gi|356525689|ref|XP_003531456.1| PREDICTED: molybdopterin biosynthesis protein CNX2-like [Glycine max] e-value: 0.0 blast score: 661	632	T	C	65	2	1	98
a10829;232	gi|356525689|ref|XP_003531456.1| PREDICTED: molybdopterin biosynthesis protein CNX2-like [Glycine max] e-value: 0.0 blast score: 661	807	G	A	45	0	0	66
a10829;232	gi|356525689|ref|XP_003531456.1| PREDICTED: molybdopterin biosynthesis protein CNX2-like [Glycine max] e-value: 0.0 blast score: 661	1169	A	G	3	29	112	1
a10829;232	gi|356525689|ref|XP_003531456.1| PREDICTED: molybdopterin biosynthesis protein CNX2-like [Glycine max] e-value: 0.0 blast score: 661	1455	G	A	6	0	0	34
a1083;576	gi|84453218|dbj|BAE71206.1| putative transcription factor EREBP [Trifolium pratense] e-value: 0.0 blast score: 634	261	T	A	14	0	1	83
a1083;576	gi|84453218|dbj|BAE71206.1| putative transcription factor EREBP [Trifolium pratense] e-value: 0.0 blast score: 634	465	A	G	1	29	110	0
a1083;576	gi|84453218|dbj|BAE71206.1| putative transcription factor EREBP [Trifolium pratense] e-value: 0.0 blast score: 634	483	G	A	39	1	0	130
a1083;576	gi|84453218|dbj|BAE71206.1| putative transcription factor EREBP [Trifolium pratense] e-value: 0.0 blast score: 634	810	C	T	1	75	152	0
a1083;576	gi|84453218|dbj|BAE71206.1| putative transcription factor EREBP [Trifolium pratense] e-value: 0.0 blast score: 634	930	C	T	0	69	146	0
a1083;576	gi|84453218|dbj|BAE71206.1| putative transcription factor EREBP [Trifolium pratense] e-value: 0.0 blast score: 634	1071	A	G	325	4	1	302
a1083;576	gi|84453218|dbj|BAE71206.1| putative transcription factor EREBP [Trifolium pratense] e-value: 0.0 blast score: 634	1127	G	T	511	22	6	427
a1083;576	gi|84453218|dbj|BAE71206.1| putative transcription factor EREBP [Trifolium pratense] e-value: 0.0 blast score: 634	1128	G	A	9	521	429	4
a1083;576	gi|84453218|dbj|BAE71206.1| putative transcription factor EREBP [Trifolium pratense] e-value: 0.0 blast score: 634	1396	C	G	0	39	81	0
a1083;576	gi|84453218|dbj|BAE71206.1| putative transcription factor EREBP [Trifolium pratense] e-value: 0.0 blast score: 634	1544	G	C	1	36	110	0
a1083;576	gi|84453218|dbj|BAE71206.1| putative transcription factor EREBP [Trifolium pratense] e-value: 0.0 blast score: 634	1557	A	T	2	37	109	0
a10841;194	NA	117	G	A	2	25	31	0
a10841;194	NA	49	G	T	1	20	54	0
a10841;194	NA	48	T	G	0	21	54	0
a108428;28	NA	407	G	A	6	0	0	26
a108428;28	NA	444	T	C	11	0	0	19
a108428;28	NA	537	A	T	0	13	21	0
a108428;28	NA	563	C	T	9	0	0	8
a108469;50	NA	149	A	T	0	11	34	0
a108489;35	NA	123	T	C	0	12	19	0
a108489;35	NA	182	C	T	0	28	44	0
a108489;35	NA	288	T	C	0	27	41	0
a108489;35	NA	298	G	A	0	19	31	0
a10850;243	gi|357445983|ref|XP_003593269.1| Magnesium-dependent phosphatase [Medicago truncatula]_x0001_gi|87162746|gb|ABD28541.1| HAD-superfamily phosphatase subfamily IIIC; TonB box, N-terminal [Medicago truncatula]_x0001_gi|355482317|gb|AES63520.1| Magnesium-dependent phosphatase [Medicago truncatula] e-value: 6e-128 blast score: 367	236	C	T	14	0	0	35
a10850;243	gi|357445983|ref|XP_003593269.1| Magnesium-dependent phosphatase [Medicago truncatula]_x0001_gi|87162746|gb|ABD28541.1| HAD-superfamily phosphatase subfamily IIIC; TonB box, N-terminal [Medicago truncatula]_x0001_gi|355482317|gb|AES63520.1| Magnesium-dependent phosphatase [Medicago truncatula] e-value: 6e-128 blast score: 367	291	A	G	0	13	37	1
a10850;243	gi|357445983|ref|XP_003593269.1| Magnesium-dependent phosphatase [Medicago truncatula]_x0001_gi|87162746|gb|ABD28541.1| HAD-superfamily phosphatase subfamily IIIC; TonB box, N-terminal [Medicago truncatula]_x0001_gi|355482317|gb|AES63520.1| Magnesium-dependent phosphatase [Medicago truncatula] e-value: 6e-128 blast score: 367	292	C	G	0	12	39	0
a10850;243	gi|357445983|ref|XP_003593269.1| Magnesium-dependent phosphatase [Medicago truncatula]_x0001_gi|87162746|gb|ABD28541.1| HAD-superfamily phosphatase subfamily IIIC; TonB box, N-terminal [Medicago truncatula]_x0001_gi|355482317|gb|AES63520.1| Magnesium-dependent phosphatase [Medicago truncatula] e-value: 6e-128 blast score: 367	295	G	C	13	0	0	39
a108536;51	NA	230	C	A	7	0	0	16
a108536;51	NA	248	A	G	9	0	0	21
a10863;204	gi|357453545|ref|XP_003597050.1| Histone-lysine N-methyltransferase E(z) [Medicago truncatula]_x0001_gi|355486098|gb|AES67301.1| Histone-lysine N-methyltransferase E(z) [Medicago truncatula] e-value: 0.0 blast score: 724	269	T	C	6	0	0	20
a10863;204	gi|357453545|ref|XP_003597050.1| Histone-lysine N-methyltransferase E(z) [Medicago truncatula]_x0001_gi|355486098|gb|AES67301.1| Histone-lysine N-methyltransferase E(z) [Medicago truncatula] e-value: 0.0 blast score: 724	730	C	T	9	0	0	11
a10863;204	gi|357453545|ref|XP_003597050.1| Histone-lysine N-methyltransferase E(z) [Medicago truncatula]_x0001_gi|355486098|gb|AES67301.1| Histone-lysine N-methyltransferase E(z) [Medicago truncatula] e-value: 0.0 blast score: 724	1001	C	T	200	1	3	173
a10863;204	gi|357453545|ref|XP_003597050.1| Histone-lysine N-methyltransferase E(z) [Medicago truncatula]_x0001_gi|355486098|gb|AES67301.1| Histone-lysine N-methyltransferase E(z) [Medicago truncatula] e-value: 0.0 blast score: 724	1008	A	G	193	1	5	168
a10863;204	gi|357453545|ref|XP_003597050.1| Histone-lysine N-methyltransferase E(z) [Medicago truncatula]_x0001_gi|355486098|gb|AES67301.1| Histone-lysine N-methyltransferase E(z) [Medicago truncatula] e-value: 0.0 blast score: 724	1041	T	A	4	122	145	2
a10863;204	gi|357453545|ref|XP_003597050.1| Histone-lysine N-methyltransferase E(z) [Medicago truncatula]_x0001_gi|355486098|gb|AES67301.1| Histone-lysine N-methyltransferase E(z) [Medicago truncatula] e-value: 0.0 blast score: 724	1346	C	T	79	0	1	88
a10863;204	gi|357453545|ref|XP_003597050.1| Histone-lysine N-methyltransferase E(z) [Medicago truncatula]_x0001_gi|355486098|gb|AES67301.1| Histone-lysine N-methyltransferase E(z) [Medicago truncatula] e-value: 0.0 blast score: 724	1357	A	G	84	1	2	73
a10872;197	gi|356496767|ref|XP_003517237.1| PREDICTED: vam6/Vps39-like protein-like [Glycine max] e-value: 0.0 blast score: 1642	640	G	A	15	0	0	55
a10872;197	gi|356496767|ref|XP_003517237.1| PREDICTED: vam6/Vps39-like protein-like [Glycine max] e-value: 0.0 blast score: 1642	1246	G	T	10	0	0	48
a10872;197	gi|356496767|ref|XP_003517237.1| PREDICTED: vam6/Vps39-like protein-like [Glycine max] e-value: 0.0 blast score: 1642	2764	G	A	0	15	67	0
a10872;197	gi|356496767|ref|XP_003517237.1| PREDICTED: vam6/Vps39-like protein-like [Glycine max] e-value: 0.0 blast score: 1642	2841	C	T	0	29	81	0
a108756;45	gi|356513973|ref|XP_003525682.1| PREDICTED: lisH domain and HEAT repeat-containing protein KIAA1468 homolog [Glycine max] e-value: 7e-56 blast score: 200	280	T	C	8	0	0	12
a108756;45	gi|356513973|ref|XP_003525682.1| PREDICTED: lisH domain and HEAT repeat-containing protein KIAA1468 homolog [Glycine max] e-value: 7e-56 blast score: 200	296	C	A	9	0	0	9
a108756;45	gi|356513973|ref|XP_003525682.1| PREDICTED: lisH domain and HEAT repeat-containing protein KIAA1468 homolog [Glycine max] e-value: 7e-56 blast score: 200	345	T	C	7	0	0	10
a10876;117	gi|356569449|ref|XP_003552913.1| PREDICTED: uncharacterized protein LOC100791258 [Glycine max] e-value: 2e-95 blast score: 298	1139	T	C	0	12	23	0
a10876;117	gi|356569449|ref|XP_003552913.1| PREDICTED: uncharacterized protein LOC100791258 [Glycine max] e-value: 2e-95 blast score: 298	1226	C	T	46	0	2	47
a10879;297	gi|357465993|ref|XP_003603281.1| hypothetical protein MTR_3g105880 [Medicago truncatula]_x0001_gi|355492329|gb|AES73532.1| hypothetical protein MTR_3g105880 [Medicago truncatula]_x0001_gi|388521645|gb|AFK48884.1| unknown [Medicago truncatula] e-value: 0.0 blast score: 682	364	G	A	0	20	51	0
a10879;297	gi|357465993|ref|XP_003603281.1| hypothetical protein MTR_3g105880 [Medicago truncatula]_x0001_gi|355492329|gb|AES73532.1| hypothetical protein MTR_3g105880 [Medicago truncatula]_x0001_gi|388521645|gb|AFK48884.1| unknown [Medicago truncatula] e-value: 0.0 blast score: 682	971	G	A	24	0	0	76
a10879;297	gi|357465993|ref|XP_003603281.1| hypothetical protein MTR_3g105880 [Medicago truncatula]_x0001_gi|355492329|gb|AES73532.1| hypothetical protein MTR_3g105880 [Medicago truncatula]_x0001_gi|388521645|gb|AFK48884.1| unknown [Medicago truncatula] e-value: 0.0 blast score: 682	992	C	T	30	0	0	86
a10898;204	gi|356520420|ref|XP_003528860.1| PREDICTED: uncharacterized protein LOC100799791 [Glycine max] e-value: 5e-163 blast score: 476	822	G	A	0	44	97	2
a10898;204	gi|356520420|ref|XP_003528860.1| PREDICTED: uncharacterized protein LOC100799791 [Glycine max] e-value: 5e-163 blast score: 476	846	C	T	63	0	0	111
a10898;204	gi|356520420|ref|XP_003528860.1| PREDICTED: uncharacterized protein LOC100799791 [Glycine max] e-value: 5e-163 blast score: 476	848	C	A	0	62	112	0
a10898;204	gi|356520420|ref|XP_003528860.1| PREDICTED: uncharacterized protein LOC100799791 [Glycine max] e-value: 5e-163 blast score: 476	976	C	T	18	0	1	66
a10898;204	gi|356520420|ref|XP_003528860.1| PREDICTED: uncharacterized protein LOC100799791 [Glycine max] e-value: 5e-163 blast score: 476	1065	C	T	29	0	1	58
a10898;204	gi|356520420|ref|XP_003528860.1| PREDICTED: uncharacterized protein LOC100799791 [Glycine max] e-value: 5e-163 blast score: 476	1179	C	A	0	20	38	0
a10898;204	gi|356520420|ref|XP_003528860.1| PREDICTED: uncharacterized protein LOC100799791 [Glycine max] e-value: 5e-163 blast score: 476	1554	T	C	0	16	53	1
a10898;204	gi|356520420|ref|XP_003528860.1| PREDICTED: uncharacterized protein LOC100799791 [Glycine max] e-value: 5e-163 blast score: 476	1601	A	G	0	15	37	0
a10898;204	gi|356520420|ref|XP_003528860.1| PREDICTED: uncharacterized protein LOC100799791 [Glycine max] e-value: 5e-163 blast score: 476	1852	A	T	0	78	85	0
a10919;291	gi|356523453|ref|XP_003530353.1| PREDICTED: calcium-transporting ATPase 9, plasma membrane-type-like [Glycine max] e-value: 0.0 blast score: 700	295	G	A	39	3	0	110
a109196;47	gi|357443789|ref|XP_003592172.1| F-box protein [Medicago truncatula]_x0001_gi|355481220|gb|AES62423.1| F-box protein [Medicago truncatula] e-value: 3e-155 blast score: 448	412	A	G	12	0	0	24
a109196;47	gi|357443789|ref|XP_003592172.1| F-box protein [Medicago truncatula]_x0001_gi|355481220|gb|AES62423.1| F-box protein [Medicago truncatula] e-value: 3e-155 blast score: 448	442	G	A	7	0	0	16
a10930;187	gi|357478377|ref|XP_003609474.1| Heparanase-like protein [Medicago truncatula]_x0001_gi|355510529|gb|AES91671.1| Heparanase-like protein [Medicago truncatula] e-value: 0.0 blast score: 819	1319	C	G	10	0	0	23
a10930;187	gi|357478377|ref|XP_003609474.1| Heparanase-like protein [Medicago truncatula]_x0001_gi|355510529|gb|AES91671.1| Heparanase-like protein [Medicago truncatula] e-value: 0.0 blast score: 819	1322	T	A	0	11	28	0
a10930;187	gi|357478377|ref|XP_003609474.1| Heparanase-like protein [Medicago truncatula]_x0001_gi|355510529|gb|AES91671.1| Heparanase-like protein [Medicago truncatula] e-value: 0.0 blast score: 819	1559	C	T	12	0	1	74
a10930;187	gi|357478377|ref|XP_003609474.1| Heparanase-like protein [Medicago truncatula]_x0001_gi|355510529|gb|AES91671.1| Heparanase-like protein [Medicago truncatula] e-value: 0.0 blast score: 819	1675	C	T	13	0	0	58
a10930;187	gi|357478377|ref|XP_003609474.1| Heparanase-like protein [Medicago truncatula]_x0001_gi|355510529|gb|AES91671.1| Heparanase-like protein [Medicago truncatula] e-value: 0.0 blast score: 819	1906	A	G	8	0	0	19
a10930;187	gi|357478377|ref|XP_003609474.1| Heparanase-like protein [Medicago truncatula]_x0001_gi|355510529|gb|AES91671.1| Heparanase-like protein [Medicago truncatula] e-value: 0.0 blast score: 819	1927	T	C	0	11	24	0
a10930;187	gi|357478377|ref|XP_003609474.1| Heparanase-like protein [Medicago truncatula]_x0001_gi|355510529|gb|AES91671.1| Heparanase-like protein [Medicago truncatula] e-value: 0.0 blast score: 819	1970	A	C	0	10	23	0
a10930;187	gi|357478377|ref|XP_003609474.1| Heparanase-like protein [Medicago truncatula]_x0001_gi|355510529|gb|AES91671.1| Heparanase-like protein [Medicago truncatula] e-value: 0.0 blast score: 819	1977	G	A	10	0	0	18
a1094;531	gi|357454711|ref|XP_003597636.1| Charged multivesicular body protein 1b [Medicago truncatula]_x0001_gi|217071954|gb|ACJ84337.1| unknown [Medicago truncatula]_x0001_gi|355486684|gb|AES67887.1| Charged multivesicular body protein 1b [Medicago truncatula]_x0001_gi|388522825|gb|AFK49474.1| unknown [Medicago truncatula] e-value: 1e-131 blast score: 381	927	C	T	274	4	2	393
a1094;531	gi|357454711|ref|XP_003597636.1| Charged multivesicular body protein 1b [Medicago truncatula]_x0001_gi|217071954|gb|ACJ84337.1| unknown [Medicago truncatula]_x0001_gi|355486684|gb|AES67887.1| Charged multivesicular body protein 1b [Medicago truncatula]_x0001_gi|388522825|gb|AFK49474.1| unknown [Medicago truncatula] e-value: 1e-131 blast score: 381	1148	A	T	0	31	51	0
a10950;183	gi|357479605|ref|XP_003610088.1| hypothetical protein MTR_4g127810 [Medicago truncatula]_x0001_gi|217071180|gb|ACJ83950.1| unknown [Medicago truncatula]_x0001_gi|355511143|gb|AES92285.1| hypothetical protein MTR_4g127810 [Medicago truncatula]_x0001_gi|388511441|gb|AFK43782.1| unknown [Medicago truncatula] e-value: 2e-74 blast score: 229	310	A	G	133	0	0	162
a10950;183	gi|357479605|ref|XP_003610088.1| hypothetical protein MTR_4g127810 [Medicago truncatula]_x0001_gi|217071180|gb|ACJ83950.1| unknown [Medicago truncatula]_x0001_gi|355511143|gb|AES92285.1| hypothetical protein MTR_4g127810 [Medicago truncatula]_x0001_gi|388511441|gb|AFK43782.1| unknown [Medicago truncatula] e-value: 2e-74 blast score: 229	651	A	T	9	0	0	11
a109557;47	gi|356535006|ref|XP_003536040.1| PREDICTED: solute carrier family 40 member 1-like [Glycine max] e-value: 3e-14 blast score: 73.9	93	A	C	0	15	57	0
a10962;160	gi|357459739|ref|XP_003600150.1| Small heat shock protein [Medicago truncatula]_x0001_gi|355489198|gb|AES70401.1| Small heat shock protein [Medicago truncatula] e-value: 2e-65 blast score: 210	446	T	A	53	0	1	108
a10962;160	gi|357459739|ref|XP_003600150.1| Small heat shock protein [Medicago truncatula]_x0001_gi|355489198|gb|AES70401.1| Small heat shock protein [Medicago truncatula] e-value: 2e-65 blast score: 210	447	G	T	49	2	1	107
a10963;201	gi|351720971|ref|NP_001237194.1| bZIP transcription factor bZIP131 [Glycine max]_x0001_gi|113367224|gb|ABI34669.1| bZIP transcription factor bZIP131 [Glycine max] e-value: 3e-145 blast score: 424	406	C	T	0	68	138	0
a10963;201	gi|351720971|ref|NP_001237194.1| bZIP transcription factor bZIP131 [Glycine max]_x0001_gi|113367224|gb|ABI34669.1| bZIP transcription factor bZIP131 [Glycine max] e-value: 3e-145 blast score: 424	643	G	T	103	0	0	182
a10963;201	gi|351720971|ref|NP_001237194.1| bZIP transcription factor bZIP131 [Glycine max]_x0001_gi|113367224|gb|ABI34669.1| bZIP transcription factor bZIP131 [Glycine max] e-value: 3e-145 blast score: 424	902	A	G	1	24	70	0
a10974;222	gi|357473983|ref|XP_003607276.1| Translocon-associated protein subunit alpha [Medicago truncatula]_x0001_gi|355508331|gb|AES89473.1| Translocon-associated protein subunit alpha [Medicago truncatula] e-value: 7e-148 blast score: 426	329	T	A	30	1	0	118
a10974;222	gi|357473983|ref|XP_003607276.1| Translocon-associated protein subunit alpha [Medicago truncatula]_x0001_gi|355508331|gb|AES89473.1| Translocon-associated protein subunit alpha [Medicago truncatula] e-value: 7e-148 blast score: 426	425	A	G	17	0	0	115
a10974;222	gi|357473983|ref|XP_003607276.1| Translocon-associated protein subunit alpha [Medicago truncatula]_x0001_gi|355508331|gb|AES89473.1| Translocon-associated protein subunit alpha [Medicago truncatula] e-value: 7e-148 blast score: 426	617	A	T	15	0	2	87
a10974;222	gi|357473983|ref|XP_003607276.1| Translocon-associated protein subunit alpha [Medicago truncatula]_x0001_gi|355508331|gb|AES89473.1| Translocon-associated protein subunit alpha [Medicago truncatula] e-value: 7e-148 blast score: 426	647	C	T	1	14	82	0
a10974;222	gi|357473983|ref|XP_003607276.1| Translocon-associated protein subunit alpha [Medicago truncatula]_x0001_gi|355508331|gb|AES89473.1| Translocon-associated protein subunit alpha [Medicago truncatula] e-value: 7e-148 blast score: 426	656	C	T	12	0	0	82
a10974;222	gi|357473983|ref|XP_003607276.1| Translocon-associated protein subunit alpha [Medicago truncatula]_x0001_gi|355508331|gb|AES89473.1| Translocon-associated protein subunit alpha [Medicago truncatula] e-value: 7e-148 blast score: 426	674	C	T	0	11	79	0
a10974;222	gi|357473983|ref|XP_003607276.1| Translocon-associated protein subunit alpha [Medicago truncatula]_x0001_gi|355508331|gb|AES89473.1| Translocon-associated protein subunit alpha [Medicago truncatula] e-value: 7e-148 blast score: 426	707	A	G	0	12	90	0
a10974;222	gi|357473983|ref|XP_003607276.1| Translocon-associated protein subunit alpha [Medicago truncatula]_x0001_gi|355508331|gb|AES89473.1| Translocon-associated protein subunit alpha [Medicago truncatula] e-value: 7e-148 blast score: 426	708	T	G	0	12	91	0
a10974;222	gi|357473983|ref|XP_003607276.1| Translocon-associated protein subunit alpha [Medicago truncatula]_x0001_gi|355508331|gb|AES89473.1| Translocon-associated protein subunit alpha [Medicago truncatula] e-value: 7e-148 blast score: 426	975	A	T	0	35	145	0
a10974;222	gi|357473983|ref|XP_003607276.1| Translocon-associated protein subunit alpha [Medicago truncatula]_x0001_gi|355508331|gb|AES89473.1| Translocon-associated protein subunit alpha [Medicago truncatula] e-value: 7e-148 blast score: 426	1007	A	G	0	37	154	0
a10974;222	gi|357473983|ref|XP_003607276.1| Translocon-associated protein subunit alpha [Medicago truncatula]_x0001_gi|355508331|gb|AES89473.1| Translocon-associated protein subunit alpha [Medicago truncatula] e-value: 7e-148 blast score: 426	1008	G	A	0	36	152	0
a10983;145	NA	149	A	T	0	10	48	0
a10983;145	NA	157	G	T	0	13	50	0
a10983;145	NA	173	A	T	22	0	0	46
a10983;145	NA	250	A	C	0	20	31	0
a1099;350	gi|356566076|ref|XP_003551261.1| PREDICTED: uncharacterized protein LOC100775409 [Glycine max] e-value: 5e-46 blast score: 157	657	G	T	1	169	237	8
a1099;350	gi|356566076|ref|XP_003551261.1| PREDICTED: uncharacterized protein LOC100775409 [Glycine max] e-value: 5e-46 blast score: 157	670	A	G	6	203	292	3
a1099;350	gi|356566076|ref|XP_003551261.1| PREDICTED: uncharacterized protein LOC100775409 [Glycine max] e-value: 5e-46 blast score: 157	673	T	C	2	210	295	2
a1099;350	gi|356566076|ref|XP_003551261.1| PREDICTED: uncharacterized protein LOC100775409 [Glycine max] e-value: 5e-46 blast score: 157	778	A	G	12	618	601	7
a10992;218	gi|357446907|ref|XP_003593729.1| THO complex subunit-like protein [Medicago truncatula]_x0001_gi|355482777|gb|AES63980.1| THO complex subunit-like protein [Medicago truncatula]_x0001_gi|388493192|gb|AFK34662.1| unknown [Medicago truncatula] e-value: 5e-151 blast score: 430	279	C	G	0	12	32	0
a10992;218	gi|357446907|ref|XP_003593729.1| THO complex subunit-like protein [Medicago truncatula]_x0001_gi|355482777|gb|AES63980.1| THO complex subunit-like protein [Medicago truncatula]_x0001_gi|388493192|gb|AFK34662.1| unknown [Medicago truncatula] e-value: 5e-151 blast score: 430	417	G	A	55	0	0	79
a10992;218	gi|357446907|ref|XP_003593729.1| THO complex subunit-like protein [Medicago truncatula]_x0001_gi|355482777|gb|AES63980.1| THO complex subunit-like protein [Medicago truncatula]_x0001_gi|388493192|gb|AFK34662.1| unknown [Medicago truncatula] e-value: 5e-151 blast score: 430	501	C	T	0	50	53	0
a10992;218	gi|357446907|ref|XP_003593729.1| THO complex subunit-like protein [Medicago truncatula]_x0001_gi|355482777|gb|AES63980.1| THO complex subunit-like protein [Medicago truncatula]_x0001_gi|388493192|gb|AFK34662.1| unknown [Medicago truncatula] e-value: 5e-151 blast score: 430	693	A	C	2	24	40	0
a10992;218	gi|357446907|ref|XP_003593729.1| THO complex subunit-like protein [Medicago truncatula]_x0001_gi|355482777|gb|AES63980.1| THO complex subunit-like protein [Medicago truncatula]_x0001_gi|388493192|gb|AFK34662.1| unknown [Medicago truncatula] e-value: 5e-151 blast score: 430	762	C	T	13	0	0	15
a10992;218	gi|357446907|ref|XP_003593729.1| THO complex subunit-like protein [Medicago truncatula]_x0001_gi|355482777|gb|AES63980.1| THO complex subunit-like protein [Medicago truncatula]_x0001_gi|388493192|gb|AFK34662.1| unknown [Medicago truncatula] e-value: 5e-151 blast score: 430	870	A	C	26	1	0	20
a10992;218	gi|357446907|ref|XP_003593729.1| THO complex subunit-like protein [Medicago truncatula]_x0001_gi|355482777|gb|AES63980.1| THO complex subunit-like protein [Medicago truncatula]_x0001_gi|388493192|gb|AFK34662.1| unknown [Medicago truncatula] e-value: 5e-151 blast score: 430	884	G	T	38	1	1	33
a10992;218	gi|357446907|ref|XP_003593729.1| THO complex subunit-like protein [Medicago truncatula]_x0001_gi|355482777|gb|AES63980.1| THO complex subunit-like protein [Medicago truncatula]_x0001_gi|388493192|gb|AFK34662.1| unknown [Medicago truncatula] e-value: 5e-151 blast score: 430	885	G	A	38	1	0	34
a10992;218	gi|357446907|ref|XP_003593729.1| THO complex subunit-like protein [Medicago truncatula]_x0001_gi|355482777|gb|AES63980.1| THO complex subunit-like protein [Medicago truncatula]_x0001_gi|388493192|gb|AFK34662.1| unknown [Medicago truncatula] e-value: 5e-151 blast score: 430	894	G	A	47	1	0	42
a10992;218	gi|357446907|ref|XP_003593729.1| THO complex subunit-like protein [Medicago truncatula]_x0001_gi|355482777|gb|AES63980.1| THO complex subunit-like protein [Medicago truncatula]_x0001_gi|388493192|gb|AFK34662.1| unknown [Medicago truncatula] e-value: 5e-151 blast score: 430	1052	G	A	30	0	0	36
a109929;55	NA	829	C	G	7	0	0	17
a110;1688	gi|357466171|ref|XP_003603370.1| ATP synthase [Medicago truncatula]_x0001_gi|355492418|gb|AES73621.1| ATP synthase [Medicago truncatula]_x0001_gi|388517653|gb|AFK46888.1| unknown [Medicago truncatula] e-value: 5e-112 blast score: 329	518	G	A	851	5	16	972
a110;1688	gi|357466171|ref|XP_003603370.1| ATP synthase [Medicago truncatula]_x0001_gi|355492418|gb|AES73621.1| ATP synthase [Medicago truncatula]_x0001_gi|388517653|gb|AFK46888.1| unknown [Medicago truncatula] e-value: 5e-112 blast score: 329	643	A	T	571	5	20	807
a110;1688	gi|357466171|ref|XP_003603370.1| ATP synthase [Medicago truncatula]_x0001_gi|355492418|gb|AES73621.1| ATP synthase [Medicago truncatula]_x0001_gi|388517653|gb|AFK46888.1| unknown [Medicago truncatula] e-value: 5e-112 blast score: 329	728	G	C	1725	17	28	1370
a110;1688	gi|357466171|ref|XP_003603370.1| ATP synthase [Medicago truncatula]_x0001_gi|355492418|gb|AES73621.1| ATP synthase [Medicago truncatula]_x0001_gi|388517653|gb|AFK46888.1| unknown [Medicago truncatula] e-value: 5e-112 blast score: 329	827	G	A	4	733	833	3
a1100;532	gi|356539658|ref|XP_003538312.1| PREDICTED: pentatricopeptide repeat-containing protein At2g30100, chloroplastic-like [Glycine max] e-value: 0.0 blast score: 797	450	A	G	92	1	8	151
a1100;532	gi|356539658|ref|XP_003538312.1| PREDICTED: pentatricopeptide repeat-containing protein At2g30100, chloroplastic-like [Glycine max] e-value: 0.0 blast score: 797	507	C	T	0	97	162	0
a1100;532	gi|356539658|ref|XP_003538312.1| PREDICTED: pentatricopeptide repeat-containing protein At2g30100, chloroplastic-like [Glycine max] e-value: 0.0 blast score: 797	522	C	T	2	105	159	0
a1100;532	gi|356539658|ref|XP_003538312.1| PREDICTED: pentatricopeptide repeat-containing protein At2g30100, chloroplastic-like [Glycine max] e-value: 0.0 blast score: 797	663	G	A	1	50	171	1
a1100;532	gi|356539658|ref|XP_003538312.1| PREDICTED: pentatricopeptide repeat-containing protein At2g30100, chloroplastic-like [Glycine max] e-value: 0.0 blast score: 797	756	G	A	65	0	0	152
a1100;532	gi|356539658|ref|XP_003538312.1| PREDICTED: pentatricopeptide repeat-containing protein At2g30100, chloroplastic-like [Glycine max] e-value: 0.0 blast score: 797	1631	G	A	0	12	71	0
a1100;532	gi|356539658|ref|XP_003538312.1| PREDICTED: pentatricopeptide repeat-containing protein At2g30100, chloroplastic-like [Glycine max] e-value: 0.0 blast score: 797	1724	T	G	0	18	87	1
a1100;532	gi|356539658|ref|XP_003538312.1| PREDICTED: pentatricopeptide repeat-containing protein At2g30100, chloroplastic-like [Glycine max] e-value: 0.0 blast score: 797	1754	A	C	0	10	47	0
a1100;532	gi|356539658|ref|XP_003538312.1| PREDICTED: pentatricopeptide repeat-containing protein At2g30100, chloroplastic-like [Glycine max] e-value: 0.0 blast score: 797	1929	T	A	6	0	0	10
a11005;143	gi|50403823|gb|AAT76665.1| 5-alpha-reductase [Pisum sativum] e-value: 0.0 blast score: 550	1360	C	T	8	0	0	29
a110106;28	gi|71535015|gb|AAZ32905.1| chalcone synthase [Medicago sativa] e-value: 5e-46 blast score: 149	73	T	C	7	0	0	13
a11015;152	gi|356557098|ref|XP_003546855.1| PREDICTED: E3 ubiquitin-protein ligase RNF181-like [Glycine max] e-value: 7e-84 blast score: 263	425	T	A	0	15	70	0
a11015;152	gi|356557098|ref|XP_003546855.1| PREDICTED: E3 ubiquitin-protein ligase RNF181-like [Glycine max] e-value: 7e-84 blast score: 263	690	G	A	0	13	60	0
a11018;185	gi|357494025|ref|XP_003617301.1| DEAD-box ATP-dependent RNA helicase [Medicago truncatula]_x0001_gi|355518636|gb|AET00260.1| DEAD-box ATP-dependent RNA helicase [Medicago truncatula] e-value: 0.0 blast score: 993	347	C	T	18	0	0	40
a11018;185	gi|357494025|ref|XP_003617301.1| DEAD-box ATP-dependent RNA helicase [Medicago truncatula]_x0001_gi|355518636|gb|AET00260.1| DEAD-box ATP-dependent RNA helicase [Medicago truncatula] e-value: 0.0 blast score: 993	379	G	A	19	0	0	42
a11018;185	gi|357494025|ref|XP_003617301.1| DEAD-box ATP-dependent RNA helicase [Medicago truncatula]_x0001_gi|355518636|gb|AET00260.1| DEAD-box ATP-dependent RNA helicase [Medicago truncatula] e-value: 0.0 blast score: 993	825	T	A	1	55	125	0
a11018;185	gi|357494025|ref|XP_003617301.1| DEAD-box ATP-dependent RNA helicase [Medicago truncatula]_x0001_gi|355518636|gb|AET00260.1| DEAD-box ATP-dependent RNA helicase [Medicago truncatula] e-value: 0.0 blast score: 993	1043	C	T	27	0	1	87
a11018;185	gi|357494025|ref|XP_003617301.1| DEAD-box ATP-dependent RNA helicase [Medicago truncatula]_x0001_gi|355518636|gb|AET00260.1| DEAD-box ATP-dependent RNA helicase [Medicago truncatula] e-value: 0.0 blast score: 993	1436	A	G	13	0	1	48
a11018;185	gi|357494025|ref|XP_003617301.1| DEAD-box ATP-dependent RNA helicase [Medicago truncatula]_x0001_gi|355518636|gb|AET00260.1| DEAD-box ATP-dependent RNA helicase [Medicago truncatula] e-value: 0.0 blast score: 993	1630	G	T	0	11	53	0
a11018;185	gi|357494025|ref|XP_003617301.1| DEAD-box ATP-dependent RNA helicase [Medicago truncatula]_x0001_gi|355518636|gb|AET00260.1| DEAD-box ATP-dependent RNA helicase [Medicago truncatula] e-value: 0.0 blast score: 993	2189	G	T	0	58	134	1
a11018;185	gi|357494025|ref|XP_003617301.1| DEAD-box ATP-dependent RNA helicase [Medicago truncatula]_x0001_gi|355518636|gb|AET00260.1| DEAD-box ATP-dependent RNA helicase [Medicago truncatula] e-value: 0.0 blast score: 993	2227	C	T	129	2	1	220
a11018;185	gi|357494025|ref|XP_003617301.1| DEAD-box ATP-dependent RNA helicase [Medicago truncatula]_x0001_gi|355518636|gb|AET00260.1| DEAD-box ATP-dependent RNA helicase [Medicago truncatula] e-value: 0.0 blast score: 993	2353	G	A	0	23	50	0
a110230;44	gi|302852977|ref|XP_002958006.1| hypothetical protein VOLCADRAFT_99154 [Volvox carteri f. nagariensis]_x0001_gi|300256678|gb|EFJ40939.1| hypothetical protein VOLCADRAFT_99154 [Volvox carteri f. nagariensis] e-value: 2e-05 blast score: 43.5	77	G	A	0	13	59	0
a110230;44	gi|302852977|ref|XP_002958006.1| hypothetical protein VOLCADRAFT_99154 [Volvox carteri f. nagariensis]_x0001_gi|300256678|gb|EFJ40939.1| hypothetical protein VOLCADRAFT_99154 [Volvox carteri f. nagariensis] e-value: 2e-05 blast score: 43.5	70	T	C	0	13	54	0
a110259;28	NA	414	A	G	0	12	48	0
a110259;28	NA	425	A	G	0	13	52	0
a110259;28	NA	64	G	C	0	11	13	1
a11031;193	gi|357464213|ref|XP_003602388.1| NDR1/HIN1-like protein [Medicago truncatula]_x0001_gi|355491436|gb|AES72639.1| NDR1/HIN1-like protein [Medicago truncatula] e-value: 3e-120 blast score: 348	151	A	T	12	0	0	32
a11031;193	gi|357464213|ref|XP_003602388.1| NDR1/HIN1-like protein [Medicago truncatula]_x0001_gi|355491436|gb|AES72639.1| NDR1/HIN1-like protein [Medicago truncatula] e-value: 3e-120 blast score: 348	311	C	T	0	51	163	1
a11031;193	gi|357464213|ref|XP_003602388.1| NDR1/HIN1-like protein [Medicago truncatula]_x0001_gi|355491436|gb|AES72639.1| NDR1/HIN1-like protein [Medicago truncatula] e-value: 3e-120 blast score: 348	575	C	A	0	10	28	0
a11031;193	gi|357464213|ref|XP_003602388.1| NDR1/HIN1-like protein [Medicago truncatula]_x0001_gi|355491436|gb|AES72639.1| NDR1/HIN1-like protein [Medicago truncatula] e-value: 3e-120 blast score: 348	90	T	A	6	0	0	19
a11034;217	gi|356566128|ref|XP_003551287.1| PREDICTED: probable leucine-rich repeat receptor-like protein kinase At4g00330-like [Glycine max]_x0001_gi|299882742|gb|ADJ57306.1| calcium-dependent/calmodulin-binding receptor-like kinase [Glycine soja] e-value: 0.0 blast score: 662	784	A	C	25	0	1	69
a11034;217	gi|356566128|ref|XP_003551287.1| PREDICTED: probable leucine-rich repeat receptor-like protein kinase At4g00330-like [Glycine max]_x0001_gi|299882742|gb|ADJ57306.1| calcium-dependent/calmodulin-binding receptor-like kinase [Glycine soja] e-value: 0.0 blast score: 662	817	A	T	0	15	58	0
a11034;217	gi|356566128|ref|XP_003551287.1| PREDICTED: probable leucine-rich repeat receptor-like protein kinase At4g00330-like [Glycine max]_x0001_gi|299882742|gb|ADJ57306.1| calcium-dependent/calmodulin-binding receptor-like kinase [Glycine soja] e-value: 0.0 blast score: 662	872	G	A	0	12	54	0
a11034;217	gi|356566128|ref|XP_003551287.1| PREDICTED: probable leucine-rich repeat receptor-like protein kinase At4g00330-like [Glycine max]_x0001_gi|299882742|gb|ADJ57306.1| calcium-dependent/calmodulin-binding receptor-like kinase [Glycine soja] e-value: 0.0 blast score: 662	1240	T	C	15	0	1	68
a11034;217	gi|356566128|ref|XP_003551287.1| PREDICTED: probable leucine-rich repeat receptor-like protein kinase At4g00330-like [Glycine max]_x0001_gi|299882742|gb|ADJ57306.1| calcium-dependent/calmodulin-binding receptor-like kinase [Glycine soja] e-value: 0.0 blast score: 662	1315	G	A	0	15	50	2
a11034;217	gi|356566128|ref|XP_003551287.1| PREDICTED: probable leucine-rich repeat receptor-like protein kinase At4g00330-like [Glycine max]_x0001_gi|299882742|gb|ADJ57306.1| calcium-dependent/calmodulin-binding receptor-like kinase [Glycine soja] e-value: 0.0 blast score: 662	1339	G	C	11	1	1	38
a11036;224	gi|357512519|ref|XP_003626548.1| Tubulin gamma-1 chain protein [Medicago truncatula]_x0001_gi|355501563|gb|AES82766.1| Tubulin gamma-1 chain protein [Medicago truncatula] e-value: 0.0 blast score: 949	302	C	T	21	0	0	45
a1104;813	gi|359807103|ref|NP_001241602.1| uncharacterized protein LOC100805881 [Glycine max]_x0001_gi|255638057|gb|ACU19343.1| unknown [Glycine max] e-value: 1e-116 blast score: 336	158	C	T	26	0	0	56
a1104;813	gi|359807103|ref|NP_001241602.1| uncharacterized protein LOC100805881 [Glycine max]_x0001_gi|255638057|gb|ACU19343.1| unknown [Glycine max] e-value: 1e-116 blast score: 336	256	G	A	114	3	1	222
a1104;813	gi|359807103|ref|NP_001241602.1| uncharacterized protein LOC100805881 [Glycine max]_x0001_gi|255638057|gb|ACU19343.1| unknown [Glycine max] e-value: 1e-116 blast score: 336	276	C	A	128	2	1	211
a1104;813	gi|359807103|ref|NP_001241602.1| uncharacterized protein LOC100805881 [Glycine max]_x0001_gi|255638057|gb|ACU19343.1| unknown [Glycine max] e-value: 1e-116 blast score: 336	302	T	G	135	2	0	208
a1104;813	gi|359807103|ref|NP_001241602.1| uncharacterized protein LOC100805881 [Glycine max]_x0001_gi|255638057|gb|ACU19343.1| unknown [Glycine max] e-value: 1e-116 blast score: 336	318	G	A	130	0	0	189
a1104;813	gi|359807103|ref|NP_001241602.1| uncharacterized protein LOC100805881 [Glycine max]_x0001_gi|255638057|gb|ACU19343.1| unknown [Glycine max] e-value: 1e-116 blast score: 336	461	T	C	87	0	0	171
a11040;174	gi|388514399|gb|AFK45261.1| unknown [Medicago truncatula] e-value: 2e-52 blast score: 172	268	G	C	196	0	0	232
a110451;19	NA	181	A	T	6	0	0	14
a11052;319	gi|357473995|ref|XP_003607282.1| hypothetical protein MTR_4g075420 [Medicago truncatula]_x0001_gi|355508337|gb|AES89479.1| hypothetical protein MTR_4g075420 [Medicago truncatula] e-value: 5e-32 blast score: 113	138	G	T	15	1	0	47
a11052;319	gi|357473995|ref|XP_003607282.1| hypothetical protein MTR_4g075420 [Medicago truncatula]_x0001_gi|355508337|gb|AES89479.1| hypothetical protein MTR_4g075420 [Medicago truncatula] e-value: 5e-32 blast score: 113	216	G	A	16	1	0	40
a11054;199	gi|357478235|ref|XP_003609403.1| Seed imbibition protein [Medicago truncatula]_x0001_gi|355510458|gb|AES91600.1| Seed imbibition protein [Medicago truncatula] e-value: 0.0 blast score: 1310	310	C	T	0	25	79	0
a11054;199	gi|357478235|ref|XP_003609403.1| Seed imbibition protein [Medicago truncatula]_x0001_gi|355510458|gb|AES91600.1| Seed imbibition protein [Medicago truncatula] e-value: 0.0 blast score: 1310	1261	G	A	13	0	0	24
a11054;199	gi|357478235|ref|XP_003609403.1| Seed imbibition protein [Medicago truncatula]_x0001_gi|355510458|gb|AES91600.1| Seed imbibition protein [Medicago truncatula] e-value: 0.0 blast score: 1310	2003	T	A	12	0	0	42
a11054;199	gi|357478235|ref|XP_003609403.1| Seed imbibition protein [Medicago truncatula]_x0001_gi|355510458|gb|AES91600.1| Seed imbibition protein [Medicago truncatula] e-value: 0.0 blast score: 1310	2236	C	T	0	19	57	0
a11054;199	gi|357478235|ref|XP_003609403.1| Seed imbibition protein [Medicago truncatula]_x0001_gi|355510458|gb|AES91600.1| Seed imbibition protein [Medicago truncatula] e-value: 0.0 blast score: 1310	2380	C	T	10	0	0	37
a11054;199	gi|357478235|ref|XP_003609403.1| Seed imbibition protein [Medicago truncatula]_x0001_gi|355510458|gb|AES91600.1| Seed imbibition protein [Medicago truncatula] e-value: 0.0 blast score: 1310	2411	A	C	8	0	0	22
a110576;59	NA	107	T	C	0	22	57	0
a11058;273	gi|357479315|ref|XP_003609943.1| Polyphosphoinositide phosphatase [Medicago truncatula]_x0001_gi|355510998|gb|AES92140.1| Polyphosphoinositide phosphatase [Medicago truncatula] e-value: 8e-138 blast score: 418	613	A	G	0	80	108	1
a1106;549	gi|357473865|ref|XP_003607217.1| Alanyl-tRNA synthetase [Medicago truncatula]_x0001_gi|355508272|gb|AES89414.1| Alanyl-tRNA synthetase [Medicago truncatula] e-value: 0.0 blast score: 1821	429	C	T	189	0	1	302
a1106;549	gi|357473865|ref|XP_003607217.1| Alanyl-tRNA synthetase [Medicago truncatula]_x0001_gi|355508272|gb|AES89414.1| Alanyl-tRNA synthetase [Medicago truncatula] e-value: 0.0 blast score: 1821	1110	G	A	90	1	0	165
a1106;549	gi|357473865|ref|XP_003607217.1| Alanyl-tRNA synthetase [Medicago truncatula]_x0001_gi|355508272|gb|AES89414.1| Alanyl-tRNA synthetase [Medicago truncatula] e-value: 0.0 blast score: 1821	1620	A	G	62	2	0	122
a1106;549	gi|357473865|ref|XP_003607217.1| Alanyl-tRNA synthetase [Medicago truncatula]_x0001_gi|355508272|gb|AES89414.1| Alanyl-tRNA synthetase [Medicago truncatula] e-value: 0.0 blast score: 1821	2008	T	C	4	186	277	1
a1106;549	gi|357473865|ref|XP_003607217.1| Alanyl-tRNA synthetase [Medicago truncatula]_x0001_gi|355508272|gb|AES89414.1| Alanyl-tRNA synthetase [Medicago truncatula] e-value: 0.0 blast score: 1821	2790	C	T	0	64	130	1
a1106;549	gi|357473865|ref|XP_003607217.1| Alanyl-tRNA synthetase [Medicago truncatula]_x0001_gi|355508272|gb|AES89414.1| Alanyl-tRNA synthetase [Medicago truncatula] e-value: 0.0 blast score: 1821	3258	G	A	214	1	0	297
a1108;757	gi|357468747|ref|XP_003604658.1| Omega-3 fatty acid desaturase [Medicago truncatula]_x0001_gi|355505713|gb|AES86855.1| Omega-3 fatty acid desaturase [Medicago truncatula] e-value: 0.0 blast score: 849	142	T	A	13	0	0	36
a1108;757	gi|357468747|ref|XP_003604658.1| Omega-3 fatty acid desaturase [Medicago truncatula]_x0001_gi|355505713|gb|AES86855.1| Omega-3 fatty acid desaturase [Medicago truncatula] e-value: 0.0 blast score: 849	226	G	A	0	31	44	0
a1108;757	gi|357468747|ref|XP_003604658.1| Omega-3 fatty acid desaturase [Medicago truncatula]_x0001_gi|355505713|gb|AES86855.1| Omega-3 fatty acid desaturase [Medicago truncatula] e-value: 0.0 blast score: 849	234	T	C	0	33	48	0
a1108;757	gi|357468747|ref|XP_003604658.1| Omega-3 fatty acid desaturase [Medicago truncatula]_x0001_gi|355505713|gb|AES86855.1| Omega-3 fatty acid desaturase [Medicago truncatula] e-value: 0.0 blast score: 849	285	A	C	2	74	73	0
a1108;757	gi|357468747|ref|XP_003604658.1| Omega-3 fatty acid desaturase [Medicago truncatula]_x0001_gi|355505713|gb|AES86855.1| Omega-3 fatty acid desaturase [Medicago truncatula] e-value: 0.0 blast score: 849	790	T	C	0	162	257	0
a1108;757	gi|357468747|ref|XP_003604658.1| Omega-3 fatty acid desaturase [Medicago truncatula]_x0001_gi|355505713|gb|AES86855.1| Omega-3 fatty acid desaturase [Medicago truncatula] e-value: 0.0 blast score: 849	1042	A	G	2	69	104	1
a1108;757	gi|357468747|ref|XP_003604658.1| Omega-3 fatty acid desaturase [Medicago truncatula]_x0001_gi|355505713|gb|AES86855.1| Omega-3 fatty acid desaturase [Medicago truncatula] e-value: 0.0 blast score: 849	1072	A	G	3	52	97	1
a11083;241	gi|357492449|ref|XP_003616513.1| Folylpolyglutamate synthase [Medicago truncatula]_x0001_gi|355517848|gb|AES99471.1| Folylpolyglutamate synthase [Medicago truncatula] e-value: 6e-47 blast score: 166	152	T	A	0	18	52	0
a11087;267	gi|388512189|gb|AFK44156.1| unknown [Lotus japonicus] e-value: 4e-76 blast score: 234	342	C	T	24	0	0	60
a11087;267	gi|388512189|gb|AFK44156.1| unknown [Lotus japonicus] e-value: 4e-76 blast score: 234	483	C	T	0	29	94	0
a11087;267	gi|388512189|gb|AFK44156.1| unknown [Lotus japonicus] e-value: 4e-76 blast score: 234	590	G	A	40	0	0	96
a110879;37	gi|358348993|ref|XP_003638525.1| Lysine-specific demethylase 5B [Medicago truncatula]_x0001_gi|355504460|gb|AES85663.1| Lysine-specific demethylase 5B [Medicago truncatula] e-value: 0.0 blast score: 931	586	T	C	7	0	0	15
a1110;750	gi|356567318|ref|XP_003551868.1| PREDICTED: proline synthase co-transcribed bacterial homolog protein-like [Glycine max] e-value: 1e-151 blast score: 434	127	A	G	72	0	2	122
a1110;750	gi|356567318|ref|XP_003551868.1| PREDICTED: proline synthase co-transcribed bacterial homolog protein-like [Glycine max] e-value: 1e-151 blast score: 434	147	C	T	74	1	1	146
a1110;750	gi|356567318|ref|XP_003551868.1| PREDICTED: proline synthase co-transcribed bacterial homolog protein-like [Glycine max] e-value: 1e-151 blast score: 434	265	C	T	1	83	213	2
a1110;750	gi|356567318|ref|XP_003551868.1| PREDICTED: proline synthase co-transcribed bacterial homolog protein-like [Glycine max] e-value: 1e-151 blast score: 434	829	A	T	2	106	188	0
a1110;750	gi|356567318|ref|XP_003551868.1| PREDICTED: proline synthase co-transcribed bacterial homolog protein-like [Glycine max] e-value: 1e-151 blast score: 434	65	C	A	0	10	22	0
a11105;287	gi|356573659|ref|XP_003554975.1| PREDICTED: uncharacterized protein LOC100818761 [Glycine max] e-value: 5e-157 blast score: 450	116	A	G	0	17	72	0
a11108;244	gi|357491649|ref|XP_003616112.1| hypothetical protein MTR_5g076250 [Medicago truncatula]_x0001_gi|355517447|gb|AES99070.1| hypothetical protein MTR_5g076250 [Medicago truncatula]_x0001_gi|388516651|gb|AFK46387.1| unknown [Medicago truncatula] e-value: 1e-168 blast score: 477	457	C	G	12	0	0	45
a11109;158	gi|356533252|ref|XP_003535180.1| PREDICTED: uncharacterized protein LOC100784689 [Glycine max] e-value: 0.0 blast score: 875	534	G	A	31	0	0	39
a11109;158	gi|356533252|ref|XP_003535180.1| PREDICTED: uncharacterized protein LOC100784689 [Glycine max] e-value: 0.0 blast score: 875	1043	T	G	1	12	63	0
a11109;158	gi|356533252|ref|XP_003535180.1| PREDICTED: uncharacterized protein LOC100784689 [Glycine max] e-value: 0.0 blast score: 875	1942	T	C	13	0	0	35
a11109;158	gi|356533252|ref|XP_003535180.1| PREDICTED: uncharacterized protein LOC100784689 [Glycine max] e-value: 0.0 blast score: 875	2187	C	T	11	0	0	43
a11109;158	gi|356533252|ref|XP_003535180.1| PREDICTED: uncharacterized protein LOC100784689 [Glycine max] e-value: 0.0 blast score: 875	2194	C	T	12	0	0	47
a11109;158	gi|356533252|ref|XP_003535180.1| PREDICTED: uncharacterized protein LOC100784689 [Glycine max] e-value: 0.0 blast score: 875	2714	C	G	51	0	2	96
a111118;53	gi|356524912|ref|XP_003531072.1| PREDICTED: reticuline oxidase-like protein-like [Glycine max] e-value: 4e-133 blast score: 389	399	T	G	10	0	0	27
a111118;53	gi|356524912|ref|XP_003531072.1| PREDICTED: reticuline oxidase-like protein-like [Glycine max] e-value: 4e-133 blast score: 389	475	C	A	12	0	0	25
a11114;229	gi|357445109|ref|XP_003592832.1| hypothetical protein MTR_1g116540 [Medicago truncatula]_x0001_gi|355481880|gb|AES63083.1| hypothetical protein MTR_1g116540 [Medicago truncatula] e-value: 0.0 blast score: 640	1025	C	A	29	0	1	64
a11114;229	gi|357445109|ref|XP_003592832.1| hypothetical protein MTR_1g116540 [Medicago truncatula]_x0001_gi|355481880|gb|AES63083.1| hypothetical protein MTR_1g116540 [Medicago truncatula] e-value: 0.0 blast score: 640	1046	C	T	0	10	44	0
a11114;229	gi|357445109|ref|XP_003592832.1| hypothetical protein MTR_1g116540 [Medicago truncatula]_x0001_gi|355481880|gb|AES63083.1| hypothetical protein MTR_1g116540 [Medicago truncatula] e-value: 0.0 blast score: 640	1251	G	C	0	26	131	0
a11114;229	gi|357445109|ref|XP_003592832.1| hypothetical protein MTR_1g116540 [Medicago truncatula]_x0001_gi|355481880|gb|AES63083.1| hypothetical protein MTR_1g116540 [Medicago truncatula] e-value: 0.0 blast score: 640	1254	A	C	0	27	135	0
a11114;229	gi|357445109|ref|XP_003592832.1| hypothetical protein MTR_1g116540 [Medicago truncatula]_x0001_gi|355481880|gb|AES63083.1| hypothetical protein MTR_1g116540 [Medicago truncatula] e-value: 0.0 blast score: 640	1329	G	A	0	38	147	0
a11114;229	gi|357445109|ref|XP_003592832.1| hypothetical protein MTR_1g116540 [Medicago truncatula]_x0001_gi|355481880|gb|AES63083.1| hypothetical protein MTR_1g116540 [Medicago truncatula] e-value: 0.0 blast score: 640	1341	G	A	43	0	0	120
a11114;229	gi|357445109|ref|XP_003592832.1| hypothetical protein MTR_1g116540 [Medicago truncatula]_x0001_gi|355481880|gb|AES63083.1| hypothetical protein MTR_1g116540 [Medicago truncatula] e-value: 0.0 blast score: 640	1383	T	C	0	36	102	0
a11114;229	gi|357445109|ref|XP_003592832.1| hypothetical protein MTR_1g116540 [Medicago truncatula]_x0001_gi|355481880|gb|AES63083.1| hypothetical protein MTR_1g116540 [Medicago truncatula] e-value: 0.0 blast score: 640	1433	A	G	21	0	0	50
a11116;273	gi|358346195|ref|XP_003637156.1| hypothetical protein MTR_074s0017 [Medicago truncatula]_x0001_gi|355503091|gb|AES84294.1| hypothetical protein MTR_074s0017 [Medicago truncatula] e-value: 0.0 blast score: 671	407	T	G	31	0	0	88
a11116;273	gi|358346195|ref|XP_003637156.1| hypothetical protein MTR_074s0017 [Medicago truncatula]_x0001_gi|355503091|gb|AES84294.1| hypothetical protein MTR_074s0017 [Medicago truncatula] e-value: 0.0 blast score: 671	748	T	C	19	1	0	84
a11116;273	gi|358346195|ref|XP_003637156.1| hypothetical protein MTR_074s0017 [Medicago truncatula]_x0001_gi|355503091|gb|AES84294.1| hypothetical protein MTR_074s0017 [Medicago truncatula] e-value: 0.0 blast score: 671	1113	C	T	25	3	0	92
a11116;273	gi|358346195|ref|XP_003637156.1| hypothetical protein MTR_074s0017 [Medicago truncatula]_x0001_gi|355503091|gb|AES84294.1| hypothetical protein MTR_074s0017 [Medicago truncatula] e-value: 0.0 blast score: 671	1198	C	G	25	0	0	79
a11116;273	gi|358346195|ref|XP_003637156.1| hypothetical protein MTR_074s0017 [Medicago truncatula]_x0001_gi|355503091|gb|AES84294.1| hypothetical protein MTR_074s0017 [Medicago truncatula] e-value: 0.0 blast score: 671	1346	T	C	6	0	0	31
a111171;29	NA	1033	C	A	0	23	62	0
a111171;29	NA	1077	C	A	0	22	70	1
a111171;29	NA	1151	C	T	0	11	34	1
a1112;637	gi|388512623|gb|AFK44373.1| unknown [Medicago truncatula] e-value: 3e-87 blast score: 261	183	C	T	3	164	246	0
a1112;637	gi|388512623|gb|AFK44373.1| unknown [Medicago truncatula] e-value: 3e-87 blast score: 261	429	T	C	130	0	1	56
a1112;637	gi|388512623|gb|AFK44373.1| unknown [Medicago truncatula] e-value: 3e-87 blast score: 261	480	A	G	107	1	0	104
a1112;637	gi|388512623|gb|AFK44373.1| unknown [Medicago truncatula] e-value: 3e-87 blast score: 261	562	T	G	34	0	0	51
a1112;637	gi|388512623|gb|AFK44373.1| unknown [Medicago truncatula] e-value: 3e-87 blast score: 261	644	G	A	14	0	0	21
a1112;637	gi|388512623|gb|AFK44373.1| unknown [Medicago truncatula] e-value: 3e-87 blast score: 261	732	C	A	9	0	0	8
a1113;593	gi|357464199|ref|XP_003602381.1| 30S ribosomal protein [Medicago truncatula]_x0001_gi|355491429|gb|AES72632.1| 30S ribosomal protein [Medicago truncatula] e-value: 2e-165 blast score: 478	485	T	C	1	22	11	0
a1113;593	gi|357464199|ref|XP_003602381.1| 30S ribosomal protein [Medicago truncatula]_x0001_gi|355491429|gb|AES72632.1| 30S ribosomal protein [Medicago truncatula] e-value: 2e-165 blast score: 478	825	G	A	89	3	1	188
a1113;593	gi|357464199|ref|XP_003602381.1| 30S ribosomal protein [Medicago truncatula]_x0001_gi|355491429|gb|AES72632.1| 30S ribosomal protein [Medicago truncatula] e-value: 2e-165 blast score: 478	1500	G	T	13	595	694	5
a11130;159	gi|356577692|ref|XP_003556958.1| PREDICTED: uncharacterized membrane protein YLR241W-like [Glycine max] e-value: 0.0 blast score: 1153	1990	G	T	0	15	72	0
a11130;159	gi|356577692|ref|XP_003556958.1| PREDICTED: uncharacterized membrane protein YLR241W-like [Glycine max] e-value: 0.0 blast score: 1153	2577	T	C	16	0	1	53
a11130;159	gi|356577692|ref|XP_003556958.1| PREDICTED: uncharacterized membrane protein YLR241W-like [Glycine max] e-value: 0.0 blast score: 1153	2796	A	G	2	34	86	0
a11130;159	gi|356577692|ref|XP_003556958.1| PREDICTED: uncharacterized membrane protein YLR241W-like [Glycine max] e-value: 0.0 blast score: 1153	2815	A	G	34	1	0	76
a11130;159	gi|356577692|ref|XP_003556958.1| PREDICTED: uncharacterized membrane protein YLR241W-like [Glycine max] e-value: 0.0 blast score: 1153	2859	C	T	0	26	69	0
a11141;178	gi|225464575|ref|XP_002273527.1| PREDICTED: putative septum site-determining protein minD homolog, chloroplastic [Vitis vinifera] e-value: 0.0 blast score: 524	820	A	C	0	18	45	0
a11145;249	gi|357443387|ref|XP_003591971.1| Mitochondrial glutamate carrier [Medicago truncatula]_x0001_gi|355481019|gb|AES62222.1| Mitochondrial glutamate carrier [Medicago truncatula] e-value: 0.0 blast score: 1414	869	G	A	0	14	56	1
a11145;249	gi|357443387|ref|XP_003591971.1| Mitochondrial glutamate carrier [Medicago truncatula]_x0001_gi|355481019|gb|AES62222.1| Mitochondrial glutamate carrier [Medicago truncatula] e-value: 0.0 blast score: 1414	2156	T	C	0	30	69	3
a11145;249	gi|357443387|ref|XP_003591971.1| Mitochondrial glutamate carrier [Medicago truncatula]_x0001_gi|355481019|gb|AES62222.1| Mitochondrial glutamate carrier [Medicago truncatula] e-value: 0.0 blast score: 1414	2374	G	C	20	1	0	39
a11145;249	gi|357443387|ref|XP_003591971.1| Mitochondrial glutamate carrier [Medicago truncatula]_x0001_gi|355481019|gb|AES62222.1| Mitochondrial glutamate carrier [Medicago truncatula] e-value: 0.0 blast score: 1414	2441	A	G	2	51	88	0
a11145;249	gi|357443387|ref|XP_003591971.1| Mitochondrial glutamate carrier [Medicago truncatula]_x0001_gi|355481019|gb|AES62222.1| Mitochondrial glutamate carrier [Medicago truncatula] e-value: 0.0 blast score: 1414	2496	C	T	76	0	0	93
a11145;249	gi|357443387|ref|XP_003591971.1| Mitochondrial glutamate carrier [Medicago truncatula]_x0001_gi|355481019|gb|AES62222.1| Mitochondrial glutamate carrier [Medicago truncatula] e-value: 0.0 blast score: 1414	2665	T	C	0	11	32	0
a11145;249	gi|357443387|ref|XP_003591971.1| Mitochondrial glutamate carrier [Medicago truncatula]_x0001_gi|355481019|gb|AES62222.1| Mitochondrial glutamate carrier [Medicago truncatula] e-value: 0.0 blast score: 1414	2768	G	A	1	18	52	0
a11158;116	gi|356557874|ref|XP_003547235.1| PREDICTED: uncharacterized protein LOC100782680 [Glycine max] e-value: 0.0 blast score: 2204	3025	G	A	7	0	0	10
a11158;116	gi|356557874|ref|XP_003547235.1| PREDICTED: uncharacterized protein LOC100782680 [Glycine max] e-value: 0.0 blast score: 2204	3082	T	G	7	0	0	18
a11158;116	gi|356557874|ref|XP_003547235.1| PREDICTED: uncharacterized protein LOC100782680 [Glycine max] e-value: 0.0 blast score: 2204	3133	C	T	6	0	1	22
a11158;116	gi|356557874|ref|XP_003547235.1| PREDICTED: uncharacterized protein LOC100782680 [Glycine max] e-value: 0.0 blast score: 2204	3811	A	G	14	1	0	32
a11168;226	gi|356504551|ref|XP_003521059.1| PREDICTED: lysyl-tRNA synthetase-like [Glycine max] e-value: 0.0 blast score: 1025	627	T	G	12	0	0	33
a11168;226	gi|356504551|ref|XP_003521059.1| PREDICTED: lysyl-tRNA synthetase-like [Glycine max] e-value: 0.0 blast score: 1025	1649	G	A	0	14	37	0
a11177;178	gi|357474237|ref|XP_003607403.1| ADP-ribosylation factor-like protein [Medicago truncatula]_x0001_gi|355508458|gb|AES89600.1| ADP-ribosylation factor-like protein [Medicago truncatula] e-value: 8e-39 blast score: 137	379	A	C	6	0	0	19
a11177;178	gi|357474237|ref|XP_003607403.1| ADP-ribosylation factor-like protein [Medicago truncatula]_x0001_gi|355508458|gb|AES89600.1| ADP-ribosylation factor-like protein [Medicago truncatula] e-value: 8e-39 blast score: 137	518	T	C	14	0	0	74
a11177;178	gi|357474237|ref|XP_003607403.1| ADP-ribosylation factor-like protein [Medicago truncatula]_x0001_gi|355508458|gb|AES89600.1| ADP-ribosylation factor-like protein [Medicago truncatula] e-value: 8e-39 blast score: 137	548	C	T	0	12	101	0
a11177;178	gi|357474237|ref|XP_003607403.1| ADP-ribosylation factor-like protein [Medicago truncatula]_x0001_gi|355508458|gb|AES89600.1| ADP-ribosylation factor-like protein [Medicago truncatula] e-value: 8e-39 blast score: 137	581	A	G	18	0	1	111
a11179;173	gi|356536059|ref|XP_003536558.1| PREDICTED: dnaJ homolog subfamily C member 25-like [Glycine max] e-value: 0.0 blast score: 541	568	C	A	27	0	0	44
a11180;187	gi|356526905|ref|XP_003532056.1| PREDICTED: F-box/kelch-repeat protein SKIP11-like [Glycine max] e-value: 0.0 blast score: 805	1710	A	T	62	0	2	113
a1119;343	gi|356560747|ref|XP_003548649.1| PREDICTED: cytochrome P450 82C2-like [Glycine max] e-value: 2e-146 blast score: 434	228	C	T	28	2	3	110
a1119;343	gi|356560747|ref|XP_003548649.1| PREDICTED: cytochrome P450 82C2-like [Glycine max] e-value: 2e-146 blast score: 434	229	A	G	28	2	2	112
a1119;343	gi|356560747|ref|XP_003548649.1| PREDICTED: cytochrome P450 82C2-like [Glycine max] e-value: 2e-146 blast score: 434	235	C	T	3	28	183	0
a1119;343	gi|356560747|ref|XP_003548649.1| PREDICTED: cytochrome P450 82C2-like [Glycine max] e-value: 2e-146 blast score: 434	264	A	G	157	5	6	332
a1119;343	gi|356560747|ref|XP_003548649.1| PREDICTED: cytochrome P450 82C2-like [Glycine max] e-value: 2e-146 blast score: 434	330	T	C	369	18	9	718
a1119;343	gi|356560747|ref|XP_003548649.1| PREDICTED: cytochrome P450 82C2-like [Glycine max] e-value: 2e-146 blast score: 434	402	G	A	6	281	538	8
a1119;343	gi|356560747|ref|XP_003548649.1| PREDICTED: cytochrome P450 82C2-like [Glycine max] e-value: 2e-146 blast score: 434	495	G	A	167	1	2	213
a11192;300	gi|356537501|ref|XP_003537265.1| PREDICTED: protein IQ-DOMAIN 1-like [Glycine max] e-value: 1e-84 blast score: 262	139	T	C	36	0	1	61
a11192;300	gi|356537501|ref|XP_003537265.1| PREDICTED: protein IQ-DOMAIN 1-like [Glycine max] e-value: 1e-84 blast score: 262	334	G	C	0	97	106	0
a11192;300	gi|356537501|ref|XP_003537265.1| PREDICTED: protein IQ-DOMAIN 1-like [Glycine max] e-value: 1e-84 blast score: 262	349	T	C	0	94	106	0
a11192;300	gi|356537501|ref|XP_003537265.1| PREDICTED: protein IQ-DOMAIN 1-like [Glycine max] e-value: 1e-84 blast score: 262	361	G	A	94	0	0	97
a11192;300	gi|356537501|ref|XP_003537265.1| PREDICTED: protein IQ-DOMAIN 1-like [Glycine max] e-value: 1e-84 blast score: 262	412	C	T	78	0	0	68
a11192;300	gi|356537501|ref|XP_003537265.1| PREDICTED: protein IQ-DOMAIN 1-like [Glycine max] e-value: 1e-84 blast score: 262	417	C	A	1	73	74	0
a11192;300	gi|356537501|ref|XP_003537265.1| PREDICTED: protein IQ-DOMAIN 1-like [Glycine max] e-value: 1e-84 blast score: 262	420	T	A	1	70	69	0
a11192;300	gi|356537501|ref|XP_003537265.1| PREDICTED: protein IQ-DOMAIN 1-like [Glycine max] e-value: 1e-84 blast score: 262	442	A	T	2	52	60	0
a11192;300	gi|356537501|ref|XP_003537265.1| PREDICTED: protein IQ-DOMAIN 1-like [Glycine max] e-value: 1e-84 blast score: 262	444	C	G	1	52	59	0
a11192;300	gi|356537501|ref|XP_003537265.1| PREDICTED: protein IQ-DOMAIN 1-like [Glycine max] e-value: 1e-84 blast score: 262	478	A	C	1	22	39	1
a11192;300	gi|356537501|ref|XP_003537265.1| PREDICTED: protein IQ-DOMAIN 1-like [Glycine max] e-value: 1e-84 blast score: 262	501	C	T	11	0	0	26
a11196;250	gi|357494357|ref|XP_003617467.1| hypothetical protein MTR_5g091900 [Medicago truncatula]_x0001_gi|355518802|gb|AET00426.1| hypothetical protein MTR_5g091900 [Medicago truncatula]_x0001_gi|388503112|gb|AFK39622.1| unknown [Medicago truncatula] e-value: 3e-131 blast score: 378	595	G	A	0	18	44	0
a1120;522	gi|125564307|gb|EAZ09687.1| hypothetical protein OsI_31969 [Oryza sativa Indica Group] e-value: 1e-08 blast score: 40.0	185	C	A	5	426	350	5
a1120;522	gi|125564307|gb|EAZ09687.1| hypothetical protein OsI_31969 [Oryza sativa Indica Group] e-value: 1e-08 blast score: 40.0	250	T	G	354	1	5	237
a1120;522	gi|125564307|gb|EAZ09687.1| hypothetical protein OsI_31969 [Oryza sativa Indica Group] e-value: 1e-08 blast score: 40.0	260	A	G	5	181	186	1
a1120;522	gi|125564307|gb|EAZ09687.1| hypothetical protein OsI_31969 [Oryza sativa Indica Group] e-value: 1e-08 blast score: 40.0	263	A	G	4	164	175	2
a1120;522	gi|125564307|gb|EAZ09687.1| hypothetical protein OsI_31969 [Oryza sativa Indica Group] e-value: 1e-08 blast score: 40.0	93	T	C	0	10	31	0
a11207;256	gi|357474157|ref|XP_003607363.1| NAD(H) kinase [Medicago truncatula]_x0001_gi|355508418|gb|AES89560.1| NAD(H) kinase [Medicago truncatula] e-value: 0.0 blast score: 937	297	G	A	0	16	53	0
a11207;256	gi|357474157|ref|XP_003607363.1| NAD(H) kinase [Medicago truncatula]_x0001_gi|355508418|gb|AES89560.1| NAD(H) kinase [Medicago truncatula] e-value: 0.0 blast score: 937	375	A	G	15	0	0	43
a11207;256	gi|357474157|ref|XP_003607363.1| NAD(H) kinase [Medicago truncatula]_x0001_gi|355508418|gb|AES89560.1| NAD(H) kinase [Medicago truncatula] e-value: 0.0 blast score: 937	798	C	T	10	0	0	60
a11207;256	gi|357474157|ref|XP_003607363.1| NAD(H) kinase [Medicago truncatula]_x0001_gi|355508418|gb|AES89560.1| NAD(H) kinase [Medicago truncatula] e-value: 0.0 blast score: 937	1013	C	T	10	0	0	35
a112113;30	NA	75	T	G	2	29	86	0
a11216;187	gi|357460315|ref|XP_003600439.1| Enhancer of mRNA-decapping protein [Medicago truncatula]_x0001_gi|355489487|gb|AES70690.1| Enhancer of mRNA-decapping protein [Medicago truncatula] e-value: 0.0 blast score: 2345	485	A	G	0	21	55	0
a11220;256	gi|356513002|ref|XP_003525203.1| PREDICTED: eukaryotic peptide chain release factor GTP-binding subunit ERF3A-like [Glycine max] e-value: 3e-46 blast score: 162	227	G	A	27	0	1	81
a11220;256	gi|356513002|ref|XP_003525203.1| PREDICTED: eukaryotic peptide chain release factor GTP-binding subunit ERF3A-like [Glycine max] e-value: 3e-46 blast score: 162	88	C	G	0	40	103	0
a112261;48	gi|357474219|ref|XP_003607394.1| hypothetical protein MTR_4g077550 [Medicago truncatula]_x0001_gi|355508449|gb|AES89591.1| hypothetical protein MTR_4g077550 [Medicago truncatula] e-value: 0.0 blast score: 672	516	T	C	0	13	8	0
a11237;291	gi|356504472|ref|XP_003521020.1| PREDICTED: glutamyl-tRNA synthetase, chloroplastic/mitochondrial-like [Glycine max] e-value: 0.0 blast score: 948	140	T	C	69	1	0	157
a11237;291	gi|356504472|ref|XP_003521020.1| PREDICTED: glutamyl-tRNA synthetase, chloroplastic/mitochondrial-like [Glycine max] e-value: 0.0 blast score: 948	152	T	C	74	2	0	165
a11237;291	gi|356504472|ref|XP_003521020.1| PREDICTED: glutamyl-tRNA synthetase, chloroplastic/mitochondrial-like [Glycine max] e-value: 0.0 blast score: 948	368	G	A	2	68	182	0
a11237;291	gi|356504472|ref|XP_003521020.1| PREDICTED: glutamyl-tRNA synthetase, chloroplastic/mitochondrial-like [Glycine max] e-value: 0.0 blast score: 948	374	T	C	71	2	0	170
a11237;291	gi|356504472|ref|XP_003521020.1| PREDICTED: glutamyl-tRNA synthetase, chloroplastic/mitochondrial-like [Glycine max] e-value: 0.0 blast score: 948	392	G	A	2	75	184	0
a11237;291	gi|356504472|ref|XP_003521020.1| PREDICTED: glutamyl-tRNA synthetase, chloroplastic/mitochondrial-like [Glycine max] e-value: 0.0 blast score: 948	413	T	A	72	2	0	176
a11237;291	gi|356504472|ref|XP_003521020.1| PREDICTED: glutamyl-tRNA synthetase, chloroplastic/mitochondrial-like [Glycine max] e-value: 0.0 blast score: 948	470	T	C	52	0	1	124
a11237;291	gi|356504472|ref|XP_003521020.1| PREDICTED: glutamyl-tRNA synthetase, chloroplastic/mitochondrial-like [Glycine max] e-value: 0.0 blast score: 948	473	G	A	49	0	0	124
a11237;291	gi|356504472|ref|XP_003521020.1| PREDICTED: glutamyl-tRNA synthetase, chloroplastic/mitochondrial-like [Glycine max] e-value: 0.0 blast score: 948	717	A	G	3	92	161	0
a11237;291	gi|356504472|ref|XP_003521020.1| PREDICTED: glutamyl-tRNA synthetase, chloroplastic/mitochondrial-like [Glycine max] e-value: 0.0 blast score: 948	1429	C	T	19	0	0	85
a11237;291	gi|356504472|ref|XP_003521020.1| PREDICTED: glutamyl-tRNA synthetase, chloroplastic/mitochondrial-like [Glycine max] e-value: 0.0 blast score: 948	1532	T	C	0	64	140	0
a11237;291	gi|356504472|ref|XP_003521020.1| PREDICTED: glutamyl-tRNA synthetase, chloroplastic/mitochondrial-like [Glycine max] e-value: 0.0 blast score: 948	1536	T	G	0	63	139	0
a11237;291	gi|356504472|ref|XP_003521020.1| PREDICTED: glutamyl-tRNA synthetase, chloroplastic/mitochondrial-like [Glycine max] e-value: 0.0 blast score: 948	1577	G	A	54	0	0	115
a112374;33	gi|357470279|ref|XP_003605424.1| Queuine tRNA-ribosyltransferase [Medicago truncatula]_x0001_gi|355506479|gb|AES87621.1| Queuine tRNA-ribosyltransferase [Medicago truncatula] e-value: 0.0 blast score: 619	345	T	G	0	12	7	0
a1124;616	gi|357478995|ref|XP_003609783.1| hypothetical protein MTR_4g122180 [Medicago truncatula]_x0001_gi|355510838|gb|AES91980.1| hypothetical protein MTR_4g122180 [Medicago truncatula] e-value: 8e-44 blast score: 148	53	C	T	2	134	202	0
a11244;194	gi|357481835|ref|XP_003611203.1| 1-aminocyclopropane-1-carboxylate synthase [Medicago truncatula]_x0001_gi|355512538|gb|AES94161.1| 1-aminocyclopropane-1-carboxylate synthase [Medicago truncatula] e-value: 0.0 blast score: 818	312	G	T	0	16	22	0
a11244;194	gi|357481835|ref|XP_003611203.1| 1-aminocyclopropane-1-carboxylate synthase [Medicago truncatula]_x0001_gi|355512538|gb|AES94161.1| 1-aminocyclopropane-1-carboxylate synthase [Medicago truncatula] e-value: 0.0 blast score: 818	332	A	C	15	0	0	20
a1125;684	gi|8894548|emb|CAB95829.1| hypothetical protein [Cicer arietinum] e-value: 0.0 blast score: 785	381	A	G	43	0	0	91
a112511;48	NA	54	T	A	10	0	0	16
a11256;159	gi|357473227|ref|XP_003606898.1| Protein kinase family protein [Medicago truncatula]_x0001_gi|355507953|gb|AES89095.1| Protein kinase family protein [Medicago truncatula] e-value: 0.0 blast score: 802	1506	T	C	0	45	47	0
a112661;40	gi|356562191|ref|XP_003549355.1| PREDICTED: K(+) efflux antiporter 6-like [Glycine max] e-value: 8e-161 blast score: 468	242	C	T	6	0	0	18
a11269;202	gi|357443405|ref|XP_003591980.1| hypothetical protein MTR_1g095890 [Medicago truncatula]_x0001_gi|355481028|gb|AES62231.1| hypothetical protein MTR_1g095890 [Medicago truncatula] e-value: 1e-101 blast score: 299	424	C	T	2	34	75	1
a11269;202	gi|357443405|ref|XP_003591980.1| hypothetical protein MTR_1g095890 [Medicago truncatula]_x0001_gi|355481028|gb|AES62231.1| hypothetical protein MTR_1g095890 [Medicago truncatula] e-value: 1e-101 blast score: 299	502	T	C	35	0	0	82
a11269;202	gi|357443405|ref|XP_003591980.1| hypothetical protein MTR_1g095890 [Medicago truncatula]_x0001_gi|355481028|gb|AES62231.1| hypothetical protein MTR_1g095890 [Medicago truncatula] e-value: 1e-101 blast score: 299	733	C	T	29	0	0	56
a11272;139	gi|84514131|gb|ABC59074.1| cytochrome P450 monooxygenase CYP51G1 [Medicago truncatula] e-value: 0.0 blast score: 952	1163	T	A	21	0	0	50
a112790;39	gi|356545474|ref|XP_003541167.1| PREDICTED: uncharacterized protein LOC100779750 [Glycine max] e-value: 4e-44 blast score: 161	1249	C	T	0	11	21	0
a11289;181	gi|357490691|ref|XP_003615633.1| DAMAGED DNA-BINDING protein [Medicago truncatula]_x0001_gi|355516968|gb|AES98591.1| DAMAGED DNA-BINDING protein [Medicago truncatula] e-value: 0.0 blast score: 1006	811	A	G	0	18	79	0
a11289;181	gi|357490691|ref|XP_003615633.1| DAMAGED DNA-BINDING protein [Medicago truncatula]_x0001_gi|355516968|gb|AES98591.1| DAMAGED DNA-BINDING protein [Medicago truncatula] e-value: 0.0 blast score: 1006	847	G	A	15	0	0	61
a11289;181	gi|357490691|ref|XP_003615633.1| DAMAGED DNA-BINDING protein [Medicago truncatula]_x0001_gi|355516968|gb|AES98591.1| DAMAGED DNA-BINDING protein [Medicago truncatula] e-value: 0.0 blast score: 1006	952	A	G	26	0	0	57
a11289;181	gi|357490691|ref|XP_003615633.1| DAMAGED DNA-BINDING protein [Medicago truncatula]_x0001_gi|355516968|gb|AES98591.1| DAMAGED DNA-BINDING protein [Medicago truncatula] e-value: 0.0 blast score: 1006	1184	C	G	37	0	1	63
a11289;181	gi|357490691|ref|XP_003615633.1| DAMAGED DNA-BINDING protein [Medicago truncatula]_x0001_gi|355516968|gb|AES98591.1| DAMAGED DNA-BINDING protein [Medicago truncatula] e-value: 0.0 blast score: 1006	1255	C	A	21	0	0	40
a11289;181	gi|357490691|ref|XP_003615633.1| DAMAGED DNA-BINDING protein [Medicago truncatula]_x0001_gi|355516968|gb|AES98591.1| DAMAGED DNA-BINDING protein [Medicago truncatula] e-value: 0.0 blast score: 1006	1522	G	A	25	0	0	66
a11289;181	gi|357490691|ref|XP_003615633.1| DAMAGED DNA-BINDING protein [Medicago truncatula]_x0001_gi|355516968|gb|AES98591.1| DAMAGED DNA-BINDING protein [Medicago truncatula] e-value: 0.0 blast score: 1006	1624	G	A	41	0	0	75
a11289;181	gi|357490691|ref|XP_003615633.1| DAMAGED DNA-BINDING protein [Medicago truncatula]_x0001_gi|355516968|gb|AES98591.1| DAMAGED DNA-BINDING protein [Medicago truncatula] e-value: 0.0 blast score: 1006	1630	T	C	0	40	73	0
a11289;181	gi|357490691|ref|XP_003615633.1| DAMAGED DNA-BINDING protein [Medicago truncatula]_x0001_gi|355516968|gb|AES98591.1| DAMAGED DNA-BINDING protein [Medicago truncatula] e-value: 0.0 blast score: 1006	1820	C	A	0	23	74	1
a11289;181	gi|357490691|ref|XP_003615633.1| DAMAGED DNA-BINDING protein [Medicago truncatula]_x0001_gi|355516968|gb|AES98591.1| DAMAGED DNA-BINDING protein [Medicago truncatula] e-value: 0.0 blast score: 1006	1823	T	A	0	23	79	0
a11289;181	gi|357490691|ref|XP_003615633.1| DAMAGED DNA-BINDING protein [Medicago truncatula]_x0001_gi|355516968|gb|AES98591.1| DAMAGED DNA-BINDING protein [Medicago truncatula] e-value: 0.0 blast score: 1006	1826	C	T	24	0	0	75
a11289;181	gi|357490691|ref|XP_003615633.1| DAMAGED DNA-BINDING protein [Medicago truncatula]_x0001_gi|355516968|gb|AES98591.1| DAMAGED DNA-BINDING protein [Medicago truncatula] e-value: 0.0 blast score: 1006	1843	G	C	28	0	0	77
a11289;181	gi|357490691|ref|XP_003615633.1| DAMAGED DNA-BINDING protein [Medicago truncatula]_x0001_gi|355516968|gb|AES98591.1| DAMAGED DNA-BINDING protein [Medicago truncatula] e-value: 0.0 blast score: 1006	1851	G	T	33	0	0	72
a11289;181	gi|357490691|ref|XP_003615633.1| DAMAGED DNA-BINDING protein [Medicago truncatula]_x0001_gi|355516968|gb|AES98591.1| DAMAGED DNA-BINDING protein [Medicago truncatula] e-value: 0.0 blast score: 1006	1859	T	A	40	0	0	74
a11289;181	gi|357490691|ref|XP_003615633.1| DAMAGED DNA-BINDING protein [Medicago truncatula]_x0001_gi|355516968|gb|AES98591.1| DAMAGED DNA-BINDING protein [Medicago truncatula] e-value: 0.0 blast score: 1006	1861	C	A	40	0	0	74
a11289;181	gi|357490691|ref|XP_003615633.1| DAMAGED DNA-BINDING protein [Medicago truncatula]_x0001_gi|355516968|gb|AES98591.1| DAMAGED DNA-BINDING protein [Medicago truncatula] e-value: 0.0 blast score: 1006	1875	T	C	0	30	88	0
a11289;181	gi|357490691|ref|XP_003615633.1| DAMAGED DNA-BINDING protein [Medicago truncatula]_x0001_gi|355516968|gb|AES98591.1| DAMAGED DNA-BINDING protein [Medicago truncatula] e-value: 0.0 blast score: 1006	1963	A	T	0	24	74	0
a11289;181	gi|357490691|ref|XP_003615633.1| DAMAGED DNA-BINDING protein [Medicago truncatula]_x0001_gi|355516968|gb|AES98591.1| DAMAGED DNA-BINDING protein [Medicago truncatula] e-value: 0.0 blast score: 1006	1982	C	T	24	0	0	82
a11300;170	gi|357459665|ref|XP_003600113.1| hypothetical protein MTR_3g052260 [Medicago truncatula]_x0001_gi|355489161|gb|AES70364.1| hypothetical protein MTR_3g052260 [Medicago truncatula] e-value: 2e-104 blast score: 310	245	C	A	14	0	0	17
a11300;170	gi|357459665|ref|XP_003600113.1| hypothetical protein MTR_3g052260 [Medicago truncatula]_x0001_gi|355489161|gb|AES70364.1| hypothetical protein MTR_3g052260 [Medicago truncatula] e-value: 2e-104 blast score: 310	717	G	A	35	0	0	66
a11301;224	gi|357464785|ref|XP_003602674.1| Neutral alpha-glucosidase AB [Medicago truncatula]_x0001_gi|358348418|ref|XP_003638244.1| Neutral alpha-glucosidase AB [Medicago truncatula]_x0001_gi|355491722|gb|AES72925.1| Neutral alpha-glucosidase AB [Medicago truncatula]_x0001_gi|355504179|gb|AES85382.1| Neutral alpha-glucosidase AB [Medicago truncatula] e-value: 7e-142 blast score: 428	245	C	T	0	20	86	0
a11301;224	gi|357464785|ref|XP_003602674.1| Neutral alpha-glucosidase AB [Medicago truncatula]_x0001_gi|358348418|ref|XP_003638244.1| Neutral alpha-glucosidase AB [Medicago truncatula]_x0001_gi|355491722|gb|AES72925.1| Neutral alpha-glucosidase AB [Medicago truncatula]_x0001_gi|355504179|gb|AES85382.1| Neutral alpha-glucosidase AB [Medicago truncatula] e-value: 7e-142 blast score: 428	273	A	C	0	16	65	0
a11301;224	gi|357464785|ref|XP_003602674.1| Neutral alpha-glucosidase AB [Medicago truncatula]_x0001_gi|358348418|ref|XP_003638244.1| Neutral alpha-glucosidase AB [Medicago truncatula]_x0001_gi|355491722|gb|AES72925.1| Neutral alpha-glucosidase AB [Medicago truncatula]_x0001_gi|355504179|gb|AES85382.1| Neutral alpha-glucosidase AB [Medicago truncatula] e-value: 7e-142 blast score: 428	650	A	G	0	11	67	0
a11301;224	gi|357464785|ref|XP_003602674.1| Neutral alpha-glucosidase AB [Medicago truncatula]_x0001_gi|358348418|ref|XP_003638244.1| Neutral alpha-glucosidase AB [Medicago truncatula]_x0001_gi|355491722|gb|AES72925.1| Neutral alpha-glucosidase AB [Medicago truncatula]_x0001_gi|355504179|gb|AES85382.1| Neutral alpha-glucosidase AB [Medicago truncatula] e-value: 7e-142 blast score: 428	653	T	A	11	0	0	62
a11301;224	gi|357464785|ref|XP_003602674.1| Neutral alpha-glucosidase AB [Medicago truncatula]_x0001_gi|358348418|ref|XP_003638244.1| Neutral alpha-glucosidase AB [Medicago truncatula]_x0001_gi|355491722|gb|AES72925.1| Neutral alpha-glucosidase AB [Medicago truncatula]_x0001_gi|355504179|gb|AES85382.1| Neutral alpha-glucosidase AB [Medicago truncatula] e-value: 7e-142 blast score: 428	759	A	G	12	0	0	90
a11301;224	gi|357464785|ref|XP_003602674.1| Neutral alpha-glucosidase AB [Medicago truncatula]_x0001_gi|358348418|ref|XP_003638244.1| Neutral alpha-glucosidase AB [Medicago truncatula]_x0001_gi|355491722|gb|AES72925.1| Neutral alpha-glucosidase AB [Medicago truncatula]_x0001_gi|355504179|gb|AES85382.1| Neutral alpha-glucosidase AB [Medicago truncatula] e-value: 7e-142 blast score: 428	771	T	A	10	0	0	97
a11301;224	gi|357464785|ref|XP_003602674.1| Neutral alpha-glucosidase AB [Medicago truncatula]_x0001_gi|358348418|ref|XP_003638244.1| Neutral alpha-glucosidase AB [Medicago truncatula]_x0001_gi|355491722|gb|AES72925.1| Neutral alpha-glucosidase AB [Medicago truncatula]_x0001_gi|355504179|gb|AES85382.1| Neutral alpha-glucosidase AB [Medicago truncatula] e-value: 7e-142 blast score: 428	829	T	A	0	12	79	1
a11301;224	gi|357464785|ref|XP_003602674.1| Neutral alpha-glucosidase AB [Medicago truncatula]_x0001_gi|358348418|ref|XP_003638244.1| Neutral alpha-glucosidase AB [Medicago truncatula]_x0001_gi|355491722|gb|AES72925.1| Neutral alpha-glucosidase AB [Medicago truncatula]_x0001_gi|355504179|gb|AES85382.1| Neutral alpha-glucosidase AB [Medicago truncatula] e-value: 7e-142 blast score: 428	848	G	T	0	15	69	0
a11301;224	gi|357464785|ref|XP_003602674.1| Neutral alpha-glucosidase AB [Medicago truncatula]_x0001_gi|358348418|ref|XP_003638244.1| Neutral alpha-glucosidase AB [Medicago truncatula]_x0001_gi|355491722|gb|AES72925.1| Neutral alpha-glucosidase AB [Medicago truncatula]_x0001_gi|355504179|gb|AES85382.1| Neutral alpha-glucosidase AB [Medicago truncatula] e-value: 7e-142 blast score: 428	904	T	A	0	12	22	0
a11301;224	gi|357464785|ref|XP_003602674.1| Neutral alpha-glucosidase AB [Medicago truncatula]_x0001_gi|358348418|ref|XP_003638244.1| Neutral alpha-glucosidase AB [Medicago truncatula]_x0001_gi|355491722|gb|AES72925.1| Neutral alpha-glucosidase AB [Medicago truncatula]_x0001_gi|355504179|gb|AES85382.1| Neutral alpha-glucosidase AB [Medicago truncatula] e-value: 7e-142 blast score: 428	918	A	G	9	0	0	18
a11301;224	gi|357464785|ref|XP_003602674.1| Neutral alpha-glucosidase AB [Medicago truncatula]_x0001_gi|358348418|ref|XP_003638244.1| Neutral alpha-glucosidase AB [Medicago truncatula]_x0001_gi|355491722|gb|AES72925.1| Neutral alpha-glucosidase AB [Medicago truncatula]_x0001_gi|355504179|gb|AES85382.1| Neutral alpha-glucosidase AB [Medicago truncatula] e-value: 7e-142 blast score: 428	930	G	T	8	0	0	9
a113020;51	NA	182	A	G	0	20	54	1
a11305;225	gi|357464747|ref|XP_003602655.1| CCP [Medicago truncatula]_x0001_gi|355491703|gb|AES72906.1| CCP [Medicago truncatula] e-value: 0.0 blast score: 1084	930	T	A	0	10	45	0
a11305;225	gi|357464747|ref|XP_003602655.1| CCP [Medicago truncatula]_x0001_gi|355491703|gb|AES72906.1| CCP [Medicago truncatula] e-value: 0.0 blast score: 1084	1464	T	C	2	47	138	0
a11305;225	gi|357464747|ref|XP_003602655.1| CCP [Medicago truncatula]_x0001_gi|355491703|gb|AES72906.1| CCP [Medicago truncatula] e-value: 0.0 blast score: 1084	1833	G	A	24	0	2	67
a11305;225	gi|357464747|ref|XP_003602655.1| CCP [Medicago truncatula]_x0001_gi|355491703|gb|AES72906.1| CCP [Medicago truncatula] e-value: 0.0 blast score: 1084	1854	C	T	0	25	63	2
a11305;225	gi|357464747|ref|XP_003602655.1| CCP [Medicago truncatula]_x0001_gi|355491703|gb|AES72906.1| CCP [Medicago truncatula] e-value: 0.0 blast score: 1084	1875	C	T	33	0	3	66
a11305;225	gi|357464747|ref|XP_003602655.1| CCP [Medicago truncatula]_x0001_gi|355491703|gb|AES72906.1| CCP [Medicago truncatula] e-value: 0.0 blast score: 1084	2100	G	A	13	0	0	18
a11305;225	gi|357464747|ref|XP_003602655.1| CCP [Medicago truncatula]_x0001_gi|355491703|gb|AES72906.1| CCP [Medicago truncatula] e-value: 0.0 blast score: 1084	2336	G	A	13	0	0	41
a11305;225	gi|357464747|ref|XP_003602655.1| CCP [Medicago truncatula]_x0001_gi|355491703|gb|AES72906.1| CCP [Medicago truncatula] e-value: 0.0 blast score: 1084	2360	G	C	0	14	44	0
a11308;278	gi|357443673|ref|XP_003592114.1| GT-2 factor [Medicago truncatula]_x0001_gi|355481162|gb|AES62365.1| GT-2 factor [Medicago truncatula] e-value: 8e-129 blast score: 384	289	C	T	62	0	0	76
a11308;278	gi|357443673|ref|XP_003592114.1| GT-2 factor [Medicago truncatula]_x0001_gi|355481162|gb|AES62365.1| GT-2 factor [Medicago truncatula] e-value: 8e-129 blast score: 384	316	T	C	7	0	0	123
a11308;278	gi|357443673|ref|XP_003592114.1| GT-2 factor [Medicago truncatula]_x0001_gi|355481162|gb|AES62365.1| GT-2 factor [Medicago truncatula] e-value: 8e-129 blast score: 384	415	T	C	43	0	0	59
a11308;278	gi|357443673|ref|XP_003592114.1| GT-2 factor [Medicago truncatula]_x0001_gi|355481162|gb|AES62365.1| GT-2 factor [Medicago truncatula] e-value: 8e-129 blast score: 384	680	A	G	0	26	68	0
a11308;278	gi|357443673|ref|XP_003592114.1| GT-2 factor [Medicago truncatula]_x0001_gi|355481162|gb|AES62365.1| GT-2 factor [Medicago truncatula] e-value: 8e-129 blast score: 384	794	G	T	20	0	0	35
a11308;278	gi|357443673|ref|XP_003592114.1| GT-2 factor [Medicago truncatula]_x0001_gi|355481162|gb|AES62365.1| GT-2 factor [Medicago truncatula] e-value: 8e-129 blast score: 384	70	T	C	104	0	7	105
a11308;278	gi|357443673|ref|XP_003592114.1| GT-2 factor [Medicago truncatula]_x0001_gi|355481162|gb|AES62365.1| GT-2 factor [Medicago truncatula] e-value: 8e-129 blast score: 384	14	G	A	1	17	31	0
a11308;278	gi|357443673|ref|XP_003592114.1| GT-2 factor [Medicago truncatula]_x0001_gi|355481162|gb|AES62365.1| GT-2 factor [Medicago truncatula] e-value: 8e-129 blast score: 384	11	G	A	13	0	2	17
a11309;207	gi|358349085|ref|XP_003638570.1| Chaperone protein dnaJ [Medicago truncatula]_x0001_gi|355504505|gb|AES85708.1| Chaperone protein dnaJ [Medicago truncatula] e-value: 0.0 blast score: 640	636	G	A	24	0	0	40
a11309;207	gi|358349085|ref|XP_003638570.1| Chaperone protein dnaJ [Medicago truncatula]_x0001_gi|355504505|gb|AES85708.1| Chaperone protein dnaJ [Medicago truncatula] e-value: 0.0 blast score: 640	751	C	T	0	12	53	0
a113151;33	NA	134	G	A	0	23	32	0
a11330;212	gi|357495651|ref|XP_003618114.1| Protein kinase 2B [Medicago truncatula]_x0001_gi|355519449|gb|AET01073.1| Protein kinase 2B [Medicago truncatula] e-value: 0.0 blast score: 540	963	T	C	14	1	0	49
a11335;216	gi|357479855|ref|XP_003610213.1| Chaperone protein clpB [Medicago truncatula]_x0001_gi|355511268|gb|AES92410.1| Chaperone protein clpB [Medicago truncatula] e-value: 0.0 blast score: 1755	939	G	A	0	18	23	0
a11335;216	gi|357479855|ref|XP_003610213.1| Chaperone protein clpB [Medicago truncatula]_x0001_gi|355511268|gb|AES92410.1| Chaperone protein clpB [Medicago truncatula] e-value: 0.0 blast score: 1755	1068	T	C	0	11	35	0
a11335;216	gi|357479855|ref|XP_003610213.1| Chaperone protein clpB [Medicago truncatula]_x0001_gi|355511268|gb|AES92410.1| Chaperone protein clpB [Medicago truncatula] e-value: 0.0 blast score: 1755	1329	G	A	43	0	0	105
a11335;216	gi|357479855|ref|XP_003610213.1| Chaperone protein clpB [Medicago truncatula]_x0001_gi|355511268|gb|AES92410.1| Chaperone protein clpB [Medicago truncatula] e-value: 0.0 blast score: 1755	1343	G	T	46	0	1	111
a11335;216	gi|357479855|ref|XP_003610213.1| Chaperone protein clpB [Medicago truncatula]_x0001_gi|355511268|gb|AES92410.1| Chaperone protein clpB [Medicago truncatula] e-value: 0.0 blast score: 1755	1352	C	T	0	37	114	0
a11335;216	gi|357479855|ref|XP_003610213.1| Chaperone protein clpB [Medicago truncatula]_x0001_gi|355511268|gb|AES92410.1| Chaperone protein clpB [Medicago truncatula] e-value: 0.0 blast score: 1755	1480	T	C	12	0	0	42
a11335;216	gi|357479855|ref|XP_003610213.1| Chaperone protein clpB [Medicago truncatula]_x0001_gi|355511268|gb|AES92410.1| Chaperone protein clpB [Medicago truncatula] e-value: 0.0 blast score: 1755	1659	A	G	10	0	2	29
a11335;216	gi|357479855|ref|XP_003610213.1| Chaperone protein clpB [Medicago truncatula]_x0001_gi|355511268|gb|AES92410.1| Chaperone protein clpB [Medicago truncatula] e-value: 0.0 blast score: 1755	1806	G	A	0	25	74	0
a11335;216	gi|357479855|ref|XP_003610213.1| Chaperone protein clpB [Medicago truncatula]_x0001_gi|355511268|gb|AES92410.1| Chaperone protein clpB [Medicago truncatula] e-value: 0.0 blast score: 1755	1888	G	T	0	32	80	1
a11335;216	gi|357479855|ref|XP_003610213.1| Chaperone protein clpB [Medicago truncatula]_x0001_gi|355511268|gb|AES92410.1| Chaperone protein clpB [Medicago truncatula] e-value: 0.0 blast score: 1755	2325	C	T	0	64	113	0
a11335;216	gi|357479855|ref|XP_003610213.1| Chaperone protein clpB [Medicago truncatula]_x0001_gi|355511268|gb|AES92410.1| Chaperone protein clpB [Medicago truncatula] e-value: 0.0 blast score: 1755	2484	C	T	39	0	0	64
a11335;216	gi|357479855|ref|XP_003610213.1| Chaperone protein clpB [Medicago truncatula]_x0001_gi|355511268|gb|AES92410.1| Chaperone protein clpB [Medicago truncatula] e-value: 0.0 blast score: 1755	2529	C	G	33	0	0	62
a11335;216	gi|357479855|ref|XP_003610213.1| Chaperone protein clpB [Medicago truncatula]_x0001_gi|355511268|gb|AES92410.1| Chaperone protein clpB [Medicago truncatula] e-value: 0.0 blast score: 1755	2798	C	T	0	23	64	0
a11335;216	gi|357479855|ref|XP_003610213.1| Chaperone protein clpB [Medicago truncatula]_x0001_gi|355511268|gb|AES92410.1| Chaperone protein clpB [Medicago truncatula] e-value: 0.0 blast score: 1755	2856	C	T	0	10	46	0
a11335;216	gi|357479855|ref|XP_003610213.1| Chaperone protein clpB [Medicago truncatula]_x0001_gi|355511268|gb|AES92410.1| Chaperone protein clpB [Medicago truncatula] e-value: 0.0 blast score: 1755	3018	C	T	16	0	0	31
a11335;216	gi|357479855|ref|XP_003610213.1| Chaperone protein clpB [Medicago truncatula]_x0001_gi|355511268|gb|AES92410.1| Chaperone protein clpB [Medicago truncatula] e-value: 0.0 blast score: 1755	3141	C	T	0	26	58	0
a11335;216	gi|357479855|ref|XP_003610213.1| Chaperone protein clpB [Medicago truncatula]_x0001_gi|355511268|gb|AES92410.1| Chaperone protein clpB [Medicago truncatula] e-value: 0.0 blast score: 1755	3143	A	G	0	26	59	0
a11337;245	gi|357521749|ref|XP_003597006.1| RING-box protein [Medicago truncatula]_x0001_gi|355486054|gb|AES67257.1| RING-box protein [Medicago truncatula] e-value: 6e-83 blast score: 248	580	C	G	37	0	0	84
a11337;245	gi|357521749|ref|XP_003597006.1| RING-box protein [Medicago truncatula]_x0001_gi|355486054|gb|AES67257.1| RING-box protein [Medicago truncatula] e-value: 6e-83 blast score: 248	594	C	T	31	0	0	80
a11338;288	gi|357511841|ref|XP_003626209.1| F-actin-capping protein subunit alpha [Medicago truncatula]_x0001_gi|355501224|gb|AES82427.1| F-actin-capping protein subunit alpha [Medicago truncatula]_x0001_gi|366985123|gb|AEX09386.1| F-actin capping protein alpha subunit [Glycine max]_x0001_gi|388492582|gb|AFK34357.1| unknown [Medicago truncatula] e-value: 0.0 blast score: 592	263	T	C	30	0	0	57
a11338;288	gi|357511841|ref|XP_003626209.1| F-actin-capping protein subunit alpha [Medicago truncatula]_x0001_gi|355501224|gb|AES82427.1| F-actin-capping protein subunit alpha [Medicago truncatula]_x0001_gi|366985123|gb|AEX09386.1| F-actin capping protein alpha subunit [Glycine max]_x0001_gi|388492582|gb|AFK34357.1| unknown [Medicago truncatula] e-value: 0.0 blast score: 592	463	T	C	13	0	0	51
a11338;288	gi|357511841|ref|XP_003626209.1| F-actin-capping protein subunit alpha [Medicago truncatula]_x0001_gi|355501224|gb|AES82427.1| F-actin-capping protein subunit alpha [Medicago truncatula]_x0001_gi|366985123|gb|AEX09386.1| F-actin capping protein alpha subunit [Glycine max]_x0001_gi|388492582|gb|AFK34357.1| unknown [Medicago truncatula] e-value: 0.0 blast score: 592	483	C	G	19	0	0	60
a11338;288	gi|357511841|ref|XP_003626209.1| F-actin-capping protein subunit alpha [Medicago truncatula]_x0001_gi|355501224|gb|AES82427.1| F-actin-capping protein subunit alpha [Medicago truncatula]_x0001_gi|366985123|gb|AEX09386.1| F-actin capping protein alpha subunit [Glycine max]_x0001_gi|388492582|gb|AFK34357.1| unknown [Medicago truncatula] e-value: 0.0 blast score: 592	753	C	T	0	23	46	1
a11343;202	gi|356507366|ref|XP_003522438.1| PREDICTED: CHD3-type chromatin-remodeling factor PICKLE-like [Glycine max] e-value: 0.0 blast score: 2434	471	G	A	1	21	79	3
a11343;202	gi|356507366|ref|XP_003522438.1| PREDICTED: CHD3-type chromatin-remodeling factor PICKLE-like [Glycine max] e-value: 0.0 blast score: 2434	963	T	C	44	2	0	103
a11343;202	gi|356507366|ref|XP_003522438.1| PREDICTED: CHD3-type chromatin-remodeling factor PICKLE-like [Glycine max] e-value: 0.0 blast score: 2434	1037	C	T	21	0	0	64
a11343;202	gi|356507366|ref|XP_003522438.1| PREDICTED: CHD3-type chromatin-remodeling factor PICKLE-like [Glycine max] e-value: 0.0 blast score: 2434	3060	G	A	0	29	73	1
a113476;37	gi|302846855|ref|XP_002954963.1| hypothetical protein VOLCADRAFT_95895 [Volvox carteri f. nagariensis]_x0001_gi|300259726|gb|EFJ43951.1| hypothetical protein VOLCADRAFT_95895 [Volvox carteri f. nagariensis] e-value: 4e-04 blast score: 46.2	102	C	T	0	37	47	0
a11352;221	gi|388518689|gb|AFK47406.1| unknown [Medicago truncatula] e-value: 1e-150 blast score: 429	334	G	A	19	0	2	67
a11352;221	gi|388518689|gb|AFK47406.1| unknown [Medicago truncatula] e-value: 1e-150 blast score: 429	499	A	G	1	36	86	0
a11352;221	gi|388518689|gb|AFK47406.1| unknown [Medicago truncatula] e-value: 1e-150 blast score: 429	634	C	T	1	51	162	0
a11352;221	gi|388518689|gb|AFK47406.1| unknown [Medicago truncatula] e-value: 1e-150 blast score: 429	768	C	T	0	32	129	0
a11352;221	gi|388518689|gb|AFK47406.1| unknown [Medicago truncatula] e-value: 1e-150 blast score: 429	957	T	C	48	0	3	105
a11358;251	gi|356565878|ref|XP_003551163.1| PREDICTED: WD repeat-containing protein 61-like isoform 1 [Glycine max]_x0001_gi|356565880|ref|XP_003551164.1| PREDICTED: WD repeat-containing protein 61-like isoform 2 [Glycine max]_x0001_gi|356565882|ref|XP_003551165.1| PREDICTED: WD repeat-containing protein 61-like isoform 3 [Glycine max] e-value: 0.0 blast score: 612	311	T	C	2	22	92	0
a11358;251	gi|356565878|ref|XP_003551163.1| PREDICTED: WD repeat-containing protein 61-like isoform 1 [Glycine max]_x0001_gi|356565880|ref|XP_003551164.1| PREDICTED: WD repeat-containing protein 61-like isoform 2 [Glycine max]_x0001_gi|356565882|ref|XP_003551165.1| PREDICTED: WD repeat-containing protein 61-like isoform 3 [Glycine max] e-value: 0.0 blast score: 612	1040	C	A	0	15	47	1
a1136;857	gi|357456819|ref|XP_003598690.1| hypothetical protein MTR_3g019320 [Medicago truncatula]_x0001_gi|355487738|gb|AES68941.1| hypothetical protein MTR_3g019320 [Medicago truncatula]_x0001_gi|388518635|gb|AFK47379.1| unknown [Medicago truncatula] e-value: 5e-105 blast score: 304	256	G	A	167	2	4	303
a1136;857	gi|357456819|ref|XP_003598690.1| hypothetical protein MTR_3g019320 [Medicago truncatula]_x0001_gi|355487738|gb|AES68941.1| hypothetical protein MTR_3g019320 [Medicago truncatula]_x0001_gi|388518635|gb|AFK47379.1| unknown [Medicago truncatula] e-value: 5e-105 blast score: 304	278	T	G	2	159	327	2
a1136;857	gi|357456819|ref|XP_003598690.1| hypothetical protein MTR_3g019320 [Medicago truncatula]_x0001_gi|355487738|gb|AES68941.1| hypothetical protein MTR_3g019320 [Medicago truncatula]_x0001_gi|388518635|gb|AFK47379.1| unknown [Medicago truncatula] e-value: 5e-105 blast score: 304	416	T	A	0	81	161	0
a1136;857	gi|357456819|ref|XP_003598690.1| hypothetical protein MTR_3g019320 [Medicago truncatula]_x0001_gi|355487738|gb|AES68941.1| hypothetical protein MTR_3g019320 [Medicago truncatula]_x0001_gi|388518635|gb|AFK47379.1| unknown [Medicago truncatula] e-value: 5e-105 blast score: 304	47	G	T	64	2	1	84
a11360;234	gi|217073874|gb|ACJ85297.1| unknown [Medicago truncatula] e-value: 2e-135 blast score: 387	316	G	T	35	1	0	79
a11360;234	gi|217073874|gb|ACJ85297.1| unknown [Medicago truncatula] e-value: 2e-135 blast score: 387	526	C	T	22	0	0	57
a11362;200	gi|356576543|ref|XP_003556390.1| PREDICTED: uncharacterized protein LOC100811305 [Glycine max] e-value: 4e-168 blast score: 483	178	C	T	7	0	0	42
a11362;200	gi|356576543|ref|XP_003556390.1| PREDICTED: uncharacterized protein LOC100811305 [Glycine max] e-value: 4e-168 blast score: 483	338	T	C	25	0	0	56
a11362;200	gi|356576543|ref|XP_003556390.1| PREDICTED: uncharacterized protein LOC100811305 [Glycine max] e-value: 4e-168 blast score: 483	407	C	T	14	0	0	57
a11362;200	gi|356576543|ref|XP_003556390.1| PREDICTED: uncharacterized protein LOC100811305 [Glycine max] e-value: 4e-168 blast score: 483	472	T	C	6	0	0	38
a11362;200	gi|356576543|ref|XP_003556390.1| PREDICTED: uncharacterized protein LOC100811305 [Glycine max] e-value: 4e-168 blast score: 483	769	T	C	21	0	1	42
a113625;28	NA	294	T	C	0	10	23	0
a11363;214	gi|357449043|ref|XP_003594797.1| hypothetical protein MTR_2g034750 [Medicago truncatula]_x0001_gi|355483845|gb|AES65048.1| hypothetical protein MTR_2g034750 [Medicago truncatula] e-value: 4e-56 blast score: 180	537	G	C	0	28	53	0
a113752;25	NA	633	T	C	12	0	0	21
a11383;206	gi|388504520|gb|AFK40326.1| unknown [Medicago truncatula] e-value: 1e-74 blast score: 229	117	C	T	8	0	0	8
a11383;206	gi|388504520|gb|AFK40326.1| unknown [Medicago truncatula] e-value: 1e-74 blast score: 229	226	C	T	17	0	0	45
a11383;206	gi|388504520|gb|AFK40326.1| unknown [Medicago truncatula] e-value: 1e-74 blast score: 229	407	C	G	2	32	72	0
a11383;206	gi|388504520|gb|AFK40326.1| unknown [Medicago truncatula] e-value: 1e-74 blast score: 229	452	G	A	0	16	72	0
a11383;206	gi|388504520|gb|AFK40326.1| unknown [Medicago truncatula] e-value: 1e-74 blast score: 229	461	C	T	14	1	0	68
a11383;206	gi|388504520|gb|AFK40326.1| unknown [Medicago truncatula] e-value: 1e-74 blast score: 229	563	A	G	44	1	0	120
a11383;206	gi|388504520|gb|AFK40326.1| unknown [Medicago truncatula] e-value: 1e-74 blast score: 229	710	C	T	23	0	0	52
a11384;233	gi|357460311|ref|XP_003600437.1| DNA damage-inducible protein [Medicago truncatula]_x0001_gi|355489485|gb|AES70688.1| DNA damage-inducible protein [Medicago truncatula] e-value: 0.0 blast score: 738	300	C	T	1	29	88	0
a11384;233	gi|357460311|ref|XP_003600437.1| DNA damage-inducible protein [Medicago truncatula]_x0001_gi|355489485|gb|AES70688.1| DNA damage-inducible protein [Medicago truncatula] e-value: 0.0 blast score: 738	358	C	G	28	1	0	87
a11384;233	gi|357460311|ref|XP_003600437.1| DNA damage-inducible protein [Medicago truncatula]_x0001_gi|355489485|gb|AES70688.1| DNA damage-inducible protein [Medicago truncatula] e-value: 0.0 blast score: 738	386	T	C	34	0	0	91
a1139;580	gi|358347773|ref|XP_003637926.1| Cytosolic fructose-1 6-bisphosphatase [Medicago truncatula]_x0001_gi|355503861|gb|AES85064.1| Cytosolic fructose-1 6-bisphosphatase [Medicago truncatula] e-value: 0.0 blast score: 646	246	T	C	0	16	58	1
a1139;580	gi|358347773|ref|XP_003637926.1| Cytosolic fructose-1 6-bisphosphatase [Medicago truncatula]_x0001_gi|355503861|gb|AES85064.1| Cytosolic fructose-1 6-bisphosphatase [Medicago truncatula] e-value: 0.0 blast score: 646	254	C	T	0	17	60	0
a1139;580	gi|358347773|ref|XP_003637926.1| Cytosolic fructose-1 6-bisphosphatase [Medicago truncatula]_x0001_gi|355503861|gb|AES85064.1| Cytosolic fructose-1 6-bisphosphatase [Medicago truncatula] e-value: 0.0 blast score: 646	256	G	A	0	17	63	0
a1139;580	gi|358347773|ref|XP_003637926.1| Cytosolic fructose-1 6-bisphosphatase [Medicago truncatula]_x0001_gi|355503861|gb|AES85064.1| Cytosolic fructose-1 6-bisphosphatase [Medicago truncatula] e-value: 0.0 blast score: 646	289	A	G	0	12	67	0
a1139;580	gi|358347773|ref|XP_003637926.1| Cytosolic fructose-1 6-bisphosphatase [Medicago truncatula]_x0001_gi|355503861|gb|AES85064.1| Cytosolic fructose-1 6-bisphosphatase [Medicago truncatula] e-value: 0.0 blast score: 646	496	C	T	10	0	0	6
a1139;580	gi|358347773|ref|XP_003637926.1| Cytosolic fructose-1 6-bisphosphatase [Medicago truncatula]_x0001_gi|355503861|gb|AES85064.1| Cytosolic fructose-1 6-bisphosphatase [Medicago truncatula] e-value: 0.0 blast score: 646	619	C	T	0	29	62	0
a1139;580	gi|358347773|ref|XP_003637926.1| Cytosolic fructose-1 6-bisphosphatase [Medicago truncatula]_x0001_gi|355503861|gb|AES85064.1| Cytosolic fructose-1 6-bisphosphatase [Medicago truncatula] e-value: 0.0 blast score: 646	636	T	C	0	30	63	1
a1139;580	gi|358347773|ref|XP_003637926.1| Cytosolic fructose-1 6-bisphosphatase [Medicago truncatula]_x0001_gi|355503861|gb|AES85064.1| Cytosolic fructose-1 6-bisphosphatase [Medicago truncatula] e-value: 0.0 blast score: 646	854	C	G	41	0	0	43
a1139;580	gi|358347773|ref|XP_003637926.1| Cytosolic fructose-1 6-bisphosphatase [Medicago truncatula]_x0001_gi|355503861|gb|AES85064.1| Cytosolic fructose-1 6-bisphosphatase [Medicago truncatula] e-value: 0.0 blast score: 646	873	C	G	0	38	58	0
a1139;580	gi|358347773|ref|XP_003637926.1| Cytosolic fructose-1 6-bisphosphatase [Medicago truncatula]_x0001_gi|355503861|gb|AES85064.1| Cytosolic fructose-1 6-bisphosphatase [Medicago truncatula] e-value: 0.0 blast score: 646	904	C	T	37	0	0	52
a1139;580	gi|358347773|ref|XP_003637926.1| Cytosolic fructose-1 6-bisphosphatase [Medicago truncatula]_x0001_gi|355503861|gb|AES85064.1| Cytosolic fructose-1 6-bisphosphatase [Medicago truncatula] e-value: 0.0 blast score: 646	923	T	C	36	0	0	61
a1139;580	gi|358347773|ref|XP_003637926.1| Cytosolic fructose-1 6-bisphosphatase [Medicago truncatula]_x0001_gi|355503861|gb|AES85064.1| Cytosolic fructose-1 6-bisphosphatase [Medicago truncatula] e-value: 0.0 blast score: 646	1032	T	C	0	52	135	2
a1139;580	gi|358347773|ref|XP_003637926.1| Cytosolic fructose-1 6-bisphosphatase [Medicago truncatula]_x0001_gi|355503861|gb|AES85064.1| Cytosolic fructose-1 6-bisphosphatase [Medicago truncatula] e-value: 0.0 blast score: 646	1192	C	T	1	54	110	0
a1139;580	gi|358347773|ref|XP_003637926.1| Cytosolic fructose-1 6-bisphosphatase [Medicago truncatula]_x0001_gi|355503861|gb|AES85064.1| Cytosolic fructose-1 6-bisphosphatase [Medicago truncatula] e-value: 0.0 blast score: 646	1379	T	C	6	0	0	24
a11394;183	gi|356528198|ref|XP_003532692.1| PREDICTED: cysteine-rich receptor-like protein kinase 10-like [Glycine max] e-value: 0.0 blast score: 636	1148	G	A	0	47	57	0
a11396;215	gi|357486745|ref|XP_003613660.1| Peptidyl-prolyl cis-trans isomerase-like protein [Medicago truncatula]_x0001_gi|217075436|gb|ACJ86078.1| unknown [Medicago truncatula]_x0001_gi|355514995|gb|AES96618.1| Peptidyl-prolyl cis-trans isomerase-like protein [Medicago truncatula]_x0001_gi|388515327|gb|AFK45725.1| unknown [Medicago truncatula] e-value: 1e-139 blast score: 400	383	G	T	0	20	62	0
a114;1678	gi|119905|sp|P10933.1|FENR1_PEA RecName: Full=Ferredoxin--NADP reductase, leaf isozyme, chloroplastic; Short=FNR; Flags: Precursor_x0001_gi|20722|emb|CAA30978.1| unnamed protein product [Pisum sativum]_x0001_gi|226545|prf||1601517A ferredoxin NADP reductase e-value: 0.0 blast score: 720	958	A	T	353	6	2	524
a11400;285	gi|9910836|sp|Q9SMK9.1|PAL2_CICAR RecName: Full=Phenylalanine ammonia-lyase 2_x0001_gi|6433808|emb|CAB60719.1| phenylalanine ammonia-lyase [Cicer arietinum] e-value: 2e-107 blast score: 326	155	T	C	6	0	0	20
a11400;285	gi|9910836|sp|Q9SMK9.1|PAL2_CICAR RecName: Full=Phenylalanine ammonia-lyase 2_x0001_gi|6433808|emb|CAB60719.1| phenylalanine ammonia-lyase [Cicer arietinum] e-value: 2e-107 blast score: 326	169	G	T	9	0	0	21
a11400;285	gi|9910836|sp|Q9SMK9.1|PAL2_CICAR RecName: Full=Phenylalanine ammonia-lyase 2_x0001_gi|6433808|emb|CAB60719.1| phenylalanine ammonia-lyase [Cicer arietinum] e-value: 2e-107 blast score: 326	45	C	T	0	35	33	0
a11417;234	gi|356575891|ref|XP_003556070.1| PREDICTED: protein argonaute 10-like [Glycine max] e-value: 0.0 blast score: 1776	1044	G	A	9	0	0	32
a11417;234	gi|356575891|ref|XP_003556070.1| PREDICTED: protein argonaute 10-like [Glycine max] e-value: 0.0 blast score: 1776	1127	T	G	17	0	1	51
a11417;234	gi|356575891|ref|XP_003556070.1| PREDICTED: protein argonaute 10-like [Glycine max] e-value: 0.0 blast score: 1776	1256	A	G	28	0	0	82
a11417;234	gi|356575891|ref|XP_003556070.1| PREDICTED: protein argonaute 10-like [Glycine max] e-value: 0.0 blast score: 1776	1727	G	T	36	1	0	68
a11417;234	gi|356575891|ref|XP_003556070.1| PREDICTED: protein argonaute 10-like [Glycine max] e-value: 0.0 blast score: 1776	1838	G	A	15	1	0	47
a11417;234	gi|356575891|ref|XP_003556070.1| PREDICTED: protein argonaute 10-like [Glycine max] e-value: 0.0 blast score: 1776	2777	T	C	0	22	87	0
a11417;234	gi|356575891|ref|XP_003556070.1| PREDICTED: protein argonaute 10-like [Glycine max] e-value: 0.0 blast score: 1776	3494	T	C	0	41	115	0
a11417;234	gi|356575891|ref|XP_003556070.1| PREDICTED: protein argonaute 10-like [Glycine max] e-value: 0.0 blast score: 1776	3539	G	A	0	30	72	0
a1142;634	gi|357492613|ref|XP_003616595.1| 60S acidic ribosomal protein p0 [Medicago truncatula]_x0001_gi|355517930|gb|AES99553.1| 60S acidic ribosomal protein p0 [Medicago truncatula] e-value: 0.0 blast score: 568	174	A	G	0	13	75	0
a1142;634	gi|357492613|ref|XP_003616595.1| 60S acidic ribosomal protein p0 [Medicago truncatula]_x0001_gi|355517930|gb|AES99553.1| 60S acidic ribosomal protein p0 [Medicago truncatula] e-value: 0.0 blast score: 568	409	T	A	115	7	2	295
a1142;634	gi|357492613|ref|XP_003616595.1| 60S acidic ribosomal protein p0 [Medicago truncatula]_x0001_gi|355517930|gb|AES99553.1| 60S acidic ribosomal protein p0 [Medicago truncatula] e-value: 0.0 blast score: 568	463	G	A	7	180	418	0
a1142;634	gi|357492613|ref|XP_003616595.1| 60S acidic ribosomal protein p0 [Medicago truncatula]_x0001_gi|355517930|gb|AES99553.1| 60S acidic ribosomal protein p0 [Medicago truncatula] e-value: 0.0 blast score: 568	619	G	T	282	6	3	389
a1142;634	gi|357492613|ref|XP_003616595.1| 60S acidic ribosomal protein p0 [Medicago truncatula]_x0001_gi|355517930|gb|AES99553.1| 60S acidic ribosomal protein p0 [Medicago truncatula] e-value: 0.0 blast score: 568	775	G	T	37	1	0	104
a1142;634	gi|357492613|ref|XP_003616595.1| 60S acidic ribosomal protein p0 [Medicago truncatula]_x0001_gi|355517930|gb|AES99553.1| 60S acidic ribosomal protein p0 [Medicago truncatula] e-value: 0.0 blast score: 568	835	A	T	1	59	190	0
a1142;634	gi|357492613|ref|XP_003616595.1| 60S acidic ribosomal protein p0 [Medicago truncatula]_x0001_gi|355517930|gb|AES99553.1| 60S acidic ribosomal protein p0 [Medicago truncatula] e-value: 0.0 blast score: 568	925	A	G	1	95	285	0
a1142;634	gi|357492613|ref|XP_003616595.1| 60S acidic ribosomal protein p0 [Medicago truncatula]_x0001_gi|355517930|gb|AES99553.1| 60S acidic ribosomal protein p0 [Medicago truncatula] e-value: 0.0 blast score: 568	1018	A	G	158	4	5	387
a1142;634	gi|357492613|ref|XP_003616595.1| 60S acidic ribosomal protein p0 [Medicago truncatula]_x0001_gi|355517930|gb|AES99553.1| 60S acidic ribosomal protein p0 [Medicago truncatula] e-value: 0.0 blast score: 568	1060	A	G	139	4	2	361
a1142;634	gi|357492613|ref|XP_003616595.1| 60S acidic ribosomal protein p0 [Medicago truncatula]_x0001_gi|355517930|gb|AES99553.1| 60S acidic ribosomal protein p0 [Medicago truncatula] e-value: 0.0 blast score: 568	1081	A	G	3	123	399	0
a11436;253	gi|356543494|ref|XP_003540195.1| PREDICTED: cell division cycle protein 48 homolog [Glycine max] e-value: 0.0 blast score: 1512	836	G	A	0	27	89	0
a11436;253	gi|356543494|ref|XP_003540195.1| PREDICTED: cell division cycle protein 48 homolog [Glycine max] e-value: 0.0 blast score: 1512	932	C	T	0	14	78	0
a11436;253	gi|356543494|ref|XP_003540195.1| PREDICTED: cell division cycle protein 48 homolog [Glycine max] e-value: 0.0 blast score: 1512	1691	A	G	42	0	0	92
a11436;253	gi|356543494|ref|XP_003540195.1| PREDICTED: cell division cycle protein 48 homolog [Glycine max] e-value: 0.0 blast score: 1512	1808	T	C	85	1	0	131
a11436;253	gi|356543494|ref|XP_003540195.1| PREDICTED: cell division cycle protein 48 homolog [Glycine max] e-value: 0.0 blast score: 1512	1865	C	A	1	111	154	0
a11436;253	gi|356543494|ref|XP_003540195.1| PREDICTED: cell division cycle protein 48 homolog [Glycine max] e-value: 0.0 blast score: 1512	2015	C	A	0	36	92	1
a11436;253	gi|356543494|ref|XP_003540195.1| PREDICTED: cell division cycle protein 48 homolog [Glycine max] e-value: 0.0 blast score: 1512	2033	C	T	0	23	91	0
a1144;651	gi|940288|gb|AAA74208.1| protein localized in the nucleoli of pea nuclei; ORF; putative [Pisum sativum] e-value: 0.0 blast score: 959	154	A	G	13	699	812	10
a1144;651	gi|940288|gb|AAA74208.1| protein localized in the nucleoli of pea nuclei; ORF; putative [Pisum sativum] e-value: 0.0 blast score: 959	676	T	A	0	29	98	0
a1144;651	gi|940288|gb|AAA74208.1| protein localized in the nucleoli of pea nuclei; ORF; putative [Pisum sativum] e-value: 0.0 blast score: 959	832	C	T	202	1	1	322
a1144;651	gi|940288|gb|AAA74208.1| protein localized in the nucleoli of pea nuclei; ORF; putative [Pisum sativum] e-value: 0.0 blast score: 959	1045	C	T	3	126	300	2
a1144;651	gi|940288|gb|AAA74208.1| protein localized in the nucleoli of pea nuclei; ORF; putative [Pisum sativum] e-value: 0.0 blast score: 959	1329	C	T	46	1	0	88
a1144;651	gi|940288|gb|AAA74208.1| protein localized in the nucleoli of pea nuclei; ORF; putative [Pisum sativum] e-value: 0.0 blast score: 959	1435	A	C	69	0	0	132
a1146;706	gi|357436567|ref|XP_003588559.1| BURP domain-containing protein [Medicago truncatula]_x0001_gi|217072142|gb|ACJ84431.1| unknown [Medicago truncatula]_x0001_gi|355477607|gb|AES58810.1| BURP domain-containing protein [Medicago truncatula] e-value: 5e-132 blast score: 383	582	C	A	10	145	250	4
a114647;49	gi|357465459|ref|XP_003603014.1| Patatin-like protein [Medicago truncatula]_x0001_gi|355492062|gb|AES73265.1| Patatin-like protein [Medicago truncatula] e-value: 0.0 blast score: 722	650	C	G	0	38	71	7
a11465;188	gi|357481321|ref|XP_003610946.1| 2-succinylbenzoate-CoA ligase [Medicago truncatula]_x0001_gi|355512281|gb|AES93904.1| 2-succinylbenzoate-CoA ligase [Medicago truncatula] e-value: 0.0 blast score: 996	176	A	G	0	25	61	1
a11465;188	gi|357481321|ref|XP_003610946.1| 2-succinylbenzoate-CoA ligase [Medicago truncatula]_x0001_gi|355512281|gb|AES93904.1| 2-succinylbenzoate-CoA ligase [Medicago truncatula] e-value: 0.0 blast score: 996	250	A	G	35	0	0	52
a11465;188	gi|357481321|ref|XP_003610946.1| 2-succinylbenzoate-CoA ligase [Medicago truncatula]_x0001_gi|355512281|gb|AES93904.1| 2-succinylbenzoate-CoA ligase [Medicago truncatula] e-value: 0.0 blast score: 996	264	T	C	0	30	54	0
a114705;59	NA	165	C	T	0	10	20	0
a11473;198	gi|388502404|gb|AFK39268.1| unknown [Lotus japonicus] e-value: 3e-44 blast score: 148	300	G	A	0	19	69	2
a11473;198	gi|388502404|gb|AFK39268.1| unknown [Lotus japonicus] e-value: 3e-44 blast score: 148	301	C	T	19	0	1	68
a11473;198	gi|388502404|gb|AFK39268.1| unknown [Lotus japonicus] e-value: 3e-44 blast score: 148	643	G	A	28	0	2	65
a11473;198	gi|388502404|gb|AFK39268.1| unknown [Lotus japonicus] e-value: 3e-44 blast score: 148	647	G	A	2	26	63	0
a11483;231	gi|357518823|ref|XP_003629700.1| hypothetical protein MTR_8g085580 [Medicago truncatula]_x0001_gi|355523722|gb|AET04176.1| hypothetical protein MTR_8g085580 [Medicago truncatula]_x0001_gi|388521935|gb|AFK49029.1| unknown [Medicago truncatula] e-value: 3e-90 blast score: 270	258	C	T	46	3	0	128
a11483;231	gi|357518823|ref|XP_003629700.1| hypothetical protein MTR_8g085580 [Medicago truncatula]_x0001_gi|355523722|gb|AET04176.1| hypothetical protein MTR_8g085580 [Medicago truncatula]_x0001_gi|388521935|gb|AFK49029.1| unknown [Medicago truncatula] e-value: 3e-90 blast score: 270	312	T	C	1	60	146	0
a114988;23	NA	599	G	A	0	13	24	0
a11500;146	gi|357484249|ref|XP_003612412.1| Monosaccharide-sensing protein [Medicago truncatula]_x0001_gi|355513747|gb|AES95370.1| Monosaccharide-sensing protein [Medicago truncatula] e-value: 0.0 blast score: 1261	333	T	C	14	0	0	61
a11500;146	gi|357484249|ref|XP_003612412.1| Monosaccharide-sensing protein [Medicago truncatula]_x0001_gi|355513747|gb|AES95370.1| Monosaccharide-sensing protein [Medicago truncatula] e-value: 0.0 blast score: 1261	426	A	G	0	23	86	0
a11500;146	gi|357484249|ref|XP_003612412.1| Monosaccharide-sensing protein [Medicago truncatula]_x0001_gi|355513747|gb|AES95370.1| Monosaccharide-sensing protein [Medicago truncatula] e-value: 0.0 blast score: 1261	525	C	G	24	0	2	35
a11500;146	gi|357484249|ref|XP_003612412.1| Monosaccharide-sensing protein [Medicago truncatula]_x0001_gi|355513747|gb|AES95370.1| Monosaccharide-sensing protein [Medicago truncatula] e-value: 0.0 blast score: 1261	534	G	A	19	0	0	33
a11500;146	gi|357484249|ref|XP_003612412.1| Monosaccharide-sensing protein [Medicago truncatula]_x0001_gi|355513747|gb|AES95370.1| Monosaccharide-sensing protein [Medicago truncatula] e-value: 0.0 blast score: 1261	558	G	A	0	14	21	0
a11500;146	gi|357484249|ref|XP_003612412.1| Monosaccharide-sensing protein [Medicago truncatula]_x0001_gi|355513747|gb|AES95370.1| Monosaccharide-sensing protein [Medicago truncatula] e-value: 0.0 blast score: 1261	1197	A	C	1	29	77	0
a11500;146	gi|357484249|ref|XP_003612412.1| Monosaccharide-sensing protein [Medicago truncatula]_x0001_gi|355513747|gb|AES95370.1| Monosaccharide-sensing protein [Medicago truncatula] e-value: 0.0 blast score: 1261	1206	A	G	1	23	71	0
a11500;146	gi|357484249|ref|XP_003612412.1| Monosaccharide-sensing protein [Medicago truncatula]_x0001_gi|355513747|gb|AES95370.1| Monosaccharide-sensing protein [Medicago truncatula] e-value: 0.0 blast score: 1261	1238	A	T	26	1	0	51
a11500;146	gi|357484249|ref|XP_003612412.1| Monosaccharide-sensing protein [Medicago truncatula]_x0001_gi|355513747|gb|AES95370.1| Monosaccharide-sensing protein [Medicago truncatula] e-value: 0.0 blast score: 1261	1281	C	T	15	1	0	18
a11500;146	gi|357484249|ref|XP_003612412.1| Monosaccharide-sensing protein [Medicago truncatula]_x0001_gi|355513747|gb|AES95370.1| Monosaccharide-sensing protein [Medicago truncatula] e-value: 0.0 blast score: 1261	1301	G	A	12	1	0	15
a11500;146	gi|357484249|ref|XP_003612412.1| Monosaccharide-sensing protein [Medicago truncatula]_x0001_gi|355513747|gb|AES95370.1| Monosaccharide-sensing protein [Medicago truncatula] e-value: 0.0 blast score: 1261	1422	T	G	9	0	0	19
a11500;146	gi|357484249|ref|XP_003612412.1| Monosaccharide-sensing protein [Medicago truncatula]_x0001_gi|355513747|gb|AES95370.1| Monosaccharide-sensing protein [Medicago truncatula] e-value: 0.0 blast score: 1261	1860	A	C	15	0	4	60
a11508;219	gi|357444535|ref|XP_003592545.1| ABC transporter G family member [Medicago truncatula]_x0001_gi|355481593|gb|AES62796.1| ABC transporter G family member [Medicago truncatula] e-value: 0.0 blast score: 1259	405	G	A	21	1	0	63
a11508;219	gi|357444535|ref|XP_003592545.1| ABC transporter G family member [Medicago truncatula]_x0001_gi|355481593|gb|AES62796.1| ABC transporter G family member [Medicago truncatula] e-value: 0.0 blast score: 1259	620	G	C	0	33	106	0
a11508;219	gi|357444535|ref|XP_003592545.1| ABC transporter G family member [Medicago truncatula]_x0001_gi|355481593|gb|AES62796.1| ABC transporter G family member [Medicago truncatula] e-value: 0.0 blast score: 1259	646	C	T	39	0	0	104
a11508;219	gi|357444535|ref|XP_003592545.1| ABC transporter G family member [Medicago truncatula]_x0001_gi|355481593|gb|AES62796.1| ABC transporter G family member [Medicago truncatula] e-value: 0.0 blast score: 1259	715	C	T	0	37	89	0
a11508;219	gi|357444535|ref|XP_003592545.1| ABC transporter G family member [Medicago truncatula]_x0001_gi|355481593|gb|AES62796.1| ABC transporter G family member [Medicago truncatula] e-value: 0.0 blast score: 1259	1027	G	A	33	0	0	58
a11508;219	gi|357444535|ref|XP_003592545.1| ABC transporter G family member [Medicago truncatula]_x0001_gi|355481593|gb|AES62796.1| ABC transporter G family member [Medicago truncatula] e-value: 0.0 blast score: 1259	1061	A	G	0	21	76	0
a11508;219	gi|357444535|ref|XP_003592545.1| ABC transporter G family member [Medicago truncatula]_x0001_gi|355481593|gb|AES62796.1| ABC transporter G family member [Medicago truncatula] e-value: 0.0 blast score: 1259	1441	G	A	0	71	141	2
a11508;219	gi|357444535|ref|XP_003592545.1| ABC transporter G family member [Medicago truncatula]_x0001_gi|355481593|gb|AES62796.1| ABC transporter G family member [Medicago truncatula] e-value: 0.0 blast score: 1259	1516	C	G	28	0	0	85
a11508;219	gi|357444535|ref|XP_003592545.1| ABC transporter G family member [Medicago truncatula]_x0001_gi|355481593|gb|AES62796.1| ABC transporter G family member [Medicago truncatula] e-value: 0.0 blast score: 1259	1521	G	A	25	1	0	79
a11508;219	gi|357444535|ref|XP_003592545.1| ABC transporter G family member [Medicago truncatula]_x0001_gi|355481593|gb|AES62796.1| ABC transporter G family member [Medicago truncatula] e-value: 0.0 blast score: 1259	1573	G	A	23	0	0	87
a11508;219	gi|357444535|ref|XP_003592545.1| ABC transporter G family member [Medicago truncatula]_x0001_gi|355481593|gb|AES62796.1| ABC transporter G family member [Medicago truncatula] e-value: 0.0 blast score: 1259	1582	A	G	0	20	82	0
a11508;219	gi|357444535|ref|XP_003592545.1| ABC transporter G family member [Medicago truncatula]_x0001_gi|355481593|gb|AES62796.1| ABC transporter G family member [Medicago truncatula] e-value: 0.0 blast score: 1259	1729	A	G	0	37	76	0
a11508;219	gi|357444535|ref|XP_003592545.1| ABC transporter G family member [Medicago truncatula]_x0001_gi|355481593|gb|AES62796.1| ABC transporter G family member [Medicago truncatula] e-value: 0.0 blast score: 1259	1781	C	T	0	28	46	0
a11508;219	gi|357444535|ref|XP_003592545.1| ABC transporter G family member [Medicago truncatula]_x0001_gi|355481593|gb|AES62796.1| ABC transporter G family member [Medicago truncatula] e-value: 0.0 blast score: 1259	1984	G	A	0	32	92	0
a11508;219	gi|357444535|ref|XP_003592545.1| ABC transporter G family member [Medicago truncatula]_x0001_gi|355481593|gb|AES62796.1| ABC transporter G family member [Medicago truncatula] e-value: 0.0 blast score: 1259	2056	T	C	15	0	0	63
a11508;219	gi|357444535|ref|XP_003592545.1| ABC transporter G family member [Medicago truncatula]_x0001_gi|355481593|gb|AES62796.1| ABC transporter G family member [Medicago truncatula] e-value: 0.0 blast score: 1259	2238	G	T	0	16	64	1
a11508;219	gi|357444535|ref|XP_003592545.1| ABC transporter G family member [Medicago truncatula]_x0001_gi|355481593|gb|AES62796.1| ABC transporter G family member [Medicago truncatula] e-value: 0.0 blast score: 1259	2239	C	A	0	16	67	0
a11508;219	gi|357444535|ref|XP_003592545.1| ABC transporter G family member [Medicago truncatula]_x0001_gi|355481593|gb|AES62796.1| ABC transporter G family member [Medicago truncatula] e-value: 0.0 blast score: 1259	2248	G	A	17	0	2	61
a11508;219	gi|357444535|ref|XP_003592545.1| ABC transporter G family member [Medicago truncatula]_x0001_gi|355481593|gb|AES62796.1| ABC transporter G family member [Medicago truncatula] e-value: 0.0 blast score: 1259	2308	G	A	0	12	56	0
a11508;219	gi|357444535|ref|XP_003592545.1| ABC transporter G family member [Medicago truncatula]_x0001_gi|355481593|gb|AES62796.1| ABC transporter G family member [Medicago truncatula] e-value: 0.0 blast score: 1259	2725	A	G	0	41	20	0
a11508;219	gi|357444535|ref|XP_003592545.1| ABC transporter G family member [Medicago truncatula]_x0001_gi|355481593|gb|AES62796.1| ABC transporter G family member [Medicago truncatula] e-value: 0.0 blast score: 1259	2771	G	A	27	0	0	6
a11510;219	gi|356570650|ref|XP_003553498.1| PREDICTED: target of Myb protein 1-like [Glycine max] e-value: 0.0 blast score: 557	483	T	C	0	11	67	0
a11510;219	gi|356570650|ref|XP_003553498.1| PREDICTED: target of Myb protein 1-like [Glycine max] e-value: 0.0 blast score: 557	582	G	T	0	30	79	1
a11510;219	gi|356570650|ref|XP_003553498.1| PREDICTED: target of Myb protein 1-like [Glycine max] e-value: 0.0 blast score: 557	660	G	A	1	22	65	0
a11510;219	gi|356570650|ref|XP_003553498.1| PREDICTED: target of Myb protein 1-like [Glycine max] e-value: 0.0 blast score: 557	1484	C	T	15	0	1	60
a11513;193	gi|357466057|ref|XP_003603313.1| Zinc finger protein [Medicago truncatula]_x0001_gi|355492361|gb|AES73564.1| Zinc finger protein [Medicago truncatula] e-value: 1e-86 blast score: 267	647	A	T	0	13	53	0
a11527;216	gi|255647689|gb|ACU24306.1| unknown [Glycine max] e-value: 4e-40 blast score: 137	254	G	C	65	0	0	110
a11527;216	gi|255647689|gb|ACU24306.1| unknown [Glycine max] e-value: 4e-40 blast score: 137	293	C	T	31	0	1	56
a11527;216	gi|255647689|gb|ACU24306.1| unknown [Glycine max] e-value: 4e-40 blast score: 137	468	A	G	6	0	0	10
a115299;53	NA	193	A	C	0	14	30	0
a1153;605	gi|149727702|gb|ABR28329.1| MYB transcription factor MYB2 [Medicago truncatula] e-value: 2e-158 blast score: 459	400	A	C	0	187	245	1
a1153;605	gi|149727702|gb|ABR28329.1| MYB transcription factor MYB2 [Medicago truncatula] e-value: 2e-158 blast score: 459	454	C	T	167	0	0	218
a1153;605	gi|149727702|gb|ABR28329.1| MYB transcription factor MYB2 [Medicago truncatula] e-value: 2e-158 blast score: 459	932	A	T	6	147	302	0
a1153;605	gi|149727702|gb|ABR28329.1| MYB transcription factor MYB2 [Medicago truncatula] e-value: 2e-158 blast score: 459	1653	T	C	57	3	4	129
a11530;200	gi|357484277|ref|XP_003612426.1| AT-rich interactive domain-containing protein [Medicago truncatula]_x0001_gi|355513761|gb|AES95384.1| AT-rich interactive domain-containing protein [Medicago truncatula] e-value: 0.0 blast score: 855	689	C	T	96	0	0	139
a11530;200	gi|357484277|ref|XP_003612426.1| AT-rich interactive domain-containing protein [Medicago truncatula]_x0001_gi|355513761|gb|AES95384.1| AT-rich interactive domain-containing protein [Medicago truncatula] e-value: 0.0 blast score: 855	868	T	G	34	0	0	72
a115339;45	gi|356556617|ref|XP_003546620.1| PREDICTED: uncharacterized protein LOC100780699 [Glycine max] e-value: 0.0 blast score: 482	123	C	A	1	42	64	0
a115339;45	gi|356556617|ref|XP_003546620.1| PREDICTED: uncharacterized protein LOC100780699 [Glycine max] e-value: 0.0 blast score: 482	208	T	C	21	0	0	34
a115339;45	gi|356556617|ref|XP_003546620.1| PREDICTED: uncharacterized protein LOC100780699 [Glycine max] e-value: 0.0 blast score: 482	447	A	G	6	0	0	19
a115339;45	gi|356556617|ref|XP_003546620.1| PREDICTED: uncharacterized protein LOC100780699 [Glycine max] e-value: 0.0 blast score: 482	99	C	T	3	32	53	0
a1154;721	gi|75291901|sp|Q6RVV4.1|TIC32_PEA RecName: Full=Short-chain dehydrogenase TIC 32, chloroplastic; AltName: Full=Translocon at the inner envelope membrane of chloroplasts 32; Short=PsTIC32_x0001_gi|42725482|gb|AAS38575.1| short-chain dehydrogenase Tic32 [Pisum sativum] e-value: 0.0 blast score: 625	1105	A	G	30	0	1	115
a1154;721	gi|75291901|sp|Q6RVV4.1|TIC32_PEA RecName: Full=Short-chain dehydrogenase TIC 32, chloroplastic; AltName: Full=Translocon at the inner envelope membrane of chloroplasts 32; Short=PsTIC32_x0001_gi|42725482|gb|AAS38575.1| short-chain dehydrogenase Tic32 [Pisum sativum] e-value: 0.0 blast score: 625	1111	C	T	29	0	1	117
a1154;721	gi|75291901|sp|Q6RVV4.1|TIC32_PEA RecName: Full=Short-chain dehydrogenase TIC 32, chloroplastic; AltName: Full=Translocon at the inner envelope membrane of chloroplasts 32; Short=PsTIC32_x0001_gi|42725482|gb|AAS38575.1| short-chain dehydrogenase Tic32 [Pisum sativum] e-value: 0.0 blast score: 625	1198	A	C	32	0	1	107
a11547;163	gi|357481931|ref|XP_003611251.1| UDP-glucuronate 4-epimerase [Medicago truncatula]_x0001_gi|355512586|gb|AES94209.1| UDP-glucuronate 4-epimerase [Medicago truncatula] e-value: 3e-22 blast score: 95.1	381	T	A	1	29	76	0
a11548;203	gi|357478701|ref|XP_003609636.1| 5'-AMP-activated protein kinase subunit gamma [Medicago truncatula]_x0001_gi|355510691|gb|AES91833.1| 5'-AMP-activated protein kinase subunit gamma [Medicago truncatula] e-value: 0.0 blast score: 852	193	C	T	7	0	0	15
a11551;233	gi|357511481|ref|XP_003626029.1| LIM domain and RING finger protein [Medicago truncatula]_x0001_gi|355501044|gb|AES82247.1| LIM domain and RING finger protein [Medicago truncatula] e-value: 0.0 blast score: 859	1381	G	A	32	0	3	53
a115584;43	NA	60	A	T	88	0	1	15
a1156;841	gi|388499954|gb|AFK38043.1| unknown [Medicago truncatula] e-value: 0.0 blast score: 629	123	C	A	0	13	31	0
a1156;841	gi|388499954|gb|AFK38043.1| unknown [Medicago truncatula] e-value: 0.0 blast score: 629	1066	A	G	61	0	7	60
a1156;841	gi|388499954|gb|AFK38043.1| unknown [Medicago truncatula] e-value: 0.0 blast score: 629	1216	T	C	69	0	7	113
a1156;841	gi|388499954|gb|AFK38043.1| unknown [Medicago truncatula] e-value: 0.0 blast score: 629	1279	T	C	0	23	58	0
a1156;841	gi|388499954|gb|AFK38043.1| unknown [Medicago truncatula] e-value: 0.0 blast score: 629	79	A	T	0	12	23	0
a11568;371	gi|356574783|ref|XP_003555524.1| PREDICTED: 3-ketoacyl-CoA synthase 11-like [Glycine max] e-value: 2e-32 blast score: 119	148	C	T	1	32	74	1
a11568;371	gi|356574783|ref|XP_003555524.1| PREDICTED: 3-ketoacyl-CoA synthase 11-like [Glycine max] e-value: 2e-32 blast score: 119	46	A	G	62	1	0	88
a11580;302	gi|356556535|ref|XP_003546580.1| PREDICTED: protein OS-9-like [Glycine max] e-value: 1e-177 blast score: 502	173	C	T	10	0	1	16
a11580;302	gi|356556535|ref|XP_003546580.1| PREDICTED: protein OS-9-like [Glycine max] e-value: 1e-177 blast score: 502	191	C	G	10	0	1	18
a11580;302	gi|356556535|ref|XP_003546580.1| PREDICTED: protein OS-9-like [Glycine max] e-value: 1e-177 blast score: 502	379	T	C	0	26	71	0
a11580;302	gi|356556535|ref|XP_003546580.1| PREDICTED: protein OS-9-like [Glycine max] e-value: 1e-177 blast score: 502	583	A	G	23	0	0	101
a11580;302	gi|356556535|ref|XP_003546580.1| PREDICTED: protein OS-9-like [Glycine max] e-value: 1e-177 blast score: 502	994	C	A	0	15	88	1
a11580;302	gi|356556535|ref|XP_003546580.1| PREDICTED: protein OS-9-like [Glycine max] e-value: 1e-177 blast score: 502	1075	C	T	19	0	0	98
a11580;302	gi|356556535|ref|XP_003546580.1| PREDICTED: protein OS-9-like [Glycine max] e-value: 1e-177 blast score: 502	1105	A	G	1	20	111	0
a11580;302	gi|356556535|ref|XP_003546580.1| PREDICTED: protein OS-9-like [Glycine max] e-value: 1e-177 blast score: 502	1107	T	C	1	20	113	0
a11599;214	gi|357475863|ref|XP_003608217.1| Vacuolar protein sorting-associated protein-like protein [Medicago truncatula]_x0001_gi|355509272|gb|AES90414.1| Vacuolar protein sorting-associated protein-like protein [Medicago truncatula] e-value: 1e-137 blast score: 395	199	C	T	28	0	2	82
a11599;214	gi|357475863|ref|XP_003608217.1| Vacuolar protein sorting-associated protein-like protein [Medicago truncatula]_x0001_gi|355509272|gb|AES90414.1| Vacuolar protein sorting-associated protein-like protein [Medicago truncatula] e-value: 1e-137 blast score: 395	293	A	T	29	0	0	64
a11605;246	gi|356530579|ref|XP_003533858.1| PREDICTED: NEDD8 ultimate buster 1-like [Glycine max] e-value: 0.0 blast score: 828	571	T	C	28	0	14	88
a11605;246	gi|356530579|ref|XP_003533858.1| PREDICTED: NEDD8 ultimate buster 1-like [Glycine max] e-value: 0.0 blast score: 828	1314	G	A	0	11	62	0
a11605;246	gi|356530579|ref|XP_003533858.1| PREDICTED: NEDD8 ultimate buster 1-like [Glycine max] e-value: 0.0 blast score: 828	1440	C	T	21	0	0	84
a11605;246	gi|356530579|ref|XP_003533858.1| PREDICTED: NEDD8 ultimate buster 1-like [Glycine max] e-value: 0.0 blast score: 828	1587	G	T	0	11	46	0
a11605;246	gi|356530579|ref|XP_003533858.1| PREDICTED: NEDD8 ultimate buster 1-like [Glycine max] e-value: 0.0 blast score: 828	1635	C	T	12	0	0	38
a11606;249	gi|255625751|gb|ACU13220.1| unknown [Glycine max] e-value: 1e-85 blast score: 257	553	A	T	1	42	116	0
a11612;194	gi|358345135|ref|XP_003636638.1| ABC transporter B family member [Medicago truncatula]_x0001_gi|355502573|gb|AES83776.1| ABC transporter B family member [Medicago truncatula] e-value: 0.0 blast score: 1187	291	C	T	98	0	0	86
a11612;194	gi|358345135|ref|XP_003636638.1| ABC transporter B family member [Medicago truncatula]_x0001_gi|355502573|gb|AES83776.1| ABC transporter B family member [Medicago truncatula] e-value: 0.0 blast score: 1187	366	G	C	37	0	0	49
a11612;194	gi|358345135|ref|XP_003636638.1| ABC transporter B family member [Medicago truncatula]_x0001_gi|355502573|gb|AES83776.1| ABC transporter B family member [Medicago truncatula] e-value: 0.0 blast score: 1187	815	A	T	36	0	0	27
a11612;194	gi|358345135|ref|XP_003636638.1| ABC transporter B family member [Medicago truncatula]_x0001_gi|355502573|gb|AES83776.1| ABC transporter B family member [Medicago truncatula] e-value: 0.0 blast score: 1187	1346	C	T	30	0	0	37
a11612;194	gi|358345135|ref|XP_003636638.1| ABC transporter B family member [Medicago truncatula]_x0001_gi|355502573|gb|AES83776.1| ABC transporter B family member [Medicago truncatula] e-value: 0.0 blast score: 1187	1464	G	A	10	0	0	19
a116127;53	gi|356522206|ref|XP_003529738.1| PREDICTED: uncharacterized protein LOC100791352 [Glycine max] e-value: 4e-76 blast score: 253	419	A	G	10	0	0	7
a116159;49	gi|225452218|ref|XP_002271204.1| PREDICTED: protein FAR1-RELATED SEQUENCE 5-like [Vitis vinifera] e-value: 0.0 blast score: 963	1984	G	A	9	0	0	22
a116160;38	gi|357438737|ref|XP_003589645.1| Kinase-like protein [Medicago truncatula]_x0001_gi|355478693|gb|AES59896.1| Kinase-like protein [Medicago truncatula] e-value: 0.0 blast score: 555	934	G	C	7	0	0	19
a116160;38	gi|357438737|ref|XP_003589645.1| Kinase-like protein [Medicago truncatula]_x0001_gi|355478693|gb|AES59896.1| Kinase-like protein [Medicago truncatula] e-value: 0.0 blast score: 555	1094	A	G	7	0	0	13
a11619;225	gi|357493185|ref|XP_003616881.1| Tyrosine specific protein phosphatase family protein [Medicago truncatula]_x0001_gi|355518216|gb|AES99839.1| Tyrosine specific protein phosphatase family protein [Medicago truncatula] e-value: 1e-148 blast score: 421	442	A	C	0	20	40	0
a11619;225	gi|357493185|ref|XP_003616881.1| Tyrosine specific protein phosphatase family protein [Medicago truncatula]_x0001_gi|355518216|gb|AES99839.1| Tyrosine specific protein phosphatase family protein [Medicago truncatula] e-value: 1e-148 blast score: 421	466	A	C	16	0	0	42
a11619;225	gi|357493185|ref|XP_003616881.1| Tyrosine specific protein phosphatase family protein [Medicago truncatula]_x0001_gi|355518216|gb|AES99839.1| Tyrosine specific protein phosphatase family protein [Medicago truncatula] e-value: 1e-148 blast score: 421	562	G	A	9	0	0	40
a11619;225	gi|357493185|ref|XP_003616881.1| Tyrosine specific protein phosphatase family protein [Medicago truncatula]_x0001_gi|355518216|gb|AES99839.1| Tyrosine specific protein phosphatase family protein [Medicago truncatula] e-value: 1e-148 blast score: 421	622	G	A	11	0	0	53
a11619;225	gi|357493185|ref|XP_003616881.1| Tyrosine specific protein phosphatase family protein [Medicago truncatula]_x0001_gi|355518216|gb|AES99839.1| Tyrosine specific protein phosphatase family protein [Medicago truncatula] e-value: 1e-148 blast score: 421	886	A	G	85	0	0	95
a11622;226	gi|357446711|ref|XP_003593631.1| hypothetical protein MTR_2g014360 [Medicago truncatula]_x0001_gi|355482679|gb|AES63882.1| hypothetical protein MTR_2g014360 [Medicago truncatula]_x0001_gi|388511651|gb|AFK43887.1| unknown [Medicago truncatula] e-value: 2e-87 blast score: 263	242	A	G	36	1	0	60
a11622;226	gi|357446711|ref|XP_003593631.1| hypothetical protein MTR_2g014360 [Medicago truncatula]_x0001_gi|355482679|gb|AES63882.1| hypothetical protein MTR_2g014360 [Medicago truncatula]_x0001_gi|388511651|gb|AFK43887.1| unknown [Medicago truncatula] e-value: 2e-87 blast score: 263	380	T	C	25	0	0	66
a11622;226	gi|357446711|ref|XP_003593631.1| hypothetical protein MTR_2g014360 [Medicago truncatula]_x0001_gi|355482679|gb|AES63882.1| hypothetical protein MTR_2g014360 [Medicago truncatula]_x0001_gi|388511651|gb|AFK43887.1| unknown [Medicago truncatula] e-value: 2e-87 blast score: 263	497	A	G	18	0	0	78
a11622;226	gi|357446711|ref|XP_003593631.1| hypothetical protein MTR_2g014360 [Medicago truncatula]_x0001_gi|355482679|gb|AES63882.1| hypothetical protein MTR_2g014360 [Medicago truncatula]_x0001_gi|388511651|gb|AFK43887.1| unknown [Medicago truncatula] e-value: 2e-87 blast score: 263	578	C	T	0	13	29	0
a11628;244	gi|356513373|ref|XP_003525388.1| PREDICTED: uncharacterized protein LOC100791666 [Glycine max] e-value: 0.0 blast score: 595	340	G	A	0	82	114	0
a11628;244	gi|356513373|ref|XP_003525388.1| PREDICTED: uncharacterized protein LOC100791666 [Glycine max] e-value: 0.0 blast score: 595	478	G	A	138	0	0	149
a1163;758	gi|357453895|ref|XP_003597228.1| 4-hydroxy-3-methylbut-2-en-1-yl diphosphate synthase [Medicago truncatula]_x0001_gi|355486276|gb|AES67479.1| 4-hydroxy-3-methylbut-2-en-1-yl diphosphate synthase [Medicago truncatula] e-value: 0.0 blast score: 1386	250	G	C	42	0	0	97
a116349;35	NA	592	C	T	0	11	33	0
a11646;144	gi|357454387|ref|XP_003597474.1| Pre-mRNA-splicing factor ATP-dependent RNA helicase PRP16 [Medicago truncatula]_x0001_gi|355486522|gb|AES67725.1| Pre-mRNA-splicing factor ATP-dependent RNA helicase PRP16 [Medicago truncatula] e-value: 0.0 blast score: 2171	166	A	T	7	0	0	27
a11646;144	gi|357454387|ref|XP_003597474.1| Pre-mRNA-splicing factor ATP-dependent RNA helicase PRP16 [Medicago truncatula]_x0001_gi|355486522|gb|AES67725.1| Pre-mRNA-splicing factor ATP-dependent RNA helicase PRP16 [Medicago truncatula] e-value: 0.0 blast score: 2171	934	T	C	0	18	40	0
a11646;144	gi|357454387|ref|XP_003597474.1| Pre-mRNA-splicing factor ATP-dependent RNA helicase PRP16 [Medicago truncatula]_x0001_gi|355486522|gb|AES67725.1| Pre-mRNA-splicing factor ATP-dependent RNA helicase PRP16 [Medicago truncatula] e-value: 0.0 blast score: 2171	1021	C	T	1	28	32	0
a11646;144	gi|357454387|ref|XP_003597474.1| Pre-mRNA-splicing factor ATP-dependent RNA helicase PRP16 [Medicago truncatula]_x0001_gi|355486522|gb|AES67725.1| Pre-mRNA-splicing factor ATP-dependent RNA helicase PRP16 [Medicago truncatula] e-value: 0.0 blast score: 2171	1861	G	A	0	12	38	0
a11646;144	gi|357454387|ref|XP_003597474.1| Pre-mRNA-splicing factor ATP-dependent RNA helicase PRP16 [Medicago truncatula]_x0001_gi|355486522|gb|AES67725.1| Pre-mRNA-splicing factor ATP-dependent RNA helicase PRP16 [Medicago truncatula] e-value: 0.0 blast score: 2171	1897	G	A	11	0	0	32
a11646;144	gi|357454387|ref|XP_003597474.1| Pre-mRNA-splicing factor ATP-dependent RNA helicase PRP16 [Medicago truncatula]_x0001_gi|355486522|gb|AES67725.1| Pre-mRNA-splicing factor ATP-dependent RNA helicase PRP16 [Medicago truncatula] e-value: 0.0 blast score: 2171	2083	T	G	0	15	42	0
a11646;144	gi|357454387|ref|XP_003597474.1| Pre-mRNA-splicing factor ATP-dependent RNA helicase PRP16 [Medicago truncatula]_x0001_gi|355486522|gb|AES67725.1| Pre-mRNA-splicing factor ATP-dependent RNA helicase PRP16 [Medicago truncatula] e-value: 0.0 blast score: 2171	2296	A	T	24	0	0	73
a11646;144	gi|357454387|ref|XP_003597474.1| Pre-mRNA-splicing factor ATP-dependent RNA helicase PRP16 [Medicago truncatula]_x0001_gi|355486522|gb|AES67725.1| Pre-mRNA-splicing factor ATP-dependent RNA helicase PRP16 [Medicago truncatula] e-value: 0.0 blast score: 2171	2395	A	G	0	20	46	1
a11646;144	gi|357454387|ref|XP_003597474.1| Pre-mRNA-splicing factor ATP-dependent RNA helicase PRP16 [Medicago truncatula]_x0001_gi|355486522|gb|AES67725.1| Pre-mRNA-splicing factor ATP-dependent RNA helicase PRP16 [Medicago truncatula] e-value: 0.0 blast score: 2171	2413	C	A	13	0	1	34
a11646;144	gi|357454387|ref|XP_003597474.1| Pre-mRNA-splicing factor ATP-dependent RNA helicase PRP16 [Medicago truncatula]_x0001_gi|355486522|gb|AES67725.1| Pre-mRNA-splicing factor ATP-dependent RNA helicase PRP16 [Medicago truncatula] e-value: 0.0 blast score: 2171	2638	T	C	17	0	0	73
a11646;144	gi|357454387|ref|XP_003597474.1| Pre-mRNA-splicing factor ATP-dependent RNA helicase PRP16 [Medicago truncatula]_x0001_gi|355486522|gb|AES67725.1| Pre-mRNA-splicing factor ATP-dependent RNA helicase PRP16 [Medicago truncatula] e-value: 0.0 blast score: 2171	2878	G	A	0	18	46	2
a11646;144	gi|357454387|ref|XP_003597474.1| Pre-mRNA-splicing factor ATP-dependent RNA helicase PRP16 [Medicago truncatula]_x0001_gi|355486522|gb|AES67725.1| Pre-mRNA-splicing factor ATP-dependent RNA helicase PRP16 [Medicago truncatula] e-value: 0.0 blast score: 2171	2983	G	A	0	18	50	0
a11646;144	gi|357454387|ref|XP_003597474.1| Pre-mRNA-splicing factor ATP-dependent RNA helicase PRP16 [Medicago truncatula]_x0001_gi|355486522|gb|AES67725.1| Pre-mRNA-splicing factor ATP-dependent RNA helicase PRP16 [Medicago truncatula] e-value: 0.0 blast score: 2171	3064	C	T	24	0	0	60
a11646;144	gi|357454387|ref|XP_003597474.1| Pre-mRNA-splicing factor ATP-dependent RNA helicase PRP16 [Medicago truncatula]_x0001_gi|355486522|gb|AES67725.1| Pre-mRNA-splicing factor ATP-dependent RNA helicase PRP16 [Medicago truncatula] e-value: 0.0 blast score: 2171	3235	C	T	17	0	0	23
a11646;144	gi|357454387|ref|XP_003597474.1| Pre-mRNA-splicing factor ATP-dependent RNA helicase PRP16 [Medicago truncatula]_x0001_gi|355486522|gb|AES67725.1| Pre-mRNA-splicing factor ATP-dependent RNA helicase PRP16 [Medicago truncatula] e-value: 0.0 blast score: 2171	3328	A	G	0	54	75	2
a11646;144	gi|357454387|ref|XP_003597474.1| Pre-mRNA-splicing factor ATP-dependent RNA helicase PRP16 [Medicago truncatula]_x0001_gi|355486522|gb|AES67725.1| Pre-mRNA-splicing factor ATP-dependent RNA helicase PRP16 [Medicago truncatula] e-value: 0.0 blast score: 2171	3361	G	C	0	68	87	2
a11646;144	gi|357454387|ref|XP_003597474.1| Pre-mRNA-splicing factor ATP-dependent RNA helicase PRP16 [Medicago truncatula]_x0001_gi|355486522|gb|AES67725.1| Pre-mRNA-splicing factor ATP-dependent RNA helicase PRP16 [Medicago truncatula] e-value: 0.0 blast score: 2171	3385	T	G	0	54	94	3
a11646;144	gi|357454387|ref|XP_003597474.1| Pre-mRNA-splicing factor ATP-dependent RNA helicase PRP16 [Medicago truncatula]_x0001_gi|355486522|gb|AES67725.1| Pre-mRNA-splicing factor ATP-dependent RNA helicase PRP16 [Medicago truncatula] e-value: 0.0 blast score: 2171	3679	G	T	136	2	0	142
a11646;144	gi|357454387|ref|XP_003597474.1| Pre-mRNA-splicing factor ATP-dependent RNA helicase PRP16 [Medicago truncatula]_x0001_gi|355486522|gb|AES67725.1| Pre-mRNA-splicing factor ATP-dependent RNA helicase PRP16 [Medicago truncatula] e-value: 0.0 blast score: 2171	4157	G	A	8	0	0	37
a11657;189	gi|356543696|ref|XP_003540296.1| PREDICTED: isoleucyl-tRNA synthetase, cytoplasmic-like [Glycine max] e-value: 0.0 blast score: 2171	760	T	C	14	0	0	39
a11657;189	gi|356543696|ref|XP_003540296.1| PREDICTED: isoleucyl-tRNA synthetase, cytoplasmic-like [Glycine max] e-value: 0.0 blast score: 2171	997	A	G	0	29	75	0
a11657;189	gi|356543696|ref|XP_003540296.1| PREDICTED: isoleucyl-tRNA synthetase, cytoplasmic-like [Glycine max] e-value: 0.0 blast score: 2171	1243	T	C	0	23	71	0
a11657;189	gi|356543696|ref|XP_003540296.1| PREDICTED: isoleucyl-tRNA synthetase, cytoplasmic-like [Glycine max] e-value: 0.0 blast score: 2171	1459	G	C	8	0	0	53
a11657;189	gi|356543696|ref|XP_003540296.1| PREDICTED: isoleucyl-tRNA synthetase, cytoplasmic-like [Glycine max] e-value: 0.0 blast score: 2171	1726	A	C	0	17	48	0
a11657;189	gi|356543696|ref|XP_003540296.1| PREDICTED: isoleucyl-tRNA synthetase, cytoplasmic-like [Glycine max] e-value: 0.0 blast score: 2171	3438	G	T	77	1	0	116
a11657;189	gi|356543696|ref|XP_003540296.1| PREDICTED: isoleucyl-tRNA synthetase, cytoplasmic-like [Glycine max] e-value: 0.0 blast score: 2171	3439	C	A	81	0	0	116
a11657;189	gi|356543696|ref|XP_003540296.1| PREDICTED: isoleucyl-tRNA synthetase, cytoplasmic-like [Glycine max] e-value: 0.0 blast score: 2171	3532	C	T	68	0	0	138
a11657;189	gi|356543696|ref|XP_003540296.1| PREDICTED: isoleucyl-tRNA synthetase, cytoplasmic-like [Glycine max] e-value: 0.0 blast score: 2171	3553	C	T	0	56	124	1
a11657;189	gi|356543696|ref|XP_003540296.1| PREDICTED: isoleucyl-tRNA synthetase, cytoplasmic-like [Glycine max] e-value: 0.0 blast score: 2171	3640	C	G	49	0	0	105
a11657;189	gi|356543696|ref|XP_003540296.1| PREDICTED: isoleucyl-tRNA synthetase, cytoplasmic-like [Glycine max] e-value: 0.0 blast score: 2171	3712	G	A	0	71	144	0
a11663;213	gi|356544200|ref|XP_003540542.1| PREDICTED: uncharacterized protein LOC100791651 [Glycine max] e-value: 0.0 blast score: 743	105	G	C	17	0	0	57
a11663;213	gi|356544200|ref|XP_003540542.1| PREDICTED: uncharacterized protein LOC100791651 [Glycine max] e-value: 0.0 blast score: 743	141	A	C	23	0	0	85
a11663;213	gi|356544200|ref|XP_003540542.1| PREDICTED: uncharacterized protein LOC100791651 [Glycine max] e-value: 0.0 blast score: 743	158	G	A	20	0	0	84
a11663;213	gi|356544200|ref|XP_003540542.1| PREDICTED: uncharacterized protein LOC100791651 [Glycine max] e-value: 0.0 blast score: 743	186	C	T	0	15	76	0
a11663;213	gi|356544200|ref|XP_003540542.1| PREDICTED: uncharacterized protein LOC100791651 [Glycine max] e-value: 0.0 blast score: 743	782	A	G	42	0	0	83
a11668;170	gi|225450791|ref|XP_002283842.1| PREDICTED: translationally-controlled tumor protein homolog isoform 1 [Vitis vinifera] e-value: 4e-115 blast score: 335	424	T	C	0	21	33	0
a11668;170	gi|225450791|ref|XP_002283842.1| PREDICTED: translationally-controlled tumor protein homolog isoform 1 [Vitis vinifera] e-value: 4e-115 blast score: 335	442	A	G	0	21	33	0
a11668;170	gi|225450791|ref|XP_002283842.1| PREDICTED: translationally-controlled tumor protein homolog isoform 1 [Vitis vinifera] e-value: 4e-115 blast score: 335	607	C	T	29	0	1	46
a11670;228	gi|356525831|ref|XP_003531525.1| PREDICTED: ubiquitin carboxyl-terminal hydrolase 25-like [Glycine max] e-value: 0.0 blast score: 912	960	A	G	21	0	0	39
a11670;228	gi|356525831|ref|XP_003531525.1| PREDICTED: ubiquitin carboxyl-terminal hydrolase 25-like [Glycine max] e-value: 0.0 blast score: 912	998	C	G	16	0	0	38
a11670;228	gi|356525831|ref|XP_003531525.1| PREDICTED: ubiquitin carboxyl-terminal hydrolase 25-like [Glycine max] e-value: 0.0 blast score: 912	1544	A	G	0	11	39	0
a11670;228	gi|356525831|ref|XP_003531525.1| PREDICTED: ubiquitin carboxyl-terminal hydrolase 25-like [Glycine max] e-value: 0.0 blast score: 912	2026	A	G	0	37	51	0
a11675;195	gi|356495091|ref|XP_003516414.1| PREDICTED: uncharacterized protein LOC100814240 [Glycine max] e-value: 0.0 blast score: 1897	423	G	C	19	0	0	90
a11675;195	gi|356495091|ref|XP_003516414.1| PREDICTED: uncharacterized protein LOC100814240 [Glycine max] e-value: 0.0 blast score: 1897	593	T	C	14	0	1	50
a11675;195	gi|356495091|ref|XP_003516414.1| PREDICTED: uncharacterized protein LOC100814240 [Glycine max] e-value: 0.0 blast score: 1897	1207	G	A	20	0	0	66
a11675;195	gi|356495091|ref|XP_003516414.1| PREDICTED: uncharacterized protein LOC100814240 [Glycine max] e-value: 0.0 blast score: 1897	1435	G	A	21	0	0	58
a11675;195	gi|356495091|ref|XP_003516414.1| PREDICTED: uncharacterized protein LOC100814240 [Glycine max] e-value: 0.0 blast score: 1897	1510	C	A	41	2	0	75
a11675;195	gi|356495091|ref|XP_003516414.1| PREDICTED: uncharacterized protein LOC100814240 [Glycine max] e-value: 0.0 blast score: 1897	1574	G	A	0	20	62	2
a11675;195	gi|356495091|ref|XP_003516414.1| PREDICTED: uncharacterized protein LOC100814240 [Glycine max] e-value: 0.0 blast score: 1897	2290	T	C	1	20	76	0
a11675;195	gi|356495091|ref|XP_003516414.1| PREDICTED: uncharacterized protein LOC100814240 [Glycine max] e-value: 0.0 blast score: 1897	2625	A	G	18	2	2	41
a11675;195	gi|356495091|ref|XP_003516414.1| PREDICTED: uncharacterized protein LOC100814240 [Glycine max] e-value: 0.0 blast score: 1897	2932	G	A	9	0	0	39
a11675;195	gi|356495091|ref|XP_003516414.1| PREDICTED: uncharacterized protein LOC100814240 [Glycine max] e-value: 0.0 blast score: 1897	3261	G	A	7	0	0	34
a11675;195	gi|356495091|ref|XP_003516414.1| PREDICTED: uncharacterized protein LOC100814240 [Glycine max] e-value: 0.0 blast score: 1897	3452	T	A	18	0	0	51
a11675;195	gi|356495091|ref|XP_003516414.1| PREDICTED: uncharacterized protein LOC100814240 [Glycine max] e-value: 0.0 blast score: 1897	3453	G	A	18	0	0	51
a11675;195	gi|356495091|ref|XP_003516414.1| PREDICTED: uncharacterized protein LOC100814240 [Glycine max] e-value: 0.0 blast score: 1897	3686	T	C	0	13	87	0
a11675;195	gi|356495091|ref|XP_003516414.1| PREDICTED: uncharacterized protein LOC100814240 [Glycine max] e-value: 0.0 blast score: 1897	3757	G	A	14	0	0	70
a11675;195	gi|356495091|ref|XP_003516414.1| PREDICTED: uncharacterized protein LOC100814240 [Glycine max] e-value: 0.0 blast score: 1897	3839	T	A	15	0	0	39
a11675;195	gi|356495091|ref|XP_003516414.1| PREDICTED: uncharacterized protein LOC100814240 [Glycine max] e-value: 0.0 blast score: 1897	4366	C	T	34	0	0	79
a11675;195	gi|356495091|ref|XP_003516414.1| PREDICTED: uncharacterized protein LOC100814240 [Glycine max] e-value: 0.0 blast score: 1897	4681	T	G	0	21	68	0
a11675;195	gi|356495091|ref|XP_003516414.1| PREDICTED: uncharacterized protein LOC100814240 [Glycine max] e-value: 0.0 blast score: 1897	4888	A	G	31	0	0	80
a11678;210	gi|357439791|ref|XP_003590173.1| TPR repeat-containing protein, putative [Medicago truncatula]_x0001_gi|355479221|gb|AES60424.1| TPR repeat-containing protein, putative [Medicago truncatula] e-value: 0.0 blast score: 1522	1277	C	T	34	0	0	82
a11683;228	gi|357463073|ref|XP_003601818.1| hypothetical protein MTR_3g085720 [Medicago truncatula]_x0001_gi|355490866|gb|AES72069.1| hypothetical protein MTR_3g085720 [Medicago truncatula]_x0001_gi|388500568|gb|AFK38350.1| unknown [Medicago truncatula] e-value: 1e-95 blast score: 286	185	T	C	90	1	1	69
a11683;228	gi|357463073|ref|XP_003601818.1| hypothetical protein MTR_3g085720 [Medicago truncatula]_x0001_gi|355490866|gb|AES72069.1| hypothetical protein MTR_3g085720 [Medicago truncatula]_x0001_gi|388500568|gb|AFK38350.1| unknown [Medicago truncatula] e-value: 1e-95 blast score: 286	213	C	T	116	1	0	98
a11683;228	gi|357463073|ref|XP_003601818.1| hypothetical protein MTR_3g085720 [Medicago truncatula]_x0001_gi|355490866|gb|AES72069.1| hypothetical protein MTR_3g085720 [Medicago truncatula]_x0001_gi|388500568|gb|AFK38350.1| unknown [Medicago truncatula] e-value: 1e-95 blast score: 286	349	T	C	23	2	0	58
a11683;228	gi|357463073|ref|XP_003601818.1| hypothetical protein MTR_3g085720 [Medicago truncatula]_x0001_gi|355490866|gb|AES72069.1| hypothetical protein MTR_3g085720 [Medicago truncatula]_x0001_gi|388500568|gb|AFK38350.1| unknown [Medicago truncatula] e-value: 1e-95 blast score: 286	379	G	T	1	17	49	0
a11684;185	gi|357519765|ref|XP_003630171.1| hypothetical protein MTR_8g092560 [Medicago truncatula]_x0001_gi|355524193|gb|AET04647.1| hypothetical protein MTR_8g092560 [Medicago truncatula] e-value: 1e-128 blast score: 379	1359	C	T	0	18	48	0
a11685;186	gi|357499069|ref|XP_003619823.1| Prostaglandin E synthase [Medicago truncatula]_x0001_gi|355494838|gb|AES76041.1| Prostaglandin E synthase [Medicago truncatula] e-value: 0.0 blast score: 568	223	T	C	8	0	0	15
a11685;186	gi|357499069|ref|XP_003619823.1| Prostaglandin E synthase [Medicago truncatula]_x0001_gi|355494838|gb|AES76041.1| Prostaglandin E synthase [Medicago truncatula] e-value: 0.0 blast score: 568	607	G	C	1	55	139	1
a11685;186	gi|357499069|ref|XP_003619823.1| Prostaglandin E synthase [Medicago truncatula]_x0001_gi|355494838|gb|AES76041.1| Prostaglandin E synthase [Medicago truncatula] e-value: 0.0 blast score: 568	1234	G	A	27	2	0	69
a11685;186	gi|357499069|ref|XP_003619823.1| Prostaglandin E synthase [Medicago truncatula]_x0001_gi|355494838|gb|AES76041.1| Prostaglandin E synthase [Medicago truncatula] e-value: 0.0 blast score: 568	1315	G	T	0	42	54	0
a11685;186	gi|357499069|ref|XP_003619823.1| Prostaglandin E synthase [Medicago truncatula]_x0001_gi|355494838|gb|AES76041.1| Prostaglandin E synthase [Medicago truncatula] e-value: 0.0 blast score: 568	1326	T	A	0	43	53	0
a11685;186	gi|357499069|ref|XP_003619823.1| Prostaglandin E synthase [Medicago truncatula]_x0001_gi|355494838|gb|AES76041.1| Prostaglandin E synthase [Medicago truncatula] e-value: 0.0 blast score: 568	1408	G	C	68	0	1	142
a11685;186	gi|357499069|ref|XP_003619823.1| Prostaglandin E synthase [Medicago truncatula]_x0001_gi|355494838|gb|AES76041.1| Prostaglandin E synthase [Medicago truncatula] e-value: 0.0 blast score: 568	1445	G	A	0	95	194	0
a11685;186	gi|357499069|ref|XP_003619823.1| Prostaglandin E synthase [Medicago truncatula]_x0001_gi|355494838|gb|AES76041.1| Prostaglandin E synthase [Medicago truncatula] e-value: 0.0 blast score: 568	1453	G	T	96	0	0	183
a11685;186	gi|357499069|ref|XP_003619823.1| Prostaglandin E synthase [Medicago truncatula]_x0001_gi|355494838|gb|AES76041.1| Prostaglandin E synthase [Medicago truncatula] e-value: 0.0 blast score: 568	1526	G	C	47	0	0	99
a11685;186	gi|357499069|ref|XP_003619823.1| Prostaglandin E synthase [Medicago truncatula]_x0001_gi|355494838|gb|AES76041.1| Prostaglandin E synthase [Medicago truncatula] e-value: 0.0 blast score: 568	1565	C	G	1	22	66	0
a11685;186	gi|357499069|ref|XP_003619823.1| Prostaglandin E synthase [Medicago truncatula]_x0001_gi|355494838|gb|AES76041.1| Prostaglandin E synthase [Medicago truncatula] e-value: 0.0 blast score: 568	1582	T	C	1	18	58	0
a11696;306	gi|217072254|gb|ACJ84487.1| unknown [Medicago truncatula] e-value: 7e-161 blast score: 462	106	A	G	14	0	1	43
a11700;246	gi|358348140|ref|XP_003638107.1| Protein hemK [Medicago truncatula]_x0001_gi|355504042|gb|AES85245.1| Protein hemK [Medicago truncatula] e-value: 0.0 blast score: 634	468	G	C	44	0	1	52
a117011;28	gi|358346233|ref|XP_003637174.1| LRR receptor-like serine/threonine-protein kinase FEI [Medicago truncatula]_x0001_gi|355503109|gb|AES84312.1| LRR receptor-like serine/threonine-protein kinase FEI [Medicago truncatula] e-value: 0.0 blast score: 1056	2303	G	C	7	0	0	29
a117011;28	gi|358346233|ref|XP_003637174.1| LRR receptor-like serine/threonine-protein kinase FEI [Medicago truncatula]_x0001_gi|355503109|gb|AES84312.1| LRR receptor-like serine/threonine-protein kinase FEI [Medicago truncatula] e-value: 0.0 blast score: 1056	2310	A	G	7	0	0	28
a1172;360	gi|217071236|gb|ACJ83978.1| unknown [Medicago truncatula] e-value: 2e-52 blast score: 168	304	G	A	30	0	0	42
a11725;238	gi|357446579|ref|XP_003593565.1| Fatty acid oxidation complex subunit alpha [Medicago truncatula]_x0001_gi|355482613|gb|AES63816.1| Fatty acid oxidation complex subunit alpha [Medicago truncatula] e-value: 8e-21 blast score: 84.7	75	T	C	1	36	124	3
a117250;32	NA	206	G	C	0	13	51	0
a117250;32	NA	268	G	C	0	13	32	1
a117250;32	NA	279	T	C	7	0	0	15
a11738;220	gi|357500153|ref|XP_003620365.1| Poly(A) polymerase [Medicago truncatula]_x0001_gi|355495380|gb|AES76583.1| Poly(A) polymerase [Medicago truncatula] e-value: 0.0 blast score: 1359	1696	G	A	9	0	0	30
a11738;220	gi|357500153|ref|XP_003620365.1| Poly(A) polymerase [Medicago truncatula]_x0001_gi|355495380|gb|AES76583.1| Poly(A) polymerase [Medicago truncatula] e-value: 0.0 blast score: 1359	3210	G	C	0	11	29	0
a11738;220	gi|357500153|ref|XP_003620365.1| Poly(A) polymerase [Medicago truncatula]_x0001_gi|355495380|gb|AES76583.1| Poly(A) polymerase [Medicago truncatula] e-value: 0.0 blast score: 1359	3287	C	T	16	0	0	36
a11748;237	gi|357478943|ref|XP_003609757.1| Zinc finger CCHC domain-containing protein [Medicago truncatula]_x0001_gi|355510812|gb|AES91954.1| Zinc finger CCHC domain-containing protein [Medicago truncatula] e-value: 3e-137 blast score: 398	366	A	G	1	49	110	0
a11748;237	gi|357478943|ref|XP_003609757.1| Zinc finger CCHC domain-containing protein [Medicago truncatula]_x0001_gi|355510812|gb|AES91954.1| Zinc finger CCHC domain-containing protein [Medicago truncatula] e-value: 3e-137 blast score: 398	635	G	A	0	52	95	1
a11748;237	gi|357478943|ref|XP_003609757.1| Zinc finger CCHC domain-containing protein [Medicago truncatula]_x0001_gi|355510812|gb|AES91954.1| Zinc finger CCHC domain-containing protein [Medicago truncatula] e-value: 3e-137 blast score: 398	1281	T	A	0	16	41	0
a11752;182	gi|358248552|ref|NP_001239645.1| uncharacterized protein LOC100789509 [Glycine max]_x0001_gi|255639495|gb|ACU20042.1| unknown [Glycine max] e-value: 0.0 blast score: 790	197	C	A	8	0	1	47
a11752;182	gi|358248552|ref|NP_001239645.1| uncharacterized protein LOC100789509 [Glycine max]_x0001_gi|255639495|gb|ACU20042.1| unknown [Glycine max] e-value: 0.0 blast score: 790	711	G	A	12	0	0	61
a11752;182	gi|358248552|ref|NP_001239645.1| uncharacterized protein LOC100789509 [Glycine max]_x0001_gi|255639495|gb|ACU20042.1| unknown [Glycine max] e-value: 0.0 blast score: 790	829	C	T	0	10	109	0
a11757;200	gi|357508347|ref|XP_003624462.1| hypothetical protein MTR_7g083590 [Medicago truncatula]_x0001_gi|355499477|gb|AES80680.1| hypothetical protein MTR_7g083590 [Medicago truncatula] e-value: 2e-53 blast score: 181	190	G	A	1	26	52	0
a11757;200	gi|357508347|ref|XP_003624462.1| hypothetical protein MTR_7g083590 [Medicago truncatula]_x0001_gi|355499477|gb|AES80680.1| hypothetical protein MTR_7g083590 [Medicago truncatula] e-value: 2e-53 blast score: 181	328	C	T	132	0	0	111
a11757;200	gi|357508347|ref|XP_003624462.1| hypothetical protein MTR_7g083590 [Medicago truncatula]_x0001_gi|355499477|gb|AES80680.1| hypothetical protein MTR_7g083590 [Medicago truncatula] e-value: 2e-53 blast score: 181	442	G	T	0	74	110	2
a11757;200	gi|357508347|ref|XP_003624462.1| hypothetical protein MTR_7g083590 [Medicago truncatula]_x0001_gi|355499477|gb|AES80680.1| hypothetical protein MTR_7g083590 [Medicago truncatula] e-value: 2e-53 blast score: 181	498	T	G	1	51	98	1
a11757;200	gi|357508347|ref|XP_003624462.1| hypothetical protein MTR_7g083590 [Medicago truncatula]_x0001_gi|355499477|gb|AES80680.1| hypothetical protein MTR_7g083590 [Medicago truncatula] e-value: 2e-53 blast score: 181	572	C	G	106	0	0	132
a11757;200	gi|357508347|ref|XP_003624462.1| hypothetical protein MTR_7g083590 [Medicago truncatula]_x0001_gi|355499477|gb|AES80680.1| hypothetical protein MTR_7g083590 [Medicago truncatula] e-value: 2e-53 blast score: 181	574	G	C	106	0	1	131
a11757;200	gi|357508347|ref|XP_003624462.1| hypothetical protein MTR_7g083590 [Medicago truncatula]_x0001_gi|355499477|gb|AES80680.1| hypothetical protein MTR_7g083590 [Medicago truncatula] e-value: 2e-53 blast score: 181	662	C	A	84	1	1	139
a11757;200	gi|357508347|ref|XP_003624462.1| hypothetical protein MTR_7g083590 [Medicago truncatula]_x0001_gi|355499477|gb|AES80680.1| hypothetical protein MTR_7g083590 [Medicago truncatula] e-value: 2e-53 blast score: 181	665	C	T	0	85	144	0
a11757;200	gi|357508347|ref|XP_003624462.1| hypothetical protein MTR_7g083590 [Medicago truncatula]_x0001_gi|355499477|gb|AES80680.1| hypothetical protein MTR_7g083590 [Medicago truncatula] e-value: 2e-53 blast score: 181	674	G	A	0	99	145	0
a117615;32	NA	112	A	G	0	19	56	1
a117615;32	NA	190	C	T	1	36	70	1
a117702;17	gi|147828210|emb|CAN71108.1| hypothetical protein VITISV_001478 [Vitis vinifera] e-value: 6e-28 blast score: 125	665	C	A	32	0	0	35
a117702;17	gi|147828210|emb|CAN71108.1| hypothetical protein VITISV_001478 [Vitis vinifera] e-value: 6e-28 blast score: 125	706	G	A	0	30	43	0
a11776;262	gi|357463247|ref|XP_003601905.1| hypothetical protein MTR_3g086650 [Medicago truncatula]_x0001_gi|217075456|gb|ACJ86088.1| unknown [Medicago truncatula]_x0001_gi|355490953|gb|AES72156.1| hypothetical protein MTR_3g086650 [Medicago truncatula]_x0001_gi|388503402|gb|AFK39767.1| unknown [Medicago truncatula] e-value: 4e-04 blast score: 40.4	58	C	G	6	0	0	39
a11780;244	gi|388491774|gb|AFK33953.1| unknown [Medicago truncatula] e-value: 6e-144 blast score: 414	201	T	A	0	17	51	0
a11807;192	gi|356498681|ref|XP_003518178.1| PREDICTED: OTU domain-containing protein DDB_G0284757-like [Glycine max] e-value: 2e-150 blast score: 431	191	G	A	6	0	0	43
a11807;192	gi|356498681|ref|XP_003518178.1| PREDICTED: OTU domain-containing protein DDB_G0284757-like [Glycine max] e-value: 2e-150 blast score: 431	326	G	A	40	0	0	98
a11807;192	gi|356498681|ref|XP_003518178.1| PREDICTED: OTU domain-containing protein DDB_G0284757-like [Glycine max] e-value: 2e-150 blast score: 431	357	G	A	26	0	1	78
a11807;192	gi|356498681|ref|XP_003518178.1| PREDICTED: OTU domain-containing protein DDB_G0284757-like [Glycine max] e-value: 2e-150 blast score: 431	1137	T	G	6	0	0	25
a1182;288	gi|356544410|ref|XP_003540644.1| PREDICTED: uncharacterized protein LOC100807199 [Glycine max] e-value: 0.0 blast score: 901	2362	G	A	19	0	0	22
a1182;288	gi|356544410|ref|XP_003540644.1| PREDICTED: uncharacterized protein LOC100807199 [Glycine max] e-value: 0.0 blast score: 901	2414	T	C	45	0	2	47
a1182;288	gi|356544410|ref|XP_003540644.1| PREDICTED: uncharacterized protein LOC100807199 [Glycine max] e-value: 0.0 blast score: 901	2415	A	T	1	44	51	0
a1182;288	gi|356544410|ref|XP_003540644.1| PREDICTED: uncharacterized protein LOC100807199 [Glycine max] e-value: 0.0 blast score: 901	2548	G	A	0	137	258	2
a1182;288	gi|356544410|ref|XP_003540644.1| PREDICTED: uncharacterized protein LOC100807199 [Glycine max] e-value: 0.0 blast score: 901	2581	G	A	182	4	3	394
a1182;288	gi|356544410|ref|XP_003540644.1| PREDICTED: uncharacterized protein LOC100807199 [Glycine max] e-value: 0.0 blast score: 901	2751	T	C	226	7	3	424
a1182;288	gi|356544410|ref|XP_003540644.1| PREDICTED: uncharacterized protein LOC100807199 [Glycine max] e-value: 0.0 blast score: 901	2764	G	A	3	177	411	4
a1182;288	gi|356544410|ref|XP_003540644.1| PREDICTED: uncharacterized protein LOC100807199 [Glycine max] e-value: 0.0 blast score: 901	3208	A	G	157	0	1	166
a1182;288	gi|356544410|ref|XP_003540644.1| PREDICTED: uncharacterized protein LOC100807199 [Glycine max] e-value: 0.0 blast score: 901	3285	A	G	43	0	0	10
a1182;288	gi|356544410|ref|XP_003540644.1| PREDICTED: uncharacterized protein LOC100807199 [Glycine max] e-value: 0.0 blast score: 901	3307	G	A	19	0	0	16
a1182;288	gi|356544410|ref|XP_003540644.1| PREDICTED: uncharacterized protein LOC100807199 [Glycine max] e-value: 0.0 blast score: 901	3335	C	G	0	13	16	0
a11826;138	gi|358346762|ref|XP_003637434.1| Ethylene responsive transcription factor 2a [Medicago truncatula]_x0001_gi|355503369|gb|AES84572.1| Ethylene responsive transcription factor 2a [Medicago truncatula] e-value: 1e-111 blast score: 345	522	T	C	17	0	0	39
a11833;221	gi|357449021|ref|XP_003594786.1| Phosducin-like protein [Medicago truncatula]_x0001_gi|355483834|gb|AES65037.1| Phosducin-like protein [Medicago truncatula] e-value: 2e-175 blast score: 493	155	A	T	24	0	0	21
a11833;221	gi|357449021|ref|XP_003594786.1| Phosducin-like protein [Medicago truncatula]_x0001_gi|355483834|gb|AES65037.1| Phosducin-like protein [Medicago truncatula] e-value: 2e-175 blast score: 493	193	A	G	40	0	0	69
a11833;221	gi|357449021|ref|XP_003594786.1| Phosducin-like protein [Medicago truncatula]_x0001_gi|355483834|gb|AES65037.1| Phosducin-like protein [Medicago truncatula] e-value: 2e-175 blast score: 493	199	A	T	41	0	0	77
a11833;221	gi|357449021|ref|XP_003594786.1| Phosducin-like protein [Medicago truncatula]_x0001_gi|355483834|gb|AES65037.1| Phosducin-like protein [Medicago truncatula] e-value: 2e-175 blast score: 493	550	C	T	23	1	2	73
a1184;587	gi|217071028|gb|ACJ83874.1| unknown [Medicago truncatula]_x0001_gi|388511723|gb|AFK43923.1| unknown [Medicago truncatula] e-value: 3e-99 blast score: 295	490	G	A	5	110	319	2
a1184;587	gi|217071028|gb|ACJ83874.1| unknown [Medicago truncatula]_x0001_gi|388511723|gb|AFK43923.1| unknown [Medicago truncatula] e-value: 3e-99 blast score: 295	943	G	T	3	38	103	0
a1184;587	gi|217071028|gb|ACJ83874.1| unknown [Medicago truncatula]_x0001_gi|388511723|gb|AFK43923.1| unknown [Medicago truncatula] e-value: 3e-99 blast score: 295	966	G	A	27	2	0	62
a11843;209	gi|357440847|ref|XP_003590701.1| Non-lysosomal glucosylceramidase [Medicago truncatula]_x0001_gi|355479749|gb|AES60952.1| Non-lysosomal glucosylceramidase [Medicago truncatula] e-value: 0.0 blast score: 1882	926	T	C	1	27	78	0
a11852;195	gi|357462495|ref|XP_003601529.1| Inorganic phosphate transporter 1-4 [Medicago truncatula]_x0001_gi|357469949|ref|XP_003605259.1| Inorganic phosphate transporter 1-4 [Medicago truncatula]_x0001_gi|183579809|emb|CAQ42956.1| phosphate transporter [Medicago truncatula]_x0001_gi|355490577|gb|AES71780.1| Inorganic phosphate transporter 1-4 [Medicago truncatula]_x0001_gi|355506314|gb|AES87456.1| Inorga…	1307	C	A	3	42	203	0
a11855;255	gi|388508974|gb|AFK42553.1| unknown [Lotus japonicus] e-value: 9e-135 blast score: 388	550	T	A	0	20	68	0
a11859;301	gi|357443657|ref|XP_003592106.1| Tubby-like F-box protein [Medicago truncatula]_x0001_gi|355481154|gb|AES62357.1| Tubby-like F-box protein [Medicago truncatula] e-value: 0.0 blast score: 637	476	A	G	1	62	103	0
a11859;301	gi|357443657|ref|XP_003592106.1| Tubby-like F-box protein [Medicago truncatula]_x0001_gi|355481154|gb|AES62357.1| Tubby-like F-box protein [Medicago truncatula] e-value: 0.0 blast score: 637	542	C	T	0	71	127	1
a11859;301	gi|357443657|ref|XP_003592106.1| Tubby-like F-box protein [Medicago truncatula]_x0001_gi|355481154|gb|AES62357.1| Tubby-like F-box protein [Medicago truncatula] e-value: 0.0 blast score: 637	1163	C	T	37	0	3	76
a11859;301	gi|357443657|ref|XP_003592106.1| Tubby-like F-box protein [Medicago truncatula]_x0001_gi|355481154|gb|AES62357.1| Tubby-like F-box protein [Medicago truncatula] e-value: 0.0 blast score: 637	1340	A	G	57	1	1	105
a11859;301	gi|357443657|ref|XP_003592106.1| Tubby-like F-box protein [Medicago truncatula]_x0001_gi|355481154|gb|AES62357.1| Tubby-like F-box protein [Medicago truncatula] e-value: 0.0 blast score: 637	1364	G	A	41	0	0	72
a1186;565	gi|357482743|ref|XP_003611658.1| Isoflavone 2'-hydroxylase [Medicago truncatula]_x0001_gi|355512993|gb|AES94616.1| Isoflavone 2'-hydroxylase [Medicago truncatula] e-value: 0.0 blast score: 856	332	A	C	12	526	478	3
a1186;565	gi|357482743|ref|XP_003611658.1| Isoflavone 2'-hydroxylase [Medicago truncatula]_x0001_gi|355512993|gb|AES94616.1| Isoflavone 2'-hydroxylase [Medicago truncatula] e-value: 0.0 blast score: 856	602	G	A	172	0	1	224
a1186;565	gi|357482743|ref|XP_003611658.1| Isoflavone 2'-hydroxylase [Medicago truncatula]_x0001_gi|355512993|gb|AES94616.1| Isoflavone 2'-hydroxylase [Medicago truncatula] e-value: 0.0 blast score: 856	683	C	T	0	66	147	3
a1186;565	gi|357482743|ref|XP_003611658.1| Isoflavone 2'-hydroxylase [Medicago truncatula]_x0001_gi|355512993|gb|AES94616.1| Isoflavone 2'-hydroxylase [Medicago truncatula] e-value: 0.0 blast score: 856	986	G	A	124	1	1	178
a1186;565	gi|357482743|ref|XP_003611658.1| Isoflavone 2'-hydroxylase [Medicago truncatula]_x0001_gi|355512993|gb|AES94616.1| Isoflavone 2'-hydroxylase [Medicago truncatula] e-value: 0.0 blast score: 856	1031	T	C	0	74	141	0
a1186;565	gi|357482743|ref|XP_003611658.1| Isoflavone 2'-hydroxylase [Medicago truncatula]_x0001_gi|355512993|gb|AES94616.1| Isoflavone 2'-hydroxylase [Medicago truncatula] e-value: 0.0 blast score: 856	1359	T	C	64	0	1	121
a1186;565	gi|357482743|ref|XP_003611658.1| Isoflavone 2'-hydroxylase [Medicago truncatula]_x0001_gi|355512993|gb|AES94616.1| Isoflavone 2'-hydroxylase [Medicago truncatula] e-value: 0.0 blast score: 856	1374	T	G	0	56	128	2
a1186;565	gi|357482743|ref|XP_003611658.1| Isoflavone 2'-hydroxylase [Medicago truncatula]_x0001_gi|355512993|gb|AES94616.1| Isoflavone 2'-hydroxylase [Medicago truncatula] e-value: 0.0 blast score: 856	1385	T	A	61	0	2	124
a1186;565	gi|357482743|ref|XP_003611658.1| Isoflavone 2'-hydroxylase [Medicago truncatula]_x0001_gi|355512993|gb|AES94616.1| Isoflavone 2'-hydroxylase [Medicago truncatula] e-value: 0.0 blast score: 856	1433	G	C	90	0	4	125
a1186;565	gi|357482743|ref|XP_003611658.1| Isoflavone 2'-hydroxylase [Medicago truncatula]_x0001_gi|355512993|gb|AES94616.1| Isoflavone 2'-hydroxylase [Medicago truncatula] e-value: 0.0 blast score: 856	1463	T	A	121	0	2	116
a1186;565	gi|357482743|ref|XP_003611658.1| Isoflavone 2'-hydroxylase [Medicago truncatula]_x0001_gi|355512993|gb|AES94616.1| Isoflavone 2'-hydroxylase [Medicago truncatula] e-value: 0.0 blast score: 856	1589	A	G	0	213	280	2
a1186;565	gi|357482743|ref|XP_003611658.1| Isoflavone 2'-hydroxylase [Medicago truncatula]_x0001_gi|355512993|gb|AES94616.1| Isoflavone 2'-hydroxylase [Medicago truncatula] e-value: 0.0 blast score: 856	1702	G	A	1	46	69	0
a1186;565	gi|357482743|ref|XP_003611658.1| Isoflavone 2'-hydroxylase [Medicago truncatula]_x0001_gi|355512993|gb|AES94616.1| Isoflavone 2'-hydroxylase [Medicago truncatula] e-value: 0.0 blast score: 856	1730	G	C	1	44	62	0
a11860;269	gi|357466475|ref|XP_003603522.1| Protein lunapark [Medicago truncatula]_x0001_gi|355492570|gb|AES73773.1| Protein lunapark [Medicago truncatula] e-value: 0.0 blast score: 729	994	A	G	8	0	0	35
a11863;192	gi|357464401|ref|XP_003602482.1| 4-alpha-glucanotransferase [Medicago truncatula]_x0001_gi|355491530|gb|AES72733.1| 4-alpha-glucanotransferase [Medicago truncatula] e-value: 0.0 blast score: 1034	1627	T	C	9	0	0	26
a11867;192	gi|357493165|ref|XP_003616871.1| Zinc finger CCCH domain-containing protein [Medicago truncatula]_x0001_gi|355518206|gb|AES99829.1| Zinc finger CCCH domain-containing protein [Medicago truncatula] e-value: 0.0 blast score: 805	527	C	T	0	12	72	0
a11867;192	gi|357493165|ref|XP_003616871.1| Zinc finger CCCH domain-containing protein [Medicago truncatula]_x0001_gi|355518206|gb|AES99829.1| Zinc finger CCCH domain-containing protein [Medicago truncatula] e-value: 0.0 blast score: 805	706	C	T	10	0	0	71
a11867;192	gi|357493165|ref|XP_003616871.1| Zinc finger CCCH domain-containing protein [Medicago truncatula]_x0001_gi|355518206|gb|AES99829.1| Zinc finger CCCH domain-containing protein [Medicago truncatula] e-value: 0.0 blast score: 805	941	G	C	0	11	78	0
a11867;192	gi|357493165|ref|XP_003616871.1| Zinc finger CCCH domain-containing protein [Medicago truncatula]_x0001_gi|355518206|gb|AES99829.1| Zinc finger CCCH domain-containing protein [Medicago truncatula] e-value: 0.0 blast score: 805	1382	T	A	0	63	137	0
a11867;192	gi|357493165|ref|XP_003616871.1| Zinc finger CCCH domain-containing protein [Medicago truncatula]_x0001_gi|355518206|gb|AES99829.1| Zinc finger CCCH domain-containing protein [Medicago truncatula] e-value: 0.0 blast score: 805	1472	C	T	0	48	96	0
a11867;192	gi|357493165|ref|XP_003616871.1| Zinc finger CCCH domain-containing protein [Medicago truncatula]_x0001_gi|355518206|gb|AES99829.1| Zinc finger CCCH domain-containing protein [Medicago truncatula] e-value: 0.0 blast score: 805	1531	C	T	31	1	0	104
a11867;192	gi|357493165|ref|XP_003616871.1| Zinc finger CCCH domain-containing protein [Medicago truncatula]_x0001_gi|355518206|gb|AES99829.1| Zinc finger CCCH domain-containing protein [Medicago truncatula] e-value: 0.0 blast score: 805	1601	A	G	16	0	0	52
a118784;49	gi|357510327|ref|XP_003625452.1| Sugar kinase, putative [Medicago truncatula]_x0001_gi|355500467|gb|AES81670.1| Sugar kinase, putative [Medicago truncatula] e-value: 7e-44 blast score: 150	152	A	C	0	10	31	0
a118784;49	gi|357510327|ref|XP_003625452.1| Sugar kinase, putative [Medicago truncatula]_x0001_gi|355500467|gb|AES81670.1| Sugar kinase, putative [Medicago truncatula] e-value: 7e-44 blast score: 150	186	C	T	7	0	0	28
a118784;49	gi|357510327|ref|XP_003625452.1| Sugar kinase, putative [Medicago truncatula]_x0001_gi|355500467|gb|AES81670.1| Sugar kinase, putative [Medicago truncatula] e-value: 7e-44 blast score: 150	197	C	A	6	0	0	25
a11882;351	gi|217073586|gb|ACJ85153.1| unknown [Medicago truncatula] e-value: 2e-33 blast score: 116	88	C	T	0	23	78	0
a11882;351	gi|217073586|gb|ACJ85153.1| unknown [Medicago truncatula] e-value: 2e-33 blast score: 116	85	C	T	25	0	0	78
a11882;351	gi|217073586|gb|ACJ85153.1| unknown [Medicago truncatula] e-value: 2e-33 blast score: 116	58	C	T	0	22	65	0
a11882;351	gi|217073586|gb|ACJ85153.1| unknown [Medicago truncatula] e-value: 2e-33 blast score: 116	10	C	T	8	0	0	20
a11885;240	gi|357492905|ref|XP_003616741.1| Glioma tumor suppressor candidate region gene 2 protein [Medicago truncatula]_x0001_gi|355518076|gb|AES99699.1| Glioma tumor suppressor candidate region gene 2 protein [Medicago truncatula] e-value: 0.0 blast score: 592	819	A	C	1	32	153	0
a11885;240	gi|357492905|ref|XP_003616741.1| Glioma tumor suppressor candidate region gene 2 protein [Medicago truncatula]_x0001_gi|355518076|gb|AES99699.1| Glioma tumor suppressor candidate region gene 2 protein [Medicago truncatula] e-value: 0.0 blast score: 592	854	G	C	1	43	166	0
a11885;240	gi|357492905|ref|XP_003616741.1| Glioma tumor suppressor candidate region gene 2 protein [Medicago truncatula]_x0001_gi|355518076|gb|AES99699.1| Glioma tumor suppressor candidate region gene 2 protein [Medicago truncatula] e-value: 0.0 blast score: 592	926	A	G	1	48	129	1
a11885;240	gi|357492905|ref|XP_003616741.1| Glioma tumor suppressor candidate region gene 2 protein [Medicago truncatula]_x0001_gi|355518076|gb|AES99699.1| Glioma tumor suppressor candidate region gene 2 protein [Medicago truncatula] e-value: 0.0 blast score: 592	1194	A	G	1	27	106	1
a11885;240	gi|357492905|ref|XP_003616741.1| Glioma tumor suppressor candidate region gene 2 protein [Medicago truncatula]_x0001_gi|355518076|gb|AES99699.1| Glioma tumor suppressor candidate region gene 2 protein [Medicago truncatula] e-value: 0.0 blast score: 592	1255	G	A	14	0	0	71
a1189;501	gi|356498766|ref|XP_003518220.1| PREDICTED: leucine aminopeptidase 3, chloroplastic-like [Glycine max] e-value: 0.0 blast score: 860	346	C	T	84	1	1	181
a1189;501	gi|356498766|ref|XP_003518220.1| PREDICTED: leucine aminopeptidase 3, chloroplastic-like [Glycine max] e-value: 0.0 blast score: 860	698	G	A	64	0	1	168
a1189;501	gi|356498766|ref|XP_003518220.1| PREDICTED: leucine aminopeptidase 3, chloroplastic-like [Glycine max] e-value: 0.0 blast score: 860	952	A	T	0	32	133	0
a1189;501	gi|356498766|ref|XP_003518220.1| PREDICTED: leucine aminopeptidase 3, chloroplastic-like [Glycine max] e-value: 0.0 blast score: 860	1304	G	A	30	1	1	120
a11895;227	gi|357508923|ref|XP_003624750.1| Zinc finger protein VAR3 [Medicago truncatula]_x0001_gi|355499765|gb|AES80968.1| Zinc finger protein VAR3 [Medicago truncatula] e-value: 0.0 blast score: 1088	2503	T	C	17	0	0	53
a11910;265	gi|363806932|ref|NP_001242051.1| uncharacterized protein LOC100791853 [Glycine max]_x0001_gi|255644678|gb|ACU22841.1| unknown [Glycine max] e-value: 4e-117 blast score: 345	521	G	T	38	0	0	118
a11911;111	gi|356557096|ref|XP_003546854.1| PREDICTED: uncharacterized protein LOC100820437 [Glycine max] e-value: 0.0 blast score: 875	375	C	T	8	0	0	10
a11911;111	gi|356557096|ref|XP_003546854.1| PREDICTED: uncharacterized protein LOC100820437 [Glycine max] e-value: 0.0 blast score: 875	440	G	T	7	0	0	13
a11911;111	gi|356557096|ref|XP_003546854.1| PREDICTED: uncharacterized protein LOC100820437 [Glycine max] e-value: 0.0 blast score: 875	1508	A	G	18	0	0	37
a11911;111	gi|356557096|ref|XP_003546854.1| PREDICTED: uncharacterized protein LOC100820437 [Glycine max] e-value: 0.0 blast score: 875	1589	C	T	0	22	70	0
a11911;111	gi|356557096|ref|XP_003546854.1| PREDICTED: uncharacterized protein LOC100820437 [Glycine max] e-value: 0.0 blast score: 875	1658	C	A	2	79	146	2
a11911;111	gi|356557096|ref|XP_003546854.1| PREDICTED: uncharacterized protein LOC100820437 [Glycine max] e-value: 0.0 blast score: 875	1862	T	A	59	1	0	95
a11911;111	gi|356557096|ref|XP_003546854.1| PREDICTED: uncharacterized protein LOC100820437 [Glycine max] e-value: 0.0 blast score: 875	1886	C	A	52	0	0	78
a11911;111	gi|356557096|ref|XP_003546854.1| PREDICTED: uncharacterized protein LOC100820437 [Glycine max] e-value: 0.0 blast score: 875	2519	C	T	10	0	0	21
a11911;111	gi|356557096|ref|XP_003546854.1| PREDICTED: uncharacterized protein LOC100820437 [Glycine max] e-value: 0.0 blast score: 875	2600	G	A	9	0	0	20
a11911;111	gi|356557096|ref|XP_003546854.1| PREDICTED: uncharacterized protein LOC100820437 [Glycine max] e-value: 0.0 blast score: 875	2666	T	C	20	0	0	34
a11917;218	gi|357464553|ref|XP_003602558.1| hypothetical protein MTR_3g095660 [Medicago truncatula]_x0001_gi|355491606|gb|AES72809.1| hypothetical protein MTR_3g095660 [Medicago truncatula] e-value: 0.0 blast score: 921	263	G	A	9	0	0	28
a11917;218	gi|357464553|ref|XP_003602558.1| hypothetical protein MTR_3g095660 [Medicago truncatula]_x0001_gi|355491606|gb|AES72809.1| hypothetical protein MTR_3g095660 [Medicago truncatula] e-value: 0.0 blast score: 921	333	A	G	0	18	46	0
a11917;218	gi|357464553|ref|XP_003602558.1| hypothetical protein MTR_3g095660 [Medicago truncatula]_x0001_gi|355491606|gb|AES72809.1| hypothetical protein MTR_3g095660 [Medicago truncatula] e-value: 0.0 blast score: 921	733	C	T	16	0	0	69
a11917;218	gi|357464553|ref|XP_003602558.1| hypothetical protein MTR_3g095660 [Medicago truncatula]_x0001_gi|355491606|gb|AES72809.1| hypothetical protein MTR_3g095660 [Medicago truncatula] e-value: 0.0 blast score: 921	763	C	T	12	0	0	44
a11917;218	gi|357464553|ref|XP_003602558.1| hypothetical protein MTR_3g095660 [Medicago truncatula]_x0001_gi|355491606|gb|AES72809.1| hypothetical protein MTR_3g095660 [Medicago truncatula] e-value: 0.0 blast score: 921	1006	C	T	30	0	0	63
a11917;218	gi|357464553|ref|XP_003602558.1| hypothetical protein MTR_3g095660 [Medicago truncatula]_x0001_gi|355491606|gb|AES72809.1| hypothetical protein MTR_3g095660 [Medicago truncatula] e-value: 0.0 blast score: 921	1266	C	T	14	0	0	38
a11917;218	gi|357464553|ref|XP_003602558.1| hypothetical protein MTR_3g095660 [Medicago truncatula]_x0001_gi|355491606|gb|AES72809.1| hypothetical protein MTR_3g095660 [Medicago truncatula] e-value: 0.0 blast score: 921	1377	A	T	0	60	87	0
a11917;218	gi|357464553|ref|XP_003602558.1| hypothetical protein MTR_3g095660 [Medicago truncatula]_x0001_gi|355491606|gb|AES72809.1| hypothetical protein MTR_3g095660 [Medicago truncatula] e-value: 0.0 blast score: 921	1378	T	C	0	60	86	0
a11917;218	gi|357464553|ref|XP_003602558.1| hypothetical protein MTR_3g095660 [Medicago truncatula]_x0001_gi|355491606|gb|AES72809.1| hypothetical protein MTR_3g095660 [Medicago truncatula] e-value: 0.0 blast score: 921	1740	C	T	0	17	49	0
a11917;218	gi|357464553|ref|XP_003602558.1| hypothetical protein MTR_3g095660 [Medicago truncatula]_x0001_gi|355491606|gb|AES72809.1| hypothetical protein MTR_3g095660 [Medicago truncatula] e-value: 0.0 blast score: 921	1754	T	C	0	19	51	0
a11917;218	gi|357464553|ref|XP_003602558.1| hypothetical protein MTR_3g095660 [Medicago truncatula]_x0001_gi|355491606|gb|AES72809.1| hypothetical protein MTR_3g095660 [Medicago truncatula] e-value: 0.0 blast score: 921	1797	A	T	23	0	0	49
a11917;218	gi|357464553|ref|XP_003602558.1| hypothetical protein MTR_3g095660 [Medicago truncatula]_x0001_gi|355491606|gb|AES72809.1| hypothetical protein MTR_3g095660 [Medicago truncatula] e-value: 0.0 blast score: 921	1820	T	C	23	0	0	35
a11917;218	gi|357464553|ref|XP_003602558.1| hypothetical protein MTR_3g095660 [Medicago truncatula]_x0001_gi|355491606|gb|AES72809.1| hypothetical protein MTR_3g095660 [Medicago truncatula] e-value: 0.0 blast score: 921	1823	T	C	26	0	0	35
a11917;218	gi|357464553|ref|XP_003602558.1| hypothetical protein MTR_3g095660 [Medicago truncatula]_x0001_gi|355491606|gb|AES72809.1| hypothetical protein MTR_3g095660 [Medicago truncatula] e-value: 0.0 blast score: 921	1842	C	T	27	0	0	36
a11917;218	gi|357464553|ref|XP_003602558.1| hypothetical protein MTR_3g095660 [Medicago truncatula]_x0001_gi|355491606|gb|AES72809.1| hypothetical protein MTR_3g095660 [Medicago truncatula] e-value: 0.0 blast score: 921	1857	T	C	28	0	0	31
a11917;218	gi|357464553|ref|XP_003602558.1| hypothetical protein MTR_3g095660 [Medicago truncatula]_x0001_gi|355491606|gb|AES72809.1| hypothetical protein MTR_3g095660 [Medicago truncatula] e-value: 0.0 blast score: 921	1881	C	T	36	0	0	40
a119185;53	gi|15021761|gb|AAK77908.1|AF397903_1 AAA-metalloprotease FtsH [Pisum sativum] e-value: 8e-39 blast score: 146	168	T	C	7	0	0	21
a11920;207	gi|357472861|ref|XP_003606715.1| Serine/arginine repetitive matrix protein [Medicago truncatula]_x0001_gi|355507770|gb|AES88912.1| Serine/arginine repetitive matrix protein [Medicago truncatula] e-value: 2e-166 blast score: 493	553	C	T	15	0	7	56
a11920;207	gi|357472861|ref|XP_003606715.1| Serine/arginine repetitive matrix protein [Medicago truncatula]_x0001_gi|355507770|gb|AES88912.1| Serine/arginine repetitive matrix protein [Medicago truncatula] e-value: 2e-166 blast score: 493	975	C	T	51	0	0	93
a11920;207	gi|357472861|ref|XP_003606715.1| Serine/arginine repetitive matrix protein [Medicago truncatula]_x0001_gi|355507770|gb|AES88912.1| Serine/arginine repetitive matrix protein [Medicago truncatula] e-value: 2e-166 blast score: 493	1233	G	A	0	13	36	0
a11926;209	gi|357465275|ref|XP_003602919.1| Sentrin-specific protease [Medicago truncatula]_x0001_gi|355491967|gb|AES73170.1| Sentrin-specific protease [Medicago truncatula] e-value: 0.0 blast score: 1349	273	A	G	0	28	59	0
a11926;209	gi|357465275|ref|XP_003602919.1| Sentrin-specific protease [Medicago truncatula]_x0001_gi|355491967|gb|AES73170.1| Sentrin-specific protease [Medicago truncatula] e-value: 0.0 blast score: 1349	1638	T	G	16	1	1	46
a11926;209	gi|357465275|ref|XP_003602919.1| Sentrin-specific protease [Medicago truncatula]_x0001_gi|355491967|gb|AES73170.1| Sentrin-specific protease [Medicago truncatula] e-value: 0.0 blast score: 1349	1727	C	T	32	1	0	48
a11926;209	gi|357465275|ref|XP_003602919.1| Sentrin-specific protease [Medicago truncatula]_x0001_gi|355491967|gb|AES73170.1| Sentrin-specific protease [Medicago truncatula] e-value: 0.0 blast score: 1349	2039	T	C	24	1	0	55
a11926;209	gi|357465275|ref|XP_003602919.1| Sentrin-specific protease [Medicago truncatula]_x0001_gi|355491967|gb|AES73170.1| Sentrin-specific protease [Medicago truncatula] e-value: 0.0 blast score: 1349	2202	C	T	21	1	0	40
a11926;209	gi|357465275|ref|XP_003602919.1| Sentrin-specific protease [Medicago truncatula]_x0001_gi|355491967|gb|AES73170.1| Sentrin-specific protease [Medicago truncatula] e-value: 0.0 blast score: 1349	2813	A	G	25	0	1	31
a11926;209	gi|357465275|ref|XP_003602919.1| Sentrin-specific protease [Medicago truncatula]_x0001_gi|355491967|gb|AES73170.1| Sentrin-specific protease [Medicago truncatula] e-value: 0.0 blast score: 1349	2840	C	T	35	0	1	54
a1193;419	gi|357443417|ref|XP_003591986.1| hypothetical protein MTR_1g095950 [Medicago truncatula]_x0001_gi|355481034|gb|AES62237.1| hypothetical protein MTR_1g095950 [Medicago truncatula] e-value: 2e-79 blast score: 243	587	T	C	96	3	1	125
a1193;419	gi|357443417|ref|XP_003591986.1| hypothetical protein MTR_1g095950 [Medicago truncatula]_x0001_gi|355481034|gb|AES62237.1| hypothetical protein MTR_1g095950 [Medicago truncatula] e-value: 2e-79 blast score: 243	593	C	G	2	105	146	1
a1193;419	gi|357443417|ref|XP_003591986.1| hypothetical protein MTR_1g095950 [Medicago truncatula]_x0001_gi|355481034|gb|AES62237.1| hypothetical protein MTR_1g095950 [Medicago truncatula] e-value: 2e-79 blast score: 243	853	T	C	41	0	0	74
a1193;419	gi|357443417|ref|XP_003591986.1| hypothetical protein MTR_1g095950 [Medicago truncatula]_x0001_gi|355481034|gb|AES62237.1| hypothetical protein MTR_1g095950 [Medicago truncatula] e-value: 2e-79 blast score: 243	913	G	A	44	0	0	90
a1193;419	gi|357443417|ref|XP_003591986.1| hypothetical protein MTR_1g095950 [Medicago truncatula]_x0001_gi|355481034|gb|AES62237.1| hypothetical protein MTR_1g095950 [Medicago truncatula] e-value: 2e-79 blast score: 243	916	G	A	44	0	0	88
a1193;419	gi|357443417|ref|XP_003591986.1| hypothetical protein MTR_1g095950 [Medicago truncatula]_x0001_gi|355481034|gb|AES62237.1| hypothetical protein MTR_1g095950 [Medicago truncatula] e-value: 2e-79 blast score: 243	993	T	C	0	35	91	0
a11938;109	gi|25809052|gb|AAN74634.1| heat shock protein [Pisum sativum] e-value: 2e-108 blast score: 314	576	G	A	18	1	3	35
a11939;113	NA	44	G	T	57	0	1	22
a1194;358	gi|357464993|ref|XP_003602778.1| Protein RUPTURED POLLEN GRAIN [Medicago truncatula]_x0001_gi|355491826|gb|AES73029.1| Protein RUPTURED POLLEN GRAIN [Medicago truncatula] e-value: 3e-167 blast score: 476	367	C	G	13	895	1014	15
a1194;358	gi|357464993|ref|XP_003602778.1| Protein RUPTURED POLLEN GRAIN [Medicago truncatula]_x0001_gi|355491826|gb|AES73029.1| Protein RUPTURED POLLEN GRAIN [Medicago truncatula] e-value: 3e-167 blast score: 476	443	T	C	18	568	689	17
a1194;358	gi|357464993|ref|XP_003602778.1| Protein RUPTURED POLLEN GRAIN [Medicago truncatula]_x0001_gi|355491826|gb|AES73029.1| Protein RUPTURED POLLEN GRAIN [Medicago truncatula] e-value: 3e-167 blast score: 476	474	G	A	7	337	436	8
a1194;358	gi|357464993|ref|XP_003602778.1| Protein RUPTURED POLLEN GRAIN [Medicago truncatula]_x0001_gi|355491826|gb|AES73029.1| Protein RUPTURED POLLEN GRAIN [Medicago truncatula] e-value: 3e-167 blast score: 476	504	G	C	2	228	320	4
a1194;358	gi|357464993|ref|XP_003602778.1| Protein RUPTURED POLLEN GRAIN [Medicago truncatula]_x0001_gi|355491826|gb|AES73029.1| Protein RUPTURED POLLEN GRAIN [Medicago truncatula] e-value: 3e-167 blast score: 476	584	G	A	57	0	0	110
a1194;358	gi|357464993|ref|XP_003602778.1| Protein RUPTURED POLLEN GRAIN [Medicago truncatula]_x0001_gi|355491826|gb|AES73029.1| Protein RUPTURED POLLEN GRAIN [Medicago truncatula] e-value: 3e-167 blast score: 476	603	A	G	0	40	114	0
a11942;219	gi|356529344|ref|XP_003533255.1| PREDICTED: probable aminotransferase ACS12-like [Glycine max] e-value: 0.0 blast score: 850	1284	C	T	0	21	87	0
a119422;33	gi|357508349|ref|XP_003624463.1| Protein AUXIN SIGNALING F-BOX [Medicago truncatula]_x0001_gi|355499478|gb|AES80681.1| Protein AUXIN SIGNALING F-BOX [Medicago truncatula] e-value: 6e-04 blast score: 33.1	307	G	T	0	15	45	0
a119422;33	gi|357508349|ref|XP_003624463.1| Protein AUXIN SIGNALING F-BOX [Medicago truncatula]_x0001_gi|355499478|gb|AES80681.1| Protein AUXIN SIGNALING F-BOX [Medicago truncatula] e-value: 6e-04 blast score: 33.1	451	T	A	0	24	59	0
a11946;247	gi|357507899|ref|XP_003624238.1| Probably inactive leucine-rich repeat receptor-like protein kinase [Medicago truncatula]_x0001_gi|124361026|gb|ABN08998.1| Protein kinase [Medicago truncatula]_x0001_gi|355499253|gb|AES80456.1| Probably inactive leucine-rich repeat receptor-like protein kinase [Medicago truncatula] e-value: 2e-118 blast score: 354	303	T	C	48	1	0	101
a11946;247	gi|357507899|ref|XP_003624238.1| Probably inactive leucine-rich repeat receptor-like protein kinase [Medicago truncatula]_x0001_gi|124361026|gb|ABN08998.1| Protein kinase [Medicago truncatula]_x0001_gi|355499253|gb|AES80456.1| Probably inactive leucine-rich repeat receptor-like protein kinase [Medicago truncatula] e-value: 2e-118 blast score: 354	315	C	T	1	53	110	0
a11946;247	gi|357507899|ref|XP_003624238.1| Probably inactive leucine-rich repeat receptor-like protein kinase [Medicago truncatula]_x0001_gi|124361026|gb|ABN08998.1| Protein kinase [Medicago truncatula]_x0001_gi|355499253|gb|AES80456.1| Probably inactive leucine-rich repeat receptor-like protein kinase [Medicago truncatula] e-value: 2e-118 blast score: 354	495	T	C	21	0	1	51
a11946;247	gi|357507899|ref|XP_003624238.1| Probably inactive leucine-rich repeat receptor-like protein kinase [Medicago truncatula]_x0001_gi|124361026|gb|ABN08998.1| Protein kinase [Medicago truncatula]_x0001_gi|355499253|gb|AES80456.1| Probably inactive leucine-rich repeat receptor-like protein kinase [Medicago truncatula] e-value: 2e-118 blast score: 354	524	C	T	0	15	57	0
a11946;247	gi|357507899|ref|XP_003624238.1| Probably inactive leucine-rich repeat receptor-like protein kinase [Medicago truncatula]_x0001_gi|124361026|gb|ABN08998.1| Protein kinase [Medicago truncatula]_x0001_gi|355499253|gb|AES80456.1| Probably inactive leucine-rich repeat receptor-like protein kinase [Medicago truncatula] e-value: 2e-118 blast score: 354	525	G	C	16	0	0	56
a11946;247	gi|357507899|ref|XP_003624238.1| Probably inactive leucine-rich repeat receptor-like protein kinase [Medicago truncatula]_x0001_gi|124361026|gb|ABN08998.1| Protein kinase [Medicago truncatula]_x0001_gi|355499253|gb|AES80456.1| Probably inactive leucine-rich repeat receptor-like protein kinase [Medicago truncatula] e-value: 2e-118 blast score: 354	540	A	C	18	0	0	49
a11946;247	gi|357507899|ref|XP_003624238.1| Probably inactive leucine-rich repeat receptor-like protein kinase [Medicago truncatula]_x0001_gi|124361026|gb|ABN08998.1| Protein kinase [Medicago truncatula]_x0001_gi|355499253|gb|AES80456.1| Probably inactive leucine-rich repeat receptor-like protein kinase [Medicago truncatula] e-value: 2e-118 blast score: 354	588	C	T	13	0	0	48
a11971;161	gi|152925782|gb|ABS32109.1| aldehyde oxidase 2 [Pisum sativum] e-value: 8e-98 blast score: 313	156	G	C	31	2	0	44
a119773;32	NA	592	G	A	10	0	0	10
a119800;45	gi|357483401|ref|XP_003611987.1| hypothetical protein MTR_5g020060 [Medicago truncatula]_x0001_gi|355513322|gb|AES94945.1| hypothetical protein MTR_5g020060 [Medicago truncatula] e-value: 7e-62 blast score: 190	264	A	G	0	15	31	0
a119800;45	gi|357483401|ref|XP_003611987.1| hypothetical protein MTR_5g020060 [Medicago truncatula]_x0001_gi|355513322|gb|AES94945.1| hypothetical protein MTR_5g020060 [Medicago truncatula] e-value: 7e-62 blast score: 190	303	T	A	12	0	0	35
a119800;45	gi|357483401|ref|XP_003611987.1| hypothetical protein MTR_5g020060 [Medicago truncatula]_x0001_gi|355513322|gb|AES94945.1| hypothetical protein MTR_5g020060 [Medicago truncatula] e-value: 7e-62 blast score: 190	345	T	G	0	11	13	0
a1199;239	gi|357507871|ref|XP_003624224.1| Double-strand-break repair protein rad21-like protein [Medicago truncatula]_x0001_gi|355499239|gb|AES80442.1| Double-strand-break repair protein rad21-like protein [Medicago truncatula] e-value: 0.0 blast score: 974	222	C	T	0	14	82	2
a1199;239	gi|357507871|ref|XP_003624224.1| Double-strand-break repair protein rad21-like protein [Medicago truncatula]_x0001_gi|355499239|gb|AES80442.1| Double-strand-break repair protein rad21-like protein [Medicago truncatula] e-value: 0.0 blast score: 974	280	A	G	17	0	1	52
a1199;239	gi|357507871|ref|XP_003624224.1| Double-strand-break repair protein rad21-like protein [Medicago truncatula]_x0001_gi|355499239|gb|AES80442.1| Double-strand-break repair protein rad21-like protein [Medicago truncatula] e-value: 0.0 blast score: 974	428	T	C	1	83	152	0
a1199;239	gi|357507871|ref|XP_003624224.1| Double-strand-break repair protein rad21-like protein [Medicago truncatula]_x0001_gi|355499239|gb|AES80442.1| Double-strand-break repair protein rad21-like protein [Medicago truncatula] e-value: 0.0 blast score: 974	2316	G	A	0	17	75	0
a1199;239	gi|357507871|ref|XP_003624224.1| Double-strand-break repair protein rad21-like protein [Medicago truncatula]_x0001_gi|355499239|gb|AES80442.1| Double-strand-break repair protein rad21-like protein [Medicago truncatula] e-value: 0.0 blast score: 974	87	T	C	0	13	30	0
a120006;29	gi|357513193|ref|XP_003626885.1| Cc-nbs-lrr resistance protein [Medicago truncatula]_x0001_gi|355520907|gb|AET01361.1| Cc-nbs-lrr resistance protein [Medicago truncatula] e-value: 0.0 blast score: 549	558	G	A	0	11	9	0
a120006;29	gi|357513193|ref|XP_003626885.1| Cc-nbs-lrr resistance protein [Medicago truncatula]_x0001_gi|355520907|gb|AET01361.1| Cc-nbs-lrr resistance protein [Medicago truncatula] e-value: 0.0 blast score: 549	560	A	G	11	0	0	9
a12006;286	gi|357447641|ref|XP_003594096.1| hypothetical protein MTR_2g021310 [Medicago truncatula]_x0001_gi|355483144|gb|AES64347.1| hypothetical protein MTR_2g021310 [Medicago truncatula] e-value: 0.0 blast score: 1514	903	T	C	0	43	171	1
a12006;286	gi|357447641|ref|XP_003594096.1| hypothetical protein MTR_2g021310 [Medicago truncatula]_x0001_gi|355483144|gb|AES64347.1| hypothetical protein MTR_2g021310 [Medicago truncatula] e-value: 0.0 blast score: 1514	915	C	T	0	43	181	0
a12006;286	gi|357447641|ref|XP_003594096.1| hypothetical protein MTR_2g021310 [Medicago truncatula]_x0001_gi|355483144|gb|AES64347.1| hypothetical protein MTR_2g021310 [Medicago truncatula] e-value: 0.0 blast score: 1514	924	C	T	0	39	183	0
a12006;286	gi|357447641|ref|XP_003594096.1| hypothetical protein MTR_2g021310 [Medicago truncatula]_x0001_gi|355483144|gb|AES64347.1| hypothetical protein MTR_2g021310 [Medicago truncatula] e-value: 0.0 blast score: 1514	930	C	T	0	34	185	0
a12006;286	gi|357447641|ref|XP_003594096.1| hypothetical protein MTR_2g021310 [Medicago truncatula]_x0001_gi|355483144|gb|AES64347.1| hypothetical protein MTR_2g021310 [Medicago truncatula] e-value: 0.0 blast score: 1514	931	C	T	0	34	183	0
a12006;286	gi|357447641|ref|XP_003594096.1| hypothetical protein MTR_2g021310 [Medicago truncatula]_x0001_gi|355483144|gb|AES64347.1| hypothetical protein MTR_2g021310 [Medicago truncatula] e-value: 0.0 blast score: 1514	968	G	A	0	31	177	1
a12006;286	gi|357447641|ref|XP_003594096.1| hypothetical protein MTR_2g021310 [Medicago truncatula]_x0001_gi|355483144|gb|AES64347.1| hypothetical protein MTR_2g021310 [Medicago truncatula] e-value: 0.0 blast score: 1514	1173	G	C	35	3	1	108
a12006;286	gi|357447641|ref|XP_003594096.1| hypothetical protein MTR_2g021310 [Medicago truncatula]_x0001_gi|355483144|gb|AES64347.1| hypothetical protein MTR_2g021310 [Medicago truncatula] e-value: 0.0 blast score: 1514	1278	A	G	22	1	0	110
a12006;286	gi|357447641|ref|XP_003594096.1| hypothetical protein MTR_2g021310 [Medicago truncatula]_x0001_gi|355483144|gb|AES64347.1| hypothetical protein MTR_2g021310 [Medicago truncatula] e-value: 0.0 blast score: 1514	1350	A	C	11	1	1	100
a12006;286	gi|357447641|ref|XP_003594096.1| hypothetical protein MTR_2g021310 [Medicago truncatula]_x0001_gi|355483144|gb|AES64347.1| hypothetical protein MTR_2g021310 [Medicago truncatula] e-value: 0.0 blast score: 1514	1351	T	A	0	12	101	0
a12006;286	gi|357447641|ref|XP_003594096.1| hypothetical protein MTR_2g021310 [Medicago truncatula]_x0001_gi|355483144|gb|AES64347.1| hypothetical protein MTR_2g021310 [Medicago truncatula] e-value: 0.0 blast score: 1514	1383	G	C	0	14	104	0
a12006;286	gi|357447641|ref|XP_003594096.1| hypothetical protein MTR_2g021310 [Medicago truncatula]_x0001_gi|355483144|gb|AES64347.1| hypothetical protein MTR_2g021310 [Medicago truncatula] e-value: 0.0 blast score: 1514	1716	C	T	1	29	168	0
a12006;286	gi|357447641|ref|XP_003594096.1| hypothetical protein MTR_2g021310 [Medicago truncatula]_x0001_gi|355483144|gb|AES64347.1| hypothetical protein MTR_2g021310 [Medicago truncatula] e-value: 0.0 blast score: 1514	1938	G	A	0	21	90	1
a12006;286	gi|357447641|ref|XP_003594096.1| hypothetical protein MTR_2g021310 [Medicago truncatula]_x0001_gi|355483144|gb|AES64347.1| hypothetical protein MTR_2g021310 [Medicago truncatula] e-value: 0.0 blast score: 1514	1977	A	G	0	25	96	0
a12006;286	gi|357447641|ref|XP_003594096.1| hypothetical protein MTR_2g021310 [Medicago truncatula]_x0001_gi|355483144|gb|AES64347.1| hypothetical protein MTR_2g021310 [Medicago truncatula] e-value: 0.0 blast score: 1514	2163	G	A	0	19	101	0
a12006;286	gi|357447641|ref|XP_003594096.1| hypothetical protein MTR_2g021310 [Medicago truncatula]_x0001_gi|355483144|gb|AES64347.1| hypothetical protein MTR_2g021310 [Medicago truncatula] e-value: 0.0 blast score: 1514	2381	A	G	7	0	0	54
a12006;286	gi|357447641|ref|XP_003594096.1| hypothetical protein MTR_2g021310 [Medicago truncatula]_x0001_gi|355483144|gb|AES64347.1| hypothetical protein MTR_2g021310 [Medicago truncatula] e-value: 0.0 blast score: 1514	2391	G	A	8	0	0	63
a12006;286	gi|357447641|ref|XP_003594096.1| hypothetical protein MTR_2g021310 [Medicago truncatula]_x0001_gi|355483144|gb|AES64347.1| hypothetical protein MTR_2g021310 [Medicago truncatula] e-value: 0.0 blast score: 1514	2412	G	A	0	10	87	0
a12006;286	gi|357447641|ref|XP_003594096.1| hypothetical protein MTR_2g021310 [Medicago truncatula]_x0001_gi|355483144|gb|AES64347.1| hypothetical protein MTR_2g021310 [Medicago truncatula] e-value: 0.0 blast score: 1514	2475	T	C	0	32	109	0
a12006;286	gi|357447641|ref|XP_003594096.1| hypothetical protein MTR_2g021310 [Medicago truncatula]_x0001_gi|355483144|gb|AES64347.1| hypothetical protein MTR_2g021310 [Medicago truncatula] e-value: 0.0 blast score: 1514	2672	T	C	30	1	0	70
a12011;199	gi|357483665|ref|XP_003612119.1| Zinc finger CCCH domain-containing protein [Medicago truncatula]_x0001_gi|355513454|gb|AES95077.1| Zinc finger CCCH domain-containing protein [Medicago truncatula] e-value: 0.0 blast score: 2108	633	G	T	15	0	0	56
a12011;199	gi|357483665|ref|XP_003612119.1| Zinc finger CCCH domain-containing protein [Medicago truncatula]_x0001_gi|355513454|gb|AES95077.1| Zinc finger CCCH domain-containing protein [Medicago truncatula] e-value: 0.0 blast score: 2108	1873	C	T	0	11	50	0
a12011;199	gi|357483665|ref|XP_003612119.1| Zinc finger CCCH domain-containing protein [Medicago truncatula]_x0001_gi|355513454|gb|AES95077.1| Zinc finger CCCH domain-containing protein [Medicago truncatula] e-value: 0.0 blast score: 2108	2307	G	A	11	0	0	37
a12011;199	gi|357483665|ref|XP_003612119.1| Zinc finger CCCH domain-containing protein [Medicago truncatula]_x0001_gi|355513454|gb|AES95077.1| Zinc finger CCCH domain-containing protein [Medicago truncatula] e-value: 0.0 blast score: 2108	2746	T	G	28	1	0	63
a12011;199	gi|357483665|ref|XP_003612119.1| Zinc finger CCCH domain-containing protein [Medicago truncatula]_x0001_gi|355513454|gb|AES95077.1| Zinc finger CCCH domain-containing protein [Medicago truncatula] e-value: 0.0 blast score: 2108	3370	A	G	29	0	0	68
a12011;199	gi|357483665|ref|XP_003612119.1| Zinc finger CCCH domain-containing protein [Medicago truncatula]_x0001_gi|355513454|gb|AES95077.1| Zinc finger CCCH domain-containing protein [Medicago truncatula] e-value: 0.0 blast score: 2108	3669	A	G	8	0	0	36
a12018;231	gi|357474555|ref|XP_003607562.1| Bromodomain-containing factor [Medicago truncatula]_x0001_gi|355508617|gb|AES89759.1| Bromodomain-containing factor [Medicago truncatula] e-value: 9e-154 blast score: 462	307	G	A	1	17	59	1
a12022;153	gi|357463503|ref|XP_003602033.1| TLC domain-containing protein [Medicago truncatula]_x0001_gi|355491081|gb|AES72284.1| TLC domain-containing protein [Medicago truncatula] e-value: 1e-177 blast score: 500	136	A	T	0	20	48	0
a12023;180	NA	41	G	A	2	129	308	0
a12029;193	gi|356541876|ref|XP_003539398.1| PREDICTED: uncharacterized protein LOC100815203 [Glycine max] e-value: 0.0 blast score: 706	782	T	C	28	0	0	104
a12029;193	gi|356541876|ref|XP_003539398.1| PREDICTED: uncharacterized protein LOC100815203 [Glycine max] e-value: 0.0 blast score: 706	1328	C	T	14	0	0	83
a12035;202	gi|356573235|ref|XP_003554768.1| PREDICTED: aspartic proteinase nepenthesin-1-like [Glycine max] e-value: 0.0 blast score: 792	577	A	G	31	0	0	68
a12035;202	gi|356573235|ref|XP_003554768.1| PREDICTED: aspartic proteinase nepenthesin-1-like [Glycine max] e-value: 0.0 blast score: 792	690	C	T	0	31	65	1
a12035;202	gi|356573235|ref|XP_003554768.1| PREDICTED: aspartic proteinase nepenthesin-1-like [Glycine max] e-value: 0.0 blast score: 792	735	C	T	0	14	48	0
a12035;202	gi|356573235|ref|XP_003554768.1| PREDICTED: aspartic proteinase nepenthesin-1-like [Glycine max] e-value: 0.0 blast score: 792	903	A	G	20	0	0	39
a1204;618	gi|357466489|ref|XP_003603529.1| Thioredoxin-like 4A [Medicago truncatula]_x0001_gi|217069812|gb|ACJ83266.1| unknown [Medicago truncatula]_x0001_gi|355492577|gb|AES73780.1| Thioredoxin-like 4A [Medicago truncatula]_x0001_gi|388516725|gb|AFK46424.1| unknown [Medicago truncatula] e-value: 1e-100 blast score: 295	681	A	T	0	35	179	0
a12042;244	gi|357481593|ref|XP_003611082.1| BAH and coiled-coil domain-containing protein [Medicago truncatula]_x0001_gi|355512417|gb|AES94040.1| BAH and coiled-coil domain-containing protein [Medicago truncatula] e-value: 0.0 blast score: 1048	390	G	A	34	0	1	63
a12042;244	gi|357481593|ref|XP_003611082.1| BAH and coiled-coil domain-containing protein [Medicago truncatula]_x0001_gi|355512417|gb|AES94040.1| BAH and coiled-coil domain-containing protein [Medicago truncatula] e-value: 0.0 blast score: 1048	459	A	T	0	45	78	0
a12042;244	gi|357481593|ref|XP_003611082.1| BAH and coiled-coil domain-containing protein [Medicago truncatula]_x0001_gi|355512417|gb|AES94040.1| BAH and coiled-coil domain-containing protein [Medicago truncatula] e-value: 0.0 blast score: 1048	525	G	A	1	42	103	0
a12042;244	gi|357481593|ref|XP_003611082.1| BAH and coiled-coil domain-containing protein [Medicago truncatula]_x0001_gi|355512417|gb|AES94040.1| BAH and coiled-coil domain-containing protein [Medicago truncatula] e-value: 0.0 blast score: 1048	573	C	A	1	27	94	1
a12042;244	gi|357481593|ref|XP_003611082.1| BAH and coiled-coil domain-containing protein [Medicago truncatula]_x0001_gi|355512417|gb|AES94040.1| BAH and coiled-coil domain-containing protein [Medicago truncatula] e-value: 0.0 blast score: 1048	1464	C	T	17	0	0	66
a12042;244	gi|357481593|ref|XP_003611082.1| BAH and coiled-coil domain-containing protein [Medicago truncatula]_x0001_gi|355512417|gb|AES94040.1| BAH and coiled-coil domain-containing protein [Medicago truncatula] e-value: 0.0 blast score: 1048	1791	A	C	19	0	0	46
a12042;244	gi|357481593|ref|XP_003611082.1| BAH and coiled-coil domain-containing protein [Medicago truncatula]_x0001_gi|355512417|gb|AES94040.1| BAH and coiled-coil domain-containing protein [Medicago truncatula] e-value: 0.0 blast score: 1048	1884	A	G	1	38	71	0
a12042;244	gi|357481593|ref|XP_003611082.1| BAH and coiled-coil domain-containing protein [Medicago truncatula]_x0001_gi|355512417|gb|AES94040.1| BAH and coiled-coil domain-containing protein [Medicago truncatula] e-value: 0.0 blast score: 1048	1983	G	T	1	46	145	0
a12044;291	gi|356574147|ref|XP_003555213.1| PREDICTED: probable ubiquitin-conjugating enzyme E2 23-like [Glycine max] e-value: 4e-166 blast score: 492	545	G	A	0	26	103	0
a12057;298	gi|217072562|gb|ACJ84641.1| unknown [Medicago truncatula] e-value: 5e-20 blast score: 82.8	36	C	A	1	170	245	2
a12067;231	gi|356516656|ref|XP_003527009.1| PREDICTED: uncharacterized protein LOC100802447 [Glycine max] e-value: 1e-134 blast score: 398	319	C	T	14	0	0	35
a12067;231	gi|356516656|ref|XP_003527009.1| PREDICTED: uncharacterized protein LOC100802447 [Glycine max] e-value: 1e-134 blast score: 398	536	C	G	8	0	0	28
a12067;231	gi|356516656|ref|XP_003527009.1| PREDICTED: uncharacterized protein LOC100802447 [Glycine max] e-value: 1e-134 blast score: 398	630	T	C	0	14	30	0
a12067;231	gi|356516656|ref|XP_003527009.1| PREDICTED: uncharacterized protein LOC100802447 [Glycine max] e-value: 1e-134 blast score: 398	667	C	G	14	0	0	26
a12067;231	gi|356516656|ref|XP_003527009.1| PREDICTED: uncharacterized protein LOC100802447 [Glycine max] e-value: 1e-134 blast score: 398	728	G	A	11	0	0	24
a12067;231	gi|356516656|ref|XP_003527009.1| PREDICTED: uncharacterized protein LOC100802447 [Glycine max] e-value: 1e-134 blast score: 398	1059	T	C	27	0	0	51
a12067;231	gi|356516656|ref|XP_003527009.1| PREDICTED: uncharacterized protein LOC100802447 [Glycine max] e-value: 1e-134 blast score: 398	1431	T	C	23	0	0	28
a12067;231	gi|356516656|ref|XP_003527009.1| PREDICTED: uncharacterized protein LOC100802447 [Glycine max] e-value: 1e-134 blast score: 398	1557	G	T	0	16	57	0
a1207;590	gi|356504460|ref|XP_003521014.1| PREDICTED: protein FRIGIDA-like [Glycine max] e-value: 0.0 blast score: 880	246	C	A	68	1	2	148
a1207;590	gi|356504460|ref|XP_003521014.1| PREDICTED: protein FRIGIDA-like [Glycine max] e-value: 0.0 blast score: 880	1730	T	A	202	1	5	348
a1207;590	gi|356504460|ref|XP_003521014.1| PREDICTED: protein FRIGIDA-like [Glycine max] e-value: 0.0 blast score: 880	1853	C	T	4	135	395	3
a1207;590	gi|356504460|ref|XP_003521014.1| PREDICTED: protein FRIGIDA-like [Glycine max] e-value: 0.0 blast score: 880	1889	C	G	2	120	308	2
a1207;590	gi|356504460|ref|XP_003521014.1| PREDICTED: protein FRIGIDA-like [Glycine max] e-value: 0.0 blast score: 880	1898	A	G	114	2	4	277
a120757;55	gi|357493099|ref|XP_003616838.1| hypothetical protein MTR_5g084810 [Medicago truncatula]_x0001_gi|355518173|gb|AES99796.1| hypothetical protein MTR_5g084810 [Medicago truncatula] e-value: 5e-16 blast score: 74.3	89	A	G	0	11	32	0
a120757;55	gi|357493099|ref|XP_003616838.1| hypothetical protein MTR_5g084810 [Medicago truncatula]_x0001_gi|355518173|gb|AES99796.1| hypothetical protein MTR_5g084810 [Medicago truncatula] e-value: 5e-16 blast score: 74.3	87	T	A	11	0	0	35
a120824;33	NA	118	G	A	8	0	0	7
a1209;542	gi|356569550|ref|XP_003552962.1| PREDICTED: ATP-dependent zinc metalloprotease FTSH 9, chloroplastic-like [Glycine max] e-value: 0.0 blast score: 1129	336	G	A	14	0	0	34
a1209;542	gi|356569550|ref|XP_003552962.1| PREDICTED: ATP-dependent zinc metalloprotease FTSH 9, chloroplastic-like [Glycine max] e-value: 0.0 blast score: 1129	1174	G	A	2	94	188	2
a1209;542	gi|356569550|ref|XP_003552962.1| PREDICTED: ATP-dependent zinc metalloprotease FTSH 9, chloroplastic-like [Glycine max] e-value: 0.0 blast score: 1129	1421	C	T	23	0	0	79
a1209;542	gi|356569550|ref|XP_003552962.1| PREDICTED: ATP-dependent zinc metalloprotease FTSH 9, chloroplastic-like [Glycine max] e-value: 0.0 blast score: 1129	1767	A	G	1	17	67	0
a1209;542	gi|356569550|ref|XP_003552962.1| PREDICTED: ATP-dependent zinc metalloprotease FTSH 9, chloroplastic-like [Glycine max] e-value: 0.0 blast score: 1129	1808	C	T	48	1	0	122
a1209;542	gi|356569550|ref|XP_003552962.1| PREDICTED: ATP-dependent zinc metalloprotease FTSH 9, chloroplastic-like [Glycine max] e-value: 0.0 blast score: 1129	1965	T	C	91	0	2	151
a1209;542	gi|356569550|ref|XP_003552962.1| PREDICTED: ATP-dependent zinc metalloprotease FTSH 9, chloroplastic-like [Glycine max] e-value: 0.0 blast score: 1129	1967	T	A	0	85	158	2
a1209;542	gi|356569550|ref|XP_003552962.1| PREDICTED: ATP-dependent zinc metalloprotease FTSH 9, chloroplastic-like [Glycine max] e-value: 0.0 blast score: 1129	2007	A	T	0	62	116	2
a1209;542	gi|356569550|ref|XP_003552962.1| PREDICTED: ATP-dependent zinc metalloprotease FTSH 9, chloroplastic-like [Glycine max] e-value: 0.0 blast score: 1129	2022	G	A	51	0	1	103
a1209;542	gi|356569550|ref|XP_003552962.1| PREDICTED: ATP-dependent zinc metalloprotease FTSH 9, chloroplastic-like [Glycine max] e-value: 0.0 blast score: 1129	2792	A	T	44	0	2	95
a12093;225	gi|357492811|ref|XP_003616694.1| Abscisic acid receptor PYL6 [Medicago truncatula]_x0001_gi|355518029|gb|AES99652.1| Abscisic acid receptor PYL6 [Medicago truncatula] e-value: 1e-115 blast score: 334	247	A	G	18	0	0	8
a12093;225	gi|357492811|ref|XP_003616694.1| Abscisic acid receptor PYL6 [Medicago truncatula]_x0001_gi|355518029|gb|AES99652.1| Abscisic acid receptor PYL6 [Medicago truncatula] e-value: 1e-115 blast score: 334	274	C	T	0	28	25	0
a12096;192	gi|357445765|ref|XP_003593160.1| RNA export [Medicago truncatula]_x0001_gi|355482208|gb|AES63411.1| RNA export [Medicago truncatula] e-value: 0.0 blast score: 696	315	T	G	1	60	46	0
a12096;192	gi|357445765|ref|XP_003593160.1| RNA export [Medicago truncatula]_x0001_gi|355482208|gb|AES63411.1| RNA export [Medicago truncatula] e-value: 0.0 blast score: 696	366	G	C	74	0	0	47
a120989;32	NA	145	C	T	0	20	35	0
a120989;32	NA	165	T	C	0	18	43	0
a120989;32	NA	320	T	C	1	15	42	0
a120989;32	NA	875	T	G	2	21	44	0
a121;1505	gi|388515303|gb|AFK45713.1| unknown [Medicago truncatula] e-value: 4e-88 blast score: 265	712	T	C	7	228	526	2
a121;1505	gi|388515303|gb|AFK45713.1| unknown [Medicago truncatula] e-value: 4e-88 blast score: 265	738	T	C	9	321	847	2
a121;1505	gi|388515303|gb|AFK45713.1| unknown [Medicago truncatula] e-value: 4e-88 blast score: 265	741	T	G	12	350	884	12
a121035;40	gi|356569521|ref|XP_003552948.1| PREDICTED: uncharacterized protein At1g66480-like [Glycine max] e-value: 1e-64 blast score: 204	414	T	C	13	0	0	31
a12105;284	gi|357460659|ref|XP_003600611.1| COX assembly mitochondrial protein-like protein [Medicago truncatula]_x0001_gi|355489659|gb|AES70862.1| COX assembly mitochondrial protein-like protein [Medicago truncatula] e-value: 1e-52 blast score: 166	102	A	G	9	0	0	24
a12114;230	gi|356544494|ref|XP_003540685.1| PREDICTED: uncharacterized WD repeat-containing protein all2124-like [Glycine max] e-value: 0.0 blast score: 647	2289	G	A	12	0	0	31
a12119;244	gi|357493449|ref|XP_003617013.1| Tousled-like kinase [Medicago truncatula]_x0001_gi|355518348|gb|AES99971.1| Tousled-like kinase [Medicago truncatula] e-value: 0.0 blast score: 1128	451	A	G	21	0	0	56
a12119;244	gi|357493449|ref|XP_003617013.1| Tousled-like kinase [Medicago truncatula]_x0001_gi|355518348|gb|AES99971.1| Tousled-like kinase [Medicago truncatula] e-value: 0.0 blast score: 1128	616	T	C	12	0	0	59
a12119;244	gi|357493449|ref|XP_003617013.1| Tousled-like kinase [Medicago truncatula]_x0001_gi|355518348|gb|AES99971.1| Tousled-like kinase [Medicago truncatula] e-value: 0.0 blast score: 1128	946	G	A	24	0	1	55
a12119;244	gi|357493449|ref|XP_003617013.1| Tousled-like kinase [Medicago truncatula]_x0001_gi|355518348|gb|AES99971.1| Tousled-like kinase [Medicago truncatula] e-value: 0.0 blast score: 1128	2640	A	T	35	0	0	55
a121240;27	gi|357464605|ref|XP_003602584.1| Pectin methylesterase [Medicago truncatula]_x0001_gi|355491632|gb|AES72835.1| Pectin methylesterase [Medicago truncatula] e-value: 0.0 blast score: 911	2019	G	A	13	0	0	8
a12133;250	gi|356506136|ref|XP_003521843.1| PREDICTED: ankyrin repeat-containing protein At5g02620-like [Glycine max] e-value: 0.0 blast score: 954	843	A	T	0	13	54	0
a12133;250	gi|356506136|ref|XP_003521843.1| PREDICTED: ankyrin repeat-containing protein At5g02620-like [Glycine max] e-value: 0.0 blast score: 954	1323	C	T	23	0	1	57
a12133;250	gi|356506136|ref|XP_003521843.1| PREDICTED: ankyrin repeat-containing protein At5g02620-like [Glycine max] e-value: 0.0 blast score: 954	1737	T	C	32	0	0	76
a12133;250	gi|356506136|ref|XP_003521843.1| PREDICTED: ankyrin repeat-containing protein At5g02620-like [Glycine max] e-value: 0.0 blast score: 954	2085	C	G	8	0	2	34
a12135;196	gi|357483571|ref|XP_003612072.1| Cell division protease ftsH-like protein [Medicago truncatula]_x0001_gi|355513407|gb|AES95030.1| Cell division protease ftsH-like protein [Medicago truncatula] e-value: 0.0 blast score: 811	396	A	T	23	0	1	149
a12139;133	gi|357459889|ref|XP_003600225.1| Beta 1 2 xylosyltransferase [Medicago truncatula]_x0001_gi|355489273|gb|AES70476.1| Beta 1 2 xylosyltransferase [Medicago truncatula] e-value: 0.0 blast score: 876	150	A	G	0	12	25	0
a12139;133	gi|357459889|ref|XP_003600225.1| Beta 1 2 xylosyltransferase [Medicago truncatula]_x0001_gi|355489273|gb|AES70476.1| Beta 1 2 xylosyltransferase [Medicago truncatula] e-value: 0.0 blast score: 876	355	T	C	14	0	0	10
a12139;133	gi|357459889|ref|XP_003600225.1| Beta 1 2 xylosyltransferase [Medicago truncatula]_x0001_gi|355489273|gb|AES70476.1| Beta 1 2 xylosyltransferase [Medicago truncatula] e-value: 0.0 blast score: 876	456	G	C	9	0	0	20
a12139;133	gi|357459889|ref|XP_003600225.1| Beta 1 2 xylosyltransferase [Medicago truncatula]_x0001_gi|355489273|gb|AES70476.1| Beta 1 2 xylosyltransferase [Medicago truncatula] e-value: 0.0 blast score: 876	966	C	T	9	0	0	36
a12139;133	gi|357459889|ref|XP_003600225.1| Beta 1 2 xylosyltransferase [Medicago truncatula]_x0001_gi|355489273|gb|AES70476.1| Beta 1 2 xylosyltransferase [Medicago truncatula] e-value: 0.0 blast score: 876	1328	G	T	25	1	1	55
a12139;133	gi|357459889|ref|XP_003600225.1| Beta 1 2 xylosyltransferase [Medicago truncatula]_x0001_gi|355489273|gb|AES70476.1| Beta 1 2 xylosyltransferase [Medicago truncatula] e-value: 0.0 blast score: 876	1338	A	G	0	31	63	0
a12139;133	gi|357459889|ref|XP_003600225.1| Beta 1 2 xylosyltransferase [Medicago truncatula]_x0001_gi|355489273|gb|AES70476.1| Beta 1 2 xylosyltransferase [Medicago truncatula] e-value: 0.0 blast score: 876	1377	G	C	0	78	116	0
a12139;133	gi|357459889|ref|XP_003600225.1| Beta 1 2 xylosyltransferase [Medicago truncatula]_x0001_gi|355489273|gb|AES70476.1| Beta 1 2 xylosyltransferase [Medicago truncatula] e-value: 0.0 blast score: 876	1416	C	T	0	114	167	0
a12139;133	gi|357459889|ref|XP_003600225.1| Beta 1 2 xylosyltransferase [Medicago truncatula]_x0001_gi|355489273|gb|AES70476.1| Beta 1 2 xylosyltransferase [Medicago truncatula] e-value: 0.0 blast score: 876	1476	C	T	135	0	0	196
a12145;234	gi|388500850|gb|AFK38491.1| unknown [Medicago truncatula] e-value: 0.0 blast score: 1054	263	G	A	0	30	86	4
a12145;234	gi|388500850|gb|AFK38491.1| unknown [Medicago truncatula] e-value: 0.0 blast score: 1054	342	G	A	33	0	0	86
a12145;234	gi|388500850|gb|AFK38491.1| unknown [Medicago truncatula] e-value: 0.0 blast score: 1054	496	G	A	34	0	0	81
a12145;234	gi|388500850|gb|AFK38491.1| unknown [Medicago truncatula] e-value: 0.0 blast score: 1054	996	C	T	12	0	1	30
a12145;234	gi|388500850|gb|AFK38491.1| unknown [Medicago truncatula] e-value: 0.0 blast score: 1054	1200	G	A	0	24	87	0
a12145;234	gi|388500850|gb|AFK38491.1| unknown [Medicago truncatula] e-value: 0.0 blast score: 1054	1500	T	C	47	0	0	122
a12145;234	gi|388500850|gb|AFK38491.1| unknown [Medicago truncatula] e-value: 0.0 blast score: 1054	1596	C	T	43	0	0	121
a12145;234	gi|388500850|gb|AFK38491.1| unknown [Medicago truncatula] e-value: 0.0 blast score: 1054	1806	T	C	22	0	0	75
a12145;234	gi|388500850|gb|AFK38491.1| unknown [Medicago truncatula] e-value: 0.0 blast score: 1054	1821	C	G	21	0	0	79
a12145;234	gi|388500850|gb|AFK38491.1| unknown [Medicago truncatula] e-value: 0.0 blast score: 1054	1837	C	T	1	17	103	0
a12146;181	gi|356559593|ref|XP_003548083.1| PREDICTED: uncharacterized aarF domain-containing protein kinase At1g71810, chloroplastic-like [Glycine max] e-value: 0.0 blast score: 1109	690	G	A	7	0	0	24
a12149;198	gi|357484469|ref|XP_003612522.1| Rop guanine nucleotide exchange factor [Medicago truncatula]_x0001_gi|332688645|gb|AEE89675.1| RopGEF14 [Medicago truncatula]_x0001_gi|355513857|gb|AES95480.1| Rop guanine nucleotide exchange factor [Medicago truncatula]_x0001_gi|388504920|gb|AFK40526.1| unknown [Medicago truncatula] e-value: 0.0 blast score: 995	394	G	A	39	0	0	63
a12149;198	gi|357484469|ref|XP_003612522.1| Rop guanine nucleotide exchange factor [Medicago truncatula]_x0001_gi|332688645|gb|AEE89675.1| RopGEF14 [Medicago truncatula]_x0001_gi|355513857|gb|AES95480.1| Rop guanine nucleotide exchange factor [Medicago truncatula]_x0001_gi|388504920|gb|AFK40526.1| unknown [Medicago truncatula] e-value: 0.0 blast score: 995	428	C	T	42	0	1	80
a12149;198	gi|357484469|ref|XP_003612522.1| Rop guanine nucleotide exchange factor [Medicago truncatula]_x0001_gi|332688645|gb|AEE89675.1| RopGEF14 [Medicago truncatula]_x0001_gi|355513857|gb|AES95480.1| Rop guanine nucleotide exchange factor [Medicago truncatula]_x0001_gi|388504920|gb|AFK40526.1| unknown [Medicago truncatula] e-value: 0.0 blast score: 995	551	T	C	10	0	0	16
a12149;198	gi|357484469|ref|XP_003612522.1| Rop guanine nucleotide exchange factor [Medicago truncatula]_x0001_gi|332688645|gb|AEE89675.1| RopGEF14 [Medicago truncatula]_x0001_gi|355513857|gb|AES95480.1| Rop guanine nucleotide exchange factor [Medicago truncatula]_x0001_gi|388504920|gb|AFK40526.1| unknown [Medicago truncatula] e-value: 0.0 blast score: 995	1370	A	G	17	0	0	50
a12149;198	gi|357484469|ref|XP_003612522.1| Rop guanine nucleotide exchange factor [Medicago truncatula]_x0001_gi|332688645|gb|AEE89675.1| RopGEF14 [Medicago truncatula]_x0001_gi|355513857|gb|AES95480.1| Rop guanine nucleotide exchange factor [Medicago truncatula]_x0001_gi|388504920|gb|AFK40526.1| unknown [Medicago truncatula] e-value: 0.0 blast score: 995	1397	G	A	18	0	0	46
a12149;198	gi|357484469|ref|XP_003612522.1| Rop guanine nucleotide exchange factor [Medicago truncatula]_x0001_gi|332688645|gb|AEE89675.1| RopGEF14 [Medicago truncatula]_x0001_gi|355513857|gb|AES95480.1| Rop guanine nucleotide exchange factor [Medicago truncatula]_x0001_gi|388504920|gb|AFK40526.1| unknown [Medicago truncatula] e-value: 0.0 blast score: 995	1425	G	A	14	0	0	43
a12149;198	gi|357484469|ref|XP_003612522.1| Rop guanine nucleotide exchange factor [Medicago truncatula]_x0001_gi|332688645|gb|AEE89675.1| RopGEF14 [Medicago truncatula]_x0001_gi|355513857|gb|AES95480.1| Rop guanine nucleotide exchange factor [Medicago truncatula]_x0001_gi|388504920|gb|AFK40526.1| unknown [Medicago truncatula] e-value: 0.0 blast score: 995	1508	A	T	0	15	33	0
a12149;198	gi|357484469|ref|XP_003612522.1| Rop guanine nucleotide exchange factor [Medicago truncatula]_x0001_gi|332688645|gb|AEE89675.1| RopGEF14 [Medicago truncatula]_x0001_gi|355513857|gb|AES95480.1| Rop guanine nucleotide exchange factor [Medicago truncatula]_x0001_gi|388504920|gb|AFK40526.1| unknown [Medicago truncatula] e-value: 0.0 blast score: 995	1595	T	C	41	0	0	37
a12149;198	gi|357484469|ref|XP_003612522.1| Rop guanine nucleotide exchange factor [Medicago truncatula]_x0001_gi|332688645|gb|AEE89675.1| RopGEF14 [Medicago truncatula]_x0001_gi|355513857|gb|AES95480.1| Rop guanine nucleotide exchange factor [Medicago truncatula]_x0001_gi|388504920|gb|AFK40526.1| unknown [Medicago truncatula] e-value: 0.0 blast score: 995	1615	T	C	2	30	43	0
a12149;198	gi|357484469|ref|XP_003612522.1| Rop guanine nucleotide exchange factor [Medicago truncatula]_x0001_gi|332688645|gb|AEE89675.1| RopGEF14 [Medicago truncatula]_x0001_gi|355513857|gb|AES95480.1| Rop guanine nucleotide exchange factor [Medicago truncatula]_x0001_gi|388504920|gb|AFK40526.1| unknown [Medicago truncatula] e-value: 0.0 blast score: 995	1754	A	G	0	11	35	0
a12149;198	gi|357484469|ref|XP_003612522.1| Rop guanine nucleotide exchange factor [Medicago truncatula]_x0001_gi|332688645|gb|AEE89675.1| RopGEF14 [Medicago truncatula]_x0001_gi|355513857|gb|AES95480.1| Rop guanine nucleotide exchange factor [Medicago truncatula]_x0001_gi|388504920|gb|AFK40526.1| unknown [Medicago truncatula] e-value: 0.0 blast score: 995	1793	A	T	9	0	0	29
a12151;248	gi|388520789|gb|AFK48456.1| unknown [Lotus japonicus] e-value: 0.0 blast score: 815	713	A	G	0	11	49	0
a12151;248	gi|388520789|gb|AFK48456.1| unknown [Lotus japonicus] e-value: 0.0 blast score: 815	979	A	G	0	27	53	0
a12151;248	gi|388520789|gb|AFK48456.1| unknown [Lotus japonicus] e-value: 0.0 blast score: 815	1444	G	A	0	14	44	0
a12151;248	gi|388520789|gb|AFK48456.1| unknown [Lotus japonicus] e-value: 0.0 blast score: 815	1516	G	A	0	34	87	0
a121546;31	NA	124	A	G	0	11	20	0
a121546;31	NA	132	T	G	0	12	21	0
a121546;31	NA	166	G	C	0	19	38	0
a121546;31	NA	199	G	A	0	14	39	0
a12156;271	gi|388520069|gb|AFK48096.1| unknown [Medicago truncatula] e-value: 0.0 blast score: 857	215	T	A	9	0	0	49
a12156;271	gi|388520069|gb|AFK48096.1| unknown [Medicago truncatula] e-value: 0.0 blast score: 857	355	G	A	13	0	1	57
a12156;271	gi|388520069|gb|AFK48096.1| unknown [Medicago truncatula] e-value: 0.0 blast score: 857	526	T	C	0	39	98	0
a12156;271	gi|388520069|gb|AFK48096.1| unknown [Medicago truncatula] e-value: 0.0 blast score: 857	1195	T	A	22	0	0	57
a12156;271	gi|388520069|gb|AFK48096.1| unknown [Medicago truncatula] e-value: 0.0 blast score: 857	1642	C	T	0	17	64	0
a121665;26	NA	248	G	A	0	11	16	0
a121668;37	NA	238	C	T	0	22	69	0
a12168;173	gi|357505253|ref|XP_003622915.1| DEAD-box ATP-dependent RNA helicase [Medicago truncatula]_x0001_gi|355497930|gb|AES79133.1| DEAD-box ATP-dependent RNA helicase [Medicago truncatula] e-value: 0.0 blast score: 1371	2459	A	G	0	11	27	0
a12169;406	gi|356508867|ref|XP_003523175.1| PREDICTED: rRNA 2'-O-methyltransferase fibrillarin 2-like [Glycine max] e-value: 1e-40 blast score: 138	189	A	T	0	26	78	0
a12170;332	gi|75218951|sp|O04235.1|SSRP1_VICFA RecName: Full=FACT complex subunit SSRP1; AltName: Full=Facilitates chromatin transcription complex subunit SSRP1; AltName: Full=Recombination signal sequence recognition protein 1_x0001_gi|2104679|emb|CAA66480.1| transcription factor [Vicia faba var. minor] e-value: 0.0 blast score: 779	294	T	A	0	38	76	0
a12170;332	gi|75218951|sp|O04235.1|SSRP1_VICFA RecName: Full=FACT complex subunit SSRP1; AltName: Full=Facilitates chromatin transcription complex subunit SSRP1; AltName: Full=Recombination signal sequence recognition protein 1_x0001_gi|2104679|emb|CAA66480.1| transcription factor [Vicia faba var. minor] e-value: 0.0 blast score: 779	600	T	A	0	37	64	1
a1218;664	gi|357508251|ref|XP_003624414.1| Eukaryotic translation initiation factor [Medicago truncatula]_x0001_gi|355499429|gb|AES80632.1| Eukaryotic translation initiation factor [Medicago truncatula] e-value: 0.0 blast score: 739	112	T	C	0	20	71	0
a1218;664	gi|357508251|ref|XP_003624414.1| Eukaryotic translation initiation factor [Medicago truncatula]_x0001_gi|355499429|gb|AES80632.1| Eukaryotic translation initiation factor [Medicago truncatula] e-value: 0.0 blast score: 739	326	G	A	58	1	0	169
a1218;664	gi|357508251|ref|XP_003624414.1| Eukaryotic translation initiation factor [Medicago truncatula]_x0001_gi|355499429|gb|AES80632.1| Eukaryotic translation initiation factor [Medicago truncatula] e-value: 0.0 blast score: 739	395	A	G	0	58	195	0
a1218;664	gi|357508251|ref|XP_003624414.1| Eukaryotic translation initiation factor [Medicago truncatula]_x0001_gi|355499429|gb|AES80632.1| Eukaryotic translation initiation factor [Medicago truncatula] e-value: 0.0 blast score: 739	705	C	T	69	0	0	158
a1218;664	gi|357508251|ref|XP_003624414.1| Eukaryotic translation initiation factor [Medicago truncatula]_x0001_gi|355499429|gb|AES80632.1| Eukaryotic translation initiation factor [Medicago truncatula] e-value: 0.0 blast score: 739	1122	C	T	150	3	1	226
a1218;664	gi|357508251|ref|XP_003624414.1| Eukaryotic translation initiation factor [Medicago truncatula]_x0001_gi|355499429|gb|AES80632.1| Eukaryotic translation initiation factor [Medicago truncatula] e-value: 0.0 blast score: 739	1278	T	C	0	125	269	1
a1218;664	gi|357508251|ref|XP_003624414.1| Eukaryotic translation initiation factor [Medicago truncatula]_x0001_gi|355499429|gb|AES80632.1| Eukaryotic translation initiation factor [Medicago truncatula] e-value: 0.0 blast score: 739	1299	T	A	0	123	252	0
a1218;664	gi|357508251|ref|XP_003624414.1| Eukaryotic translation initiation factor [Medicago truncatula]_x0001_gi|355499429|gb|AES80632.1| Eukaryotic translation initiation factor [Medicago truncatula] e-value: 0.0 blast score: 739	1584	G	T	4	155	197	0
a1218;664	gi|357508251|ref|XP_003624414.1| Eukaryotic translation initiation factor [Medicago truncatula]_x0001_gi|355499429|gb|AES80632.1| Eukaryotic translation initiation factor [Medicago truncatula] e-value: 0.0 blast score: 739	1731	A	C	292	3	8	124
a1218;664	gi|357508251|ref|XP_003624414.1| Eukaryotic translation initiation factor [Medicago truncatula]_x0001_gi|355499429|gb|AES80632.1| Eukaryotic translation initiation factor [Medicago truncatula] e-value: 0.0 blast score: 739	1752	C	A	136	1	1	33
a12181;109	gi|356498232|ref|XP_003517957.1| PREDICTED: LOW QUALITY PROTEIN: DNA repair protein UVH3-like [Glycine max] e-value: 0.0 blast score: 1872	895	G	A	0	31	83	1
a12181;109	gi|356498232|ref|XP_003517957.1| PREDICTED: LOW QUALITY PROTEIN: DNA repair protein UVH3-like [Glycine max] e-value: 0.0 blast score: 1872	2775	G	A	7	0	0	30
a12181;109	gi|356498232|ref|XP_003517957.1| PREDICTED: LOW QUALITY PROTEIN: DNA repair protein UVH3-like [Glycine max] e-value: 0.0 blast score: 1872	4147	T	A	9	1	0	26
a12186;325	gi|357481931|ref|XP_003611251.1| UDP-glucuronate 4-epimerase [Medicago truncatula]_x0001_gi|355512586|gb|AES94209.1| UDP-glucuronate 4-epimerase [Medicago truncatula] e-value: 1e-37 blast score: 133	174	T	C	2	39	92	0
a12188;215	gi|326490419|dbj|BAJ84873.1| predicted protein [Hordeum vulgare subsp. vulgare] e-value: 1e-15 blast score: 74.7	117	C	T	0	40	81	0
a12188;215	gi|326490419|dbj|BAJ84873.1| predicted protein [Hordeum vulgare subsp. vulgare] e-value: 1e-15 blast score: 74.7	132	A	T	46	0	1	72
a12188;215	gi|326490419|dbj|BAJ84873.1| predicted protein [Hordeum vulgare subsp. vulgare] e-value: 1e-15 blast score: 74.7	145	G	A	42	0	0	57
a121944;36	NA	594	A	C	6	0	0	14
a12195;125	gi|357500169|ref|XP_003620373.1| ATP-dependent RNA helicase [Medicago truncatula]_x0001_gi|355495388|gb|AES76591.1| ATP-dependent RNA helicase [Medicago truncatula] e-value: 0.0 blast score: 707	846	G	A	9	0	0	27
a12199;151	gi|356528334|ref|XP_003532759.1| PREDICTED: uncharacterized protein LOC100787670 isoform 2 [Glycine max] e-value: 1e-128 blast score: 382	602	T	A	150	2	7	166
a1220;279	gi|356539512|ref|XP_003538242.1| PREDICTED: uncharacterized protein LOC100809493 isoform 1 [Glycine max]_x0001_gi|356539514|ref|XP_003538243.1| PREDICTED: uncharacterized protein LOC100809493 isoform 2 [Glycine max]_x0001_gi|255646813|gb|ACU23878.1| unknown [Glycine max] e-value: 5e-09 blast score: 56.2	405	A	G	5	311	1139	16
a12200;139	gi|7008011|dbj|BAA90878.1| PsAD2 [Pisum sativum] e-value: 2e-24 blast score: 97.4	608	G	A	0	13	24	1
a12212;154	gi|388521217|gb|AFK48670.1| unknown [Lotus japonicus] e-value: 2e-152 blast score: 438	255	C	A	0	94	162	0
a12212;154	gi|388521217|gb|AFK48670.1| unknown [Lotus japonicus] e-value: 2e-152 blast score: 438	283	C	T	97	0	0	133
a12212;154	gi|388521217|gb|AFK48670.1| unknown [Lotus japonicus] e-value: 2e-152 blast score: 438	361	G	A	0	13	42	0
a12212;154	gi|388521217|gb|AFK48670.1| unknown [Lotus japonicus] e-value: 2e-152 blast score: 438	804	T	C	9	0	0	30
a12216;198	gi|356512693|ref|XP_003525051.1| PREDICTED: uncharacterized protein LOC100792892 [Glycine max] e-value: 0.0 blast score: 927	1762	G	A	1	112	180	1
a12219;186	gi|357514013|ref|XP_003627295.1| Baculoviral IAP repeat-containing protein [Medicago truncatula]_x0001_gi|66947626|emb|CAJ00009.1| C3HC4 zinc finger containing protein [Medicago truncatula]_x0001_gi|355521317|gb|AET01771.1| Baculoviral IAP repeat-containing protein [Medicago truncatula] e-value: 0.0 blast score: 642	219	C	G	1	114	176	0
a12238;294	gi|166715360|gb|ABY88392.1| phenylalanine ammonia-lyase [Arabidopsis thaliana]_x0001_gi|166715362|gb|ABY88393.1| phenylalanine ammonia-lyase [Arabidopsis thaliana]_x0001_gi|166715364|gb|ABY88394.1| phenylalanine ammonia-lyase [Arabidopsis thaliana]_x0001_gi|166715366|gb|ABY88395.1| phenylalanine ammonia-lyase [Arabidopsis thaliana]_x0001_gi|166715368|gb|ABY88396.1| phenylalanine ammonia-lyase [Ar…	277	G	A	0	25	38	0
a12238;294	gi|166715360|gb|ABY88392.1| phenylalanine ammonia-lyase [Arabidopsis thaliana]_x0001_gi|166715362|gb|ABY88393.1| phenylalanine ammonia-lyase [Arabidopsis thaliana]_x0001_gi|166715364|gb|ABY88394.1| phenylalanine ammonia-lyase [Arabidopsis thaliana]_x0001_gi|166715366|gb|ABY88395.1| phenylalanine ammonia-lyase [Arabidopsis thaliana]_x0001_gi|166715368|gb|ABY88396.1| phenylalanine ammonia-lyase [Ar…	280	C	T	0	26	42	0
a12238;294	gi|166715360|gb|ABY88392.1| phenylalanine ammonia-lyase [Arabidopsis thaliana]_x0001_gi|166715362|gb|ABY88393.1| phenylalanine ammonia-lyase [Arabidopsis thaliana]_x0001_gi|166715364|gb|ABY88394.1| phenylalanine ammonia-lyase [Arabidopsis thaliana]_x0001_gi|166715366|gb|ABY88395.1| phenylalanine ammonia-lyase [Arabidopsis thaliana]_x0001_gi|166715368|gb|ABY88396.1| phenylalanine ammonia-lyase [Ar…	301	G	A	0	24	44	0
a12238;294	gi|166715360|gb|ABY88392.1| phenylalanine ammonia-lyase [Arabidopsis thaliana]_x0001_gi|166715362|gb|ABY88393.1| phenylalanine ammonia-lyase [Arabidopsis thaliana]_x0001_gi|166715364|gb|ABY88394.1| phenylalanine ammonia-lyase [Arabidopsis thaliana]_x0001_gi|166715366|gb|ABY88395.1| phenylalanine ammonia-lyase [Arabidopsis thaliana]_x0001_gi|166715368|gb|ABY88396.1| phenylalanine ammonia-lyase [Ar…	319	A	G	23	0	0	39
a12238;294	gi|166715360|gb|ABY88392.1| phenylalanine ammonia-lyase [Arabidopsis thaliana]_x0001_gi|166715362|gb|ABY88393.1| phenylalanine ammonia-lyase [Arabidopsis thaliana]_x0001_gi|166715364|gb|ABY88394.1| phenylalanine ammonia-lyase [Arabidopsis thaliana]_x0001_gi|166715366|gb|ABY88395.1| phenylalanine ammonia-lyase [Arabidopsis thaliana]_x0001_gi|166715368|gb|ABY88396.1| phenylalanine ammonia-lyase [Ar…	349	C	T	11	0	0	29
a12238;294	gi|166715360|gb|ABY88392.1| phenylalanine ammonia-lyase [Arabidopsis thaliana]_x0001_gi|166715362|gb|ABY88393.1| phenylalanine ammonia-lyase [Arabidopsis thaliana]_x0001_gi|166715364|gb|ABY88394.1| phenylalanine ammonia-lyase [Arabidopsis thaliana]_x0001_gi|166715366|gb|ABY88395.1| phenylalanine ammonia-lyase [Arabidopsis thaliana]_x0001_gi|166715368|gb|ABY88396.1| phenylalanine ammonia-lyase [Ar…	388	G	A	9	0	0	13
a12238;294	gi|166715360|gb|ABY88392.1| phenylalanine ammonia-lyase [Arabidopsis thaliana]_x0001_gi|166715362|gb|ABY88393.1| phenylalanine ammonia-lyase [Arabidopsis thaliana]_x0001_gi|166715364|gb|ABY88394.1| phenylalanine ammonia-lyase [Arabidopsis thaliana]_x0001_gi|166715366|gb|ABY88395.1| phenylalanine ammonia-lyase [Arabidopsis thaliana]_x0001_gi|166715368|gb|ABY88396.1| phenylalanine ammonia-lyase [Ar…	412	G	A	19	0	0	21
a12244;109	gi|357458059|ref|XP_003599310.1| LRR receptor-like serine/threonine-protein kinase FEI [Medicago truncatula]_x0001_gi|355488358|gb|AES69561.1| LRR receptor-like serine/threonine-protein kinase FEI [Medicago truncatula] e-value: 0.0 blast score: 1247	2671	G	C	16	0	0	28
a1225;509	gi|388510670|gb|AFK43401.1| unknown [Lotus japonicus] e-value: 5e-78 blast score: 234	202	T	A	43	1	1	120
a1225;509	gi|388510670|gb|AFK43401.1| unknown [Lotus japonicus] e-value: 5e-78 blast score: 234	254	G	A	1	90	188	1
a12252;145	gi|358248554|ref|NP_001239901.1| uncharacterized protein LOC100798259 [Glycine max]_x0001_gi|255634893|gb|ACU17805.1| unknown [Glycine max] e-value: 0.0 blast score: 648	114	T	C	0	62	142	0
a12252;145	gi|358248554|ref|NP_001239901.1| uncharacterized protein LOC100798259 [Glycine max]_x0001_gi|255634893|gb|ACU17805.1| unknown [Glycine max] e-value: 0.0 blast score: 648	888	A	T	1	15	53	0
a12252;145	gi|358248554|ref|NP_001239901.1| uncharacterized protein LOC100798259 [Glycine max]_x0001_gi|255634893|gb|ACU17805.1| unknown [Glycine max] e-value: 0.0 blast score: 648	936	T	C	1	15	66	0
a12252;145	gi|358248554|ref|NP_001239901.1| uncharacterized protein LOC100798259 [Glycine max]_x0001_gi|255634893|gb|ACU17805.1| unknown [Glycine max] e-value: 0.0 blast score: 648	1062	C	T	15	0	0	41
a12252;145	gi|358248554|ref|NP_001239901.1| uncharacterized protein LOC100798259 [Glycine max]_x0001_gi|255634893|gb|ACU17805.1| unknown [Glycine max] e-value: 0.0 blast score: 648	1116	T	G	24	0	1	64
a12252;145	gi|358248554|ref|NP_001239901.1| uncharacterized protein LOC100798259 [Glycine max]_x0001_gi|255634893|gb|ACU17805.1| unknown [Glycine max] e-value: 0.0 blast score: 648	1203	A	T	8	0	0	47
a12252;145	gi|358248554|ref|NP_001239901.1| uncharacterized protein LOC100798259 [Glycine max]_x0001_gi|255634893|gb|ACU17805.1| unknown [Glycine max] e-value: 0.0 blast score: 648	1218	A	G	9	0	1	36
a12255;147	gi|357474373|ref|XP_003607471.1| Dihydroorotase [Medicago truncatula]_x0001_gi|355508526|gb|AES89668.1| Dihydroorotase [Medicago truncatula] e-value: 0.0 blast score: 683	311	A	G	121	0	0	120
a12255;147	gi|357474373|ref|XP_003607471.1| Dihydroorotase [Medicago truncatula]_x0001_gi|355508526|gb|AES89668.1| Dihydroorotase [Medicago truncatula] e-value: 0.0 blast score: 683	627	A	G	0	10	41	0
a12255;147	gi|357474373|ref|XP_003607471.1| Dihydroorotase [Medicago truncatula]_x0001_gi|355508526|gb|AES89668.1| Dihydroorotase [Medicago truncatula] e-value: 0.0 blast score: 683	1394	C	T	0	21	41	0
a12258;187	gi|356501055|ref|XP_003519344.1| PREDICTED: protein kinase APK1A, chloroplastic-like isoform 1 [Glycine max] e-value: 0.0 blast score: 589	1327	G	A	0	13	73	0
a1226;603	gi|357494059|ref|XP_003617318.1| Polyamine oxidase [Medicago truncatula]_x0001_gi|355518653|gb|AET00277.1| Polyamine oxidase [Medicago truncatula] e-value: 0.0 blast score: 772	1270	T	C	79	0	1	140
a12277;240	gi|357500631|ref|XP_003620604.1| Peroxisomal fatty acid beta-oxidation multifunctional protein [Medicago truncatula]_x0001_gi|355495619|gb|AES76822.1| Peroxisomal fatty acid beta-oxidation multifunctional protein [Medicago truncatula] e-value: 0.0 blast score: 1324	118	C	T	9	0	0	7
a12277;240	gi|357500631|ref|XP_003620604.1| Peroxisomal fatty acid beta-oxidation multifunctional protein [Medicago truncatula]_x0001_gi|355495619|gb|AES76822.1| Peroxisomal fatty acid beta-oxidation multifunctional protein [Medicago truncatula] e-value: 0.0 blast score: 1324	2260	A	G	45	0	2	136
a12278;306	gi|356527095|ref|XP_003532149.1| PREDICTED: protein SEC13 homolog [Glycine max] e-value: 2e-82 blast score: 249	259	C	T	10	0	0	27
a12278;306	gi|356527095|ref|XP_003532149.1| PREDICTED: protein SEC13 homolog [Glycine max] e-value: 2e-82 blast score: 249	268	C	T	13	0	0	31
a12278;306	gi|356527095|ref|XP_003532149.1| PREDICTED: protein SEC13 homolog [Glycine max] e-value: 2e-82 blast score: 249	316	G	A	21	0	0	49
a12278;306	gi|356527095|ref|XP_003532149.1| PREDICTED: protein SEC13 homolog [Glycine max] e-value: 2e-82 blast score: 249	322	A	G	22	0	0	49
a12278;306	gi|356527095|ref|XP_003532149.1| PREDICTED: protein SEC13 homolog [Glycine max] e-value: 2e-82 blast score: 249	447	G	C	45	0	1	73
a12278;306	gi|356527095|ref|XP_003532149.1| PREDICTED: protein SEC13 homolog [Glycine max] e-value: 2e-82 blast score: 249	450	T	A	0	42	73	2
a12278;306	gi|356527095|ref|XP_003532149.1| PREDICTED: protein SEC13 homolog [Glycine max] e-value: 2e-82 blast score: 249	97	G	A	56	1	0	82
a12280;194	gi|357454295|ref|XP_003597428.1| RNA-binding protein [Medicago truncatula]_x0001_gi|355486476|gb|AES67679.1| RNA-binding protein [Medicago truncatula] e-value: 0.0 blast score: 817	1199	A	G	19	0	0	38
a1229;457	gi|356571713|ref|XP_003554018.1| PREDICTED: uncharacterized protein LOC100794263 [Glycine max] e-value: 2e-131 blast score: 385	994	A	T	111	1	0	200
a1229;457	gi|356571713|ref|XP_003554018.1| PREDICTED: uncharacterized protein LOC100794263 [Glycine max] e-value: 2e-131 blast score: 385	1050	G	A	88	1	1	170
a12293;194	gi|388513345|gb|AFK44734.1| unknown [Medicago truncatula] e-value: 0.0 blast score: 576	563	T	C	0	33	68	0
a12293;194	gi|388513345|gb|AFK44734.1| unknown [Medicago truncatula] e-value: 0.0 blast score: 576	719	T	G	0	11	50	0
a12293;194	gi|388513345|gb|AFK44734.1| unknown [Medicago truncatula] e-value: 0.0 blast score: 576	724	G	A	9	0	0	41
a12293;194	gi|388513345|gb|AFK44734.1| unknown [Medicago truncatula] e-value: 0.0 blast score: 576	752	C	T	12	0	1	51
a12293;194	gi|388513345|gb|AFK44734.1| unknown [Medicago truncatula] e-value: 0.0 blast score: 576	788	G	A	23	0	1	51
a12293;194	gi|388513345|gb|AFK44734.1| unknown [Medicago truncatula] e-value: 0.0 blast score: 576	881	G	A	23	0	1	44
a12293;194	gi|388513345|gb|AFK44734.1| unknown [Medicago truncatula] e-value: 0.0 blast score: 576	950	T	C	1	30	60	0
a12293;194	gi|388513345|gb|AFK44734.1| unknown [Medicago truncatula] e-value: 0.0 blast score: 576	1088	C	T	2	29	76	0
a12293;194	gi|388513345|gb|AFK44734.1| unknown [Medicago truncatula] e-value: 0.0 blast score: 576	1406	C	T	18	0	0	37
a12301;204	gi|357443695|ref|XP_003592125.1| Nodulin-like protein [Medicago truncatula]_x0001_gi|355481173|gb|AES62376.1| Nodulin-like protein [Medicago truncatula] e-value: 2e-129 blast score: 369	141	G	A	0	19	33	0
a123074;33	gi|358349448|ref|XP_003638749.1| RNA-binding protein [Medicago truncatula]_x0001_gi|355504684|gb|AES85887.1| RNA-binding protein [Medicago truncatula] e-value: 4e-93 blast score: 199	184	G	A	7	0	0	17
a12313;198	gi|358348023|ref|XP_003638049.1| ATP-binding cassette sub-family F member [Medicago truncatula]_x0001_gi|355503984|gb|AES85187.1| ATP-binding cassette sub-family F member [Medicago truncatula] e-value: 2e-114 blast score: 344	293	A	G	14	0	0	21
a12313;198	gi|358348023|ref|XP_003638049.1| ATP-binding cassette sub-family F member [Medicago truncatula]_x0001_gi|355503984|gb|AES85187.1| ATP-binding cassette sub-family F member [Medicago truncatula] e-value: 2e-114 blast score: 344	50	A	G	59	2	1	62
a12319;242	gi|357494377|ref|XP_003617477.1| Small nuclear ribonucleoprotein-associated protein B [Medicago truncatula]_x0001_gi|355518812|gb|AET00436.1| Small nuclear ribonucleoprotein-associated protein B [Medicago truncatula] e-value: 0.0 blast score: 547	521	G	A	1	35	112	0
a123193;47	gi|255544500|ref|XP_002513311.1| splicing endonuclease positive effector sen1, putative [Ricinus communis]_x0001_gi|223547219|gb|EEF48714.1| splicing endonuclease positive effector sen1, putative [Ricinus communis] e-value: 6e-46 blast score: 174	1084	G	A	7	0	0	21
a1233;574	gi|356520746|ref|XP_003529021.1| PREDICTED: acetylornithine aminotransferase, mitochondrial-like [Glycine max] e-value: 0.0 blast score: 701	904	C	G	50	0	3	137
a1233;574	gi|356520746|ref|XP_003529021.1| PREDICTED: acetylornithine aminotransferase, mitochondrial-like [Glycine max] e-value: 0.0 blast score: 701	911	G	A	49	0	1	140
a1233;574	gi|356520746|ref|XP_003529021.1| PREDICTED: acetylornithine aminotransferase, mitochondrial-like [Glycine max] e-value: 0.0 blast score: 701	1438	T	G	4	264	522	4
a1233;574	gi|356520746|ref|XP_003529021.1| PREDICTED: acetylornithine aminotransferase, mitochondrial-like [Glycine max] e-value: 0.0 blast score: 701	1554	G	A	202	2	8	290
a1233;574	gi|356520746|ref|XP_003529021.1| PREDICTED: acetylornithine aminotransferase, mitochondrial-like [Glycine max] e-value: 0.0 blast score: 701	1563	G	A	4	217	354	3
a12335;203	gi|357473239|ref|XP_003606904.1| hypothetical protein MTR_4g070020 [Medicago truncatula]_x0001_gi|355507959|gb|AES89101.1| hypothetical protein MTR_4g070020 [Medicago truncatula] e-value: 0.0 blast score: 565	1158	A	G	0	25	81	0
a123463;24	gi|356537439|ref|XP_003537235.1| PREDICTED: probable protein phosphatase 2C 38-like [Glycine max] e-value: 3e-42 blast score: 149	256	C	A	20	0	0	29
a12352;214	gi|357514347|ref|XP_003627462.1| Exocyst complex component [Medicago truncatula]_x0001_gi|355521484|gb|AET01938.1| Exocyst complex component [Medicago truncatula] e-value: 0.0 blast score: 578	801	C	A	0	37	141	3
a123547;70	NA	56	T	C	0	22	51	0
a123547;70	NA	55	A	G	0	22	50	0
a123547;70	NA	36	C	T	0	13	32	0
a12366;233	gi|10673973|gb|AAF89745.3|AF171230_1 phosphatidic acid phosphatase beta [Vigna unguiculata] e-value: 0.0 blast score: 570	617	C	T	0	12	36	0
a12366;233	gi|10673973|gb|AAF89745.3|AF171230_1 phosphatidic acid phosphatase beta [Vigna unguiculata] e-value: 0.0 blast score: 570	1445	A	G	2	18	16	0
a12367;173	gi|357453551|ref|XP_003597053.1| Myrcene synthase [Medicago truncatula]_x0001_gi|77737592|gb|ABB01626.1| terpene synthase [Medicago truncatula]_x0001_gi|355486101|gb|AES67304.1| Myrcene synthase [Medicago truncatula] e-value: 0.0 blast score: 927	746	G	C	0	16	39	0
a12367;173	gi|357453551|ref|XP_003597053.1| Myrcene synthase [Medicago truncatula]_x0001_gi|77737592|gb|ABB01626.1| terpene synthase [Medicago truncatula]_x0001_gi|355486101|gb|AES67304.1| Myrcene synthase [Medicago truncatula] e-value: 0.0 blast score: 927	923	A	T	7	0	0	30
a12367;173	gi|357453551|ref|XP_003597053.1| Myrcene synthase [Medicago truncatula]_x0001_gi|77737592|gb|ABB01626.1| terpene synthase [Medicago truncatula]_x0001_gi|355486101|gb|AES67304.1| Myrcene synthase [Medicago truncatula] e-value: 0.0 blast score: 927	967	A	G	10	0	0	37
a12369;277	gi|356530583|ref|XP_003533860.1| PREDICTED: uncharacterized membrane protein YMR155W-like [Glycine max] e-value: 0.0 blast score: 907	250	T	C	17	0	0	81
a12369;277	gi|356530583|ref|XP_003533860.1| PREDICTED: uncharacterized membrane protein YMR155W-like [Glycine max] e-value: 0.0 blast score: 907	262	T	C	0	16	85	0
a12369;277	gi|356530583|ref|XP_003533860.1| PREDICTED: uncharacterized membrane protein YMR155W-like [Glycine max] e-value: 0.0 blast score: 907	532	A	G	27	0	0	108
a12369;277	gi|356530583|ref|XP_003533860.1| PREDICTED: uncharacterized membrane protein YMR155W-like [Glycine max] e-value: 0.0 blast score: 907	841	A	G	0	32	141	0
a12369;277	gi|356530583|ref|XP_003533860.1| PREDICTED: uncharacterized membrane protein YMR155W-like [Glycine max] e-value: 0.0 blast score: 907	1105	C	T	1	18	92	0
a12369;277	gi|356530583|ref|XP_003533860.1| PREDICTED: uncharacterized membrane protein YMR155W-like [Glycine max] e-value: 0.0 blast score: 907	1117	G	A	1	14	85	1
a12369;277	gi|356530583|ref|XP_003533860.1| PREDICTED: uncharacterized membrane protein YMR155W-like [Glycine max] e-value: 0.0 blast score: 907	1618	G	A	26	1	0	86
a1237;230	gi|357447989|ref|XP_003594270.1| hypothetical protein MTR_2g026390 [Medicago truncatula]_x0001_gi|355483318|gb|AES64521.1| hypothetical protein MTR_2g026390 [Medicago truncatula] e-value: 0.0 blast score: 1021	2747	C	A	141	0	3	177
a1237;230	gi|357447989|ref|XP_003594270.1| hypothetical protein MTR_2g026390 [Medicago truncatula]_x0001_gi|355483318|gb|AES64521.1| hypothetical protein MTR_2g026390 [Medicago truncatula] e-value: 0.0 blast score: 1021	2762	G	T	1	151	208	0
a1237;230	gi|357447989|ref|XP_003594270.1| hypothetical protein MTR_2g026390 [Medicago truncatula]_x0001_gi|355483318|gb|AES64521.1| hypothetical protein MTR_2g026390 [Medicago truncatula] e-value: 0.0 blast score: 1021	2834	C	T	90	2	3	152
a1237;230	gi|357447989|ref|XP_003594270.1| hypothetical protein MTR_2g026390 [Medicago truncatula]_x0001_gi|355483318|gb|AES64521.1| hypothetical protein MTR_2g026390 [Medicago truncatula] e-value: 0.0 blast score: 1021	2858	C	T	1	53	151	0
a1237;230	gi|357447989|ref|XP_003594270.1| hypothetical protein MTR_2g026390 [Medicago truncatula]_x0001_gi|355483318|gb|AES64521.1| hypothetical protein MTR_2g026390 [Medicago truncatula] e-value: 0.0 blast score: 1021	2972	A	G	1	76	103	0
a1237;230	gi|357447989|ref|XP_003594270.1| hypothetical protein MTR_2g026390 [Medicago truncatula]_x0001_gi|355483318|gb|AES64521.1| hypothetical protein MTR_2g026390 [Medicago truncatula] e-value: 0.0 blast score: 1021	3148	A	T	1	32	45	0
a12370;187	gi|356504470|ref|XP_003521019.1| PREDICTED: protein SCAI-like [Glycine max] e-value: 0.0 blast score: 979	1605	C	T	25	2	0	40
a12377;224	gi|356522392|ref|XP_003529830.1| PREDICTED: probable helicase senataxin-like [Glycine max] e-value: 0.0 blast score: 2214	88	C	T	9	0	0	24
a12384;220	gi|357507063|ref|XP_003623820.1| E3 ubiquitin-protein ligase [Medicago truncatula]_x0001_gi|355498835|gb|AES80038.1| E3 ubiquitin-protein ligase [Medicago truncatula] e-value: 0.0 blast score: 568	543	T	C	33	0	0	60
a12384;220	gi|357507063|ref|XP_003623820.1| E3 ubiquitin-protein ligase [Medicago truncatula]_x0001_gi|355498835|gb|AES80038.1| E3 ubiquitin-protein ligase [Medicago truncatula] e-value: 0.0 blast score: 568	797	T	C	8	0	0	37
a12384;220	gi|357507063|ref|XP_003623820.1| E3 ubiquitin-protein ligase [Medicago truncatula]_x0001_gi|355498835|gb|AES80038.1| E3 ubiquitin-protein ligase [Medicago truncatula] e-value: 0.0 blast score: 568	842	T	C	8	0	0	31
a12387;215	gi|356567208|ref|XP_003551813.1| PREDICTED: zinc finger CCCH domain-containing protein 18-like [Glycine max] e-value: 0.0 blast score: 771	575	C	T	0	28	137	0
a12387;215	gi|356567208|ref|XP_003551813.1| PREDICTED: zinc finger CCCH domain-containing protein 18-like [Glycine max] e-value: 0.0 blast score: 771	614	G	A	4	39	169	0
a12387;215	gi|356567208|ref|XP_003551813.1| PREDICTED: zinc finger CCCH domain-containing protein 18-like [Glycine max] e-value: 0.0 blast score: 771	1743	C	G	0	39	132	0
a12396;288	gi|75860380|gb|ABA29157.1| unknown [Pisum sativum] e-value: 1e-42 blast score: 144	25	T	C	17	0	0	35
a1240;336	gi|357495537|ref|XP_003618057.1| hypothetical protein MTR_5g098530 [Medicago truncatula]_x0001_gi|355519392|gb|AET01016.1| hypothetical protein MTR_5g098530 [Medicago truncatula] e-value: 9e-60 blast score: 194	767	A	T	30	0	1	38
a1240;336	gi|357495537|ref|XP_003618057.1| hypothetical protein MTR_5g098530 [Medicago truncatula]_x0001_gi|355519392|gb|AET01016.1| hypothetical protein MTR_5g098530 [Medicago truncatula] e-value: 9e-60 blast score: 194	768	C	T	31	0	1	38
a1240;336	gi|357495537|ref|XP_003618057.1| hypothetical protein MTR_5g098530 [Medicago truncatula]_x0001_gi|355519392|gb|AET01016.1| hypothetical protein MTR_5g098530 [Medicago truncatula] e-value: 9e-60 blast score: 194	921	T	C	0	86	173	1
a12403;230	gi|351724257|ref|NP_001238587.1| uncharacterized protein LOC100527093 [Glycine max]_x0001_gi|255631540|gb|ACU16137.1| unknown [Glycine max] e-value: 2e-86 blast score: 263	292	G	A	16	0	0	53
a12403;230	gi|351724257|ref|NP_001238587.1| uncharacterized protein LOC100527093 [Glycine max]_x0001_gi|255631540|gb|ACU16137.1| unknown [Glycine max] e-value: 2e-86 blast score: 263	293	T	A	16	0	0	53
a12403;230	gi|351724257|ref|NP_001238587.1| uncharacterized protein LOC100527093 [Glycine max]_x0001_gi|255631540|gb|ACU16137.1| unknown [Glycine max] e-value: 2e-86 blast score: 263	603	G	A	16	0	0	55
a12403;230	gi|351724257|ref|NP_001238587.1| uncharacterized protein LOC100527093 [Glycine max]_x0001_gi|255631540|gb|ACU16137.1| unknown [Glycine max] e-value: 2e-86 blast score: 263	761	C	T	0	31	98	0
a12403;230	gi|351724257|ref|NP_001238587.1| uncharacterized protein LOC100527093 [Glycine max]_x0001_gi|255631540|gb|ACU16137.1| unknown [Glycine max] e-value: 2e-86 blast score: 263	95	C	T	0	11	10	0
a124044;32	gi|332322136|emb|CCA66044.1| hypothetical protein [Beta vulgaris subsp. vulgaris] e-value: 4e-86 blast score: 198	1119	C	T	15	0	0	11
a124044;32	gi|332322136|emb|CCA66044.1| hypothetical protein [Beta vulgaris subsp. vulgaris] e-value: 4e-86 blast score: 198	1404	G	A	0	10	14	0
a124044;32	gi|332322136|emb|CCA66044.1| hypothetical protein [Beta vulgaris subsp. vulgaris] e-value: 4e-86 blast score: 198	1417	G	A	10	0	0	12
a12408;182	gi|388503082|gb|AFK39607.1| unknown [Medicago truncatula] e-value: 0.0 blast score: 971	533	A	G	0	10	49	0
a12408;182	gi|388503082|gb|AFK39607.1| unknown [Medicago truncatula] e-value: 0.0 blast score: 971	1763	G	A	26	0	0	105
a12408;182	gi|388503082|gb|AFK39607.1| unknown [Medicago truncatula] e-value: 0.0 blast score: 971	1793	A	T	22	0	0	100
a12408;182	gi|388503082|gb|AFK39607.1| unknown [Medicago truncatula] e-value: 0.0 blast score: 971	1865	A	G	7	0	0	70
a124098;27	gi|357474269|ref|XP_003607419.1| Methionyl-tRNA synthetase [Medicago truncatula]_x0001_gi|355508474|gb|AES89616.1| Methionyl-tRNA synthetase [Medicago truncatula] e-value: 1e-05 blast score: 48.1	202	C	A	0	11	14	0
a124098;27	gi|357474269|ref|XP_003607419.1| Methionyl-tRNA synthetase [Medicago truncatula]_x0001_gi|355508474|gb|AES89616.1| Methionyl-tRNA synthetase [Medicago truncatula] e-value: 1e-05 blast score: 48.1	263	C	T	0	13	17	0
a12424;203	gi|357456701|ref|XP_003598631.1| F-box protein SKIP5 [Medicago truncatula]_x0001_gi|355487679|gb|AES68882.1| F-box protein SKIP5 [Medicago truncatula] e-value: 7e-166 blast score: 469	109	T	C	6	0	0	46
a12424;203	gi|357456701|ref|XP_003598631.1| F-box protein SKIP5 [Medicago truncatula]_x0001_gi|355487679|gb|AES68882.1| F-box protein SKIP5 [Medicago truncatula] e-value: 7e-166 blast score: 469	116	G	A	7	0	0	50
a12424;203	gi|357456701|ref|XP_003598631.1| F-box protein SKIP5 [Medicago truncatula]_x0001_gi|355487679|gb|AES68882.1| F-box protein SKIP5 [Medicago truncatula] e-value: 7e-166 blast score: 469	201	A	T	10	0	0	36
a12424;203	gi|357456701|ref|XP_003598631.1| F-box protein SKIP5 [Medicago truncatula]_x0001_gi|355487679|gb|AES68882.1| F-box protein SKIP5 [Medicago truncatula] e-value: 7e-166 blast score: 469	225	T	A	0	12	48	0
a12424;203	gi|357456701|ref|XP_003598631.1| F-box protein SKIP5 [Medicago truncatula]_x0001_gi|355487679|gb|AES68882.1| F-box protein SKIP5 [Medicago truncatula] e-value: 7e-166 blast score: 469	748	G	A	53	0	3	65
a12424;203	gi|357456701|ref|XP_003598631.1| F-box protein SKIP5 [Medicago truncatula]_x0001_gi|355487679|gb|AES68882.1| F-box protein SKIP5 [Medicago truncatula] e-value: 7e-166 blast score: 469	1027	T	C	9	0	0	9
a1243;500	gi|388513237|gb|AFK44680.1| unknown [Lotus japonicus] e-value: 2e-54 blast score: 174	379	G	C	1	168	399	0
a12433;172	gi|357468525|ref|XP_003604547.1| 30S ribosomal protein S17 [Medicago truncatula]_x0001_gi|355505602|gb|AES86744.1| 30S ribosomal protein S17 [Medicago truncatula] e-value: 8e-60 blast score: 192	129	G	T	38	0	0	43
a12433;172	gi|357468525|ref|XP_003604547.1| 30S ribosomal protein S17 [Medicago truncatula]_x0001_gi|355505602|gb|AES86744.1| 30S ribosomal protein S17 [Medicago truncatula] e-value: 8e-60 blast score: 192	290	G	A	0	55	121	0
a12433;172	gi|357468525|ref|XP_003604547.1| 30S ribosomal protein S17 [Medicago truncatula]_x0001_gi|355505602|gb|AES86744.1| 30S ribosomal protein S17 [Medicago truncatula] e-value: 8e-60 blast score: 192	629	A	C	0	18	56	0
a124529;38	NA	376	T	C	0	12	7	0
a12454;233	gi|357465255|ref|XP_003602909.1| MscS family inner membrane protein ynaI [Medicago truncatula]_x0001_gi|355491957|gb|AES73160.1| MscS family inner membrane protein ynaI [Medicago truncatula] e-value: 0.0 blast score: 684	633	C	A	40	0	0	33
a12454;233	gi|357465255|ref|XP_003602909.1| MscS family inner membrane protein ynaI [Medicago truncatula]_x0001_gi|355491957|gb|AES73160.1| MscS family inner membrane protein ynaI [Medicago truncatula] e-value: 0.0 blast score: 684	790	A	G	36	0	1	77
a12454;233	gi|357465255|ref|XP_003602909.1| MscS family inner membrane protein ynaI [Medicago truncatula]_x0001_gi|355491957|gb|AES73160.1| MscS family inner membrane protein ynaI [Medicago truncatula] e-value: 0.0 blast score: 684	813	C	G	0	33	92	0
a12454;233	gi|357465255|ref|XP_003602909.1| MscS family inner membrane protein ynaI [Medicago truncatula]_x0001_gi|355491957|gb|AES73160.1| MscS family inner membrane protein ynaI [Medicago truncatula] e-value: 0.0 blast score: 684	889	G	A	0	24	104	0
a12454;233	gi|357465255|ref|XP_003602909.1| MscS family inner membrane protein ynaI [Medicago truncatula]_x0001_gi|355491957|gb|AES73160.1| MscS family inner membrane protein ynaI [Medicago truncatula] e-value: 0.0 blast score: 684	1167	T	C	8	0	0	41
a124553;26	gi|357469235|ref|XP_003604902.1| Pentatricopeptide repeat-containing protein [Medicago truncatula]_x0001_gi|355505957|gb|AES87099.1| Pentatricopeptide repeat-containing protein [Medicago truncatula] e-value: 0.0 blast score: 758	112	C	T	9	0	0	7
a1246;541	gi|357446575|ref|XP_003593563.1| REF/SRPP-like protein [Medicago truncatula]_x0001_gi|355482611|gb|AES63814.1| REF/SRPP-like protein [Medicago truncatula]_x0001_gi|388521837|gb|AFK48980.1| unknown [Medicago truncatula] e-value: 1e-122 blast score: 358	156	C	T	43	0	1	57
a1246;541	gi|357446575|ref|XP_003593563.1| REF/SRPP-like protein [Medicago truncatula]_x0001_gi|355482611|gb|AES63814.1| REF/SRPP-like protein [Medicago truncatula]_x0001_gi|388521837|gb|AFK48980.1| unknown [Medicago truncatula] e-value: 1e-122 blast score: 358	502	T	C	2	114	263	17
a1246;541	gi|357446575|ref|XP_003593563.1| REF/SRPP-like protein [Medicago truncatula]_x0001_gi|355482611|gb|AES63814.1| REF/SRPP-like protein [Medicago truncatula]_x0001_gi|388521837|gb|AFK48980.1| unknown [Medicago truncatula] e-value: 1e-122 blast score: 358	697	T	C	100	1	13	194
a1246;541	gi|357446575|ref|XP_003593563.1| REF/SRPP-like protein [Medicago truncatula]_x0001_gi|355482611|gb|AES63814.1| REF/SRPP-like protein [Medicago truncatula]_x0001_gi|388521837|gb|AFK48980.1| unknown [Medicago truncatula] e-value: 1e-122 blast score: 358	826	G	A	59	3	2	188
a1246;541	gi|357446575|ref|XP_003593563.1| REF/SRPP-like protein [Medicago truncatula]_x0001_gi|355482611|gb|AES63814.1| REF/SRPP-like protein [Medicago truncatula]_x0001_gi|388521837|gb|AFK48980.1| unknown [Medicago truncatula] e-value: 1e-122 blast score: 358	850	G	A	2	53	203	1
a1246;541	gi|357446575|ref|XP_003593563.1| REF/SRPP-like protein [Medicago truncatula]_x0001_gi|355482611|gb|AES63814.1| REF/SRPP-like protein [Medicago truncatula]_x0001_gi|388521837|gb|AFK48980.1| unknown [Medicago truncatula] e-value: 1e-122 blast score: 358	937	A	G	52	1	1	147
a12467;225	gi|388498242|gb|AFK37187.1| unknown [Medicago truncatula] e-value: 1e-153 blast score: 437	114	C	G	0	12	60	0
a12467;225	gi|388498242|gb|AFK37187.1| unknown [Medicago truncatula] e-value: 1e-153 blast score: 437	162	A	T	0	23	108	1
a1247;274	gi|357460623|ref|XP_003600593.1| hypothetical protein MTR_3g064040 [Medicago truncatula]_x0001_gi|355489641|gb|AES70844.1| hypothetical protein MTR_3g064040 [Medicago truncatula] e-value: 5e-87 blast score: 271	588	G	A	1	36	151	0
a1247;274	gi|357460623|ref|XP_003600593.1| hypothetical protein MTR_3g064040 [Medicago truncatula]_x0001_gi|355489641|gb|AES70844.1| hypothetical protein MTR_3g064040 [Medicago truncatula] e-value: 5e-87 blast score: 271	649	G	T	0	12	104	0
a1247;274	gi|357460623|ref|XP_003600593.1| hypothetical protein MTR_3g064040 [Medicago truncatula]_x0001_gi|355489641|gb|AES70844.1| hypothetical protein MTR_3g064040 [Medicago truncatula] e-value: 5e-87 blast score: 271	684	T	A	9	0	0	75
a1247;274	gi|357460623|ref|XP_003600593.1| hypothetical protein MTR_3g064040 [Medicago truncatula]_x0001_gi|355489641|gb|AES70844.1| hypothetical protein MTR_3g064040 [Medicago truncatula] e-value: 5e-87 blast score: 271	56	C	T	6	160	242	8
a1247;274	gi|357460623|ref|XP_003600593.1| hypothetical protein MTR_3g064040 [Medicago truncatula]_x0001_gi|355489641|gb|AES70844.1| hypothetical protein MTR_3g064040 [Medicago truncatula] e-value: 5e-87 blast score: 271	44	A	G	6	90	162	3
a12477;273	gi|356566265|ref|XP_003551354.1| PREDICTED: uncharacterized protein ycf20-like [Glycine max] e-value: 1e-86 blast score: 260	262	C	T	0	16	72	0
a12477;273	gi|356566265|ref|XP_003551354.1| PREDICTED: uncharacterized protein ycf20-like [Glycine max] e-value: 1e-86 blast score: 260	263	A	G	0	16	72	0
a12477;273	gi|356566265|ref|XP_003551354.1| PREDICTED: uncharacterized protein ycf20-like [Glycine max] e-value: 1e-86 blast score: 260	352	C	T	2	25	74	2
a12477;273	gi|356566265|ref|XP_003551354.1| PREDICTED: uncharacterized protein ycf20-like [Glycine max] e-value: 1e-86 blast score: 260	640	C	T	0	23	87	1
a124774;35	NA	55	G	A	6	0	0	54
a124774;35	NA	31	A	C	6	0	0	30
a1248;425	gi|357503367|ref|XP_003621972.1| Heat shock protein [Medicago truncatula]_x0001_gi|357503401|ref|XP_003621989.1| Heat shock protein [Medicago truncatula]_x0001_gi|355496987|gb|AES78190.1| Heat shock protein [Medicago truncatula]_x0001_gi|355497004|gb|AES78207.1| Heat shock protein [Medicago truncatula] e-value: 0.0 blast score: 987	825	C	A	2	47	137	0
a1248;425	gi|357503367|ref|XP_003621972.1| Heat shock protein [Medicago truncatula]_x0001_gi|357503401|ref|XP_003621989.1| Heat shock protein [Medicago truncatula]_x0001_gi|355496987|gb|AES78190.1| Heat shock protein [Medicago truncatula]_x0001_gi|355497004|gb|AES78207.1| Heat shock protein [Medicago truncatula] e-value: 0.0 blast score: 987	1041	G	A	7	61	164	1
a1248;425	gi|357503367|ref|XP_003621972.1| Heat shock protein [Medicago truncatula]_x0001_gi|357503401|ref|XP_003621989.1| Heat shock protein [Medicago truncatula]_x0001_gi|355496987|gb|AES78190.1| Heat shock protein [Medicago truncatula]_x0001_gi|355497004|gb|AES78207.1| Heat shock protein [Medicago truncatula] e-value: 0.0 blast score: 987	1719	G	A	1	46	74	0
a12496;235	gi|356575454|ref|XP_003555856.1| PREDICTED: transportin-1-like [Glycine max] e-value: 0.0 blast score: 1647	706	T	C	0	14	39	0
a12496;235	gi|356575454|ref|XP_003555856.1| PREDICTED: transportin-1-like [Glycine max] e-value: 0.0 blast score: 1647	1185	T	C	0	24	67	0
a12496;235	gi|356575454|ref|XP_003555856.1| PREDICTED: transportin-1-like [Glycine max] e-value: 0.0 blast score: 1647	2806	C	T	0	14	40	1
a124967;49	NA	144	A	G	10	0	0	25
a124967;49	NA	197	T	A	16	1	0	33
a124967;49	NA	264	C	T	12	1	0	14
a124967;49	NA	435	T	A	8	0	0	18
a125;794	gi|388518235|gb|AFK47179.1| unknown [Medicago truncatula] e-value: 1e-139 blast score: 402	473	A	T	5	35	121	0
a125;794	gi|388518235|gb|AFK47179.1| unknown [Medicago truncatula] e-value: 1e-139 blast score: 402	738	G	A	461	71	53	620
a1250;402	gi|357486425|ref|XP_003613500.1| hypothetical protein MTR_5g037380 [Medicago truncatula]_x0001_gi|355514835|gb|AES96458.1| hypothetical protein MTR_5g037380 [Medicago truncatula]_x0001_gi|388509518|gb|AFK42825.1| unknown [Medicago truncatula] e-value: 2e-121 blast score: 360	242	G	A	0	31	159	1
a1250;402	gi|357486425|ref|XP_003613500.1| hypothetical protein MTR_5g037380 [Medicago truncatula]_x0001_gi|355514835|gb|AES96458.1| hypothetical protein MTR_5g037380 [Medicago truncatula]_x0001_gi|388509518|gb|AFK42825.1| unknown [Medicago truncatula] e-value: 2e-121 blast score: 360	358	C	T	45	0	0	127
a1250;402	gi|357486425|ref|XP_003613500.1| hypothetical protein MTR_5g037380 [Medicago truncatula]_x0001_gi|355514835|gb|AES96458.1| hypothetical protein MTR_5g037380 [Medicago truncatula]_x0001_gi|388509518|gb|AFK42825.1| unknown [Medicago truncatula] e-value: 2e-121 blast score: 360	420	C	T	0	75	139	1
a1250;402	gi|357486425|ref|XP_003613500.1| hypothetical protein MTR_5g037380 [Medicago truncatula]_x0001_gi|355514835|gb|AES96458.1| hypothetical protein MTR_5g037380 [Medicago truncatula]_x0001_gi|388509518|gb|AFK42825.1| unknown [Medicago truncatula] e-value: 2e-121 blast score: 360	617	G	C	0	142	262	2
a1250;402	gi|357486425|ref|XP_003613500.1| hypothetical protein MTR_5g037380 [Medicago truncatula]_x0001_gi|355514835|gb|AES96458.1| hypothetical protein MTR_5g037380 [Medicago truncatula]_x0001_gi|388509518|gb|AFK42825.1| unknown [Medicago truncatula] e-value: 2e-121 blast score: 360	932	T	A	64	0	0	99
a12501;169	gi|357465011|ref|XP_003602787.1| SWI/SNF complex subunit SMARCC2 [Medicago truncatula]_x0001_gi|355491835|gb|AES73038.1| SWI/SNF complex subunit SMARCC2 [Medicago truncatula] e-value: 0.0 blast score: 895	777	T	G	7	0	0	25
a12501;169	gi|357465011|ref|XP_003602787.1| SWI/SNF complex subunit SMARCC2 [Medicago truncatula]_x0001_gi|355491835|gb|AES73038.1| SWI/SNF complex subunit SMARCC2 [Medicago truncatula] e-value: 0.0 blast score: 895	1277	C	T	32	1	1	53
a12501;169	gi|357465011|ref|XP_003602787.1| SWI/SNF complex subunit SMARCC2 [Medicago truncatula]_x0001_gi|355491835|gb|AES73038.1| SWI/SNF complex subunit SMARCC2 [Medicago truncatula] e-value: 0.0 blast score: 895	1280	T	G	32	1	1	54
a12509;167	gi|358347102|ref|XP_003637601.1| DEAD-box ATP-dependent RNA helicase [Medicago truncatula]_x0001_gi|355503536|gb|AES84739.1| DEAD-box ATP-dependent RNA helicase [Medicago truncatula] e-value: 0.0 blast score: 654	1018	T	G	0	10	32	0
a12509;167	gi|358347102|ref|XP_003637601.1| DEAD-box ATP-dependent RNA helicase [Medicago truncatula]_x0001_gi|355503536|gb|AES84739.1| DEAD-box ATP-dependent RNA helicase [Medicago truncatula] e-value: 0.0 blast score: 654	1143	G	A	49	1	1	73
a12509;167	gi|358347102|ref|XP_003637601.1| DEAD-box ATP-dependent RNA helicase [Medicago truncatula]_x0001_gi|355503536|gb|AES84739.1| DEAD-box ATP-dependent RNA helicase [Medicago truncatula] e-value: 0.0 blast score: 654	1449	G	A	151	0	3	184
a12509;167	gi|358347102|ref|XP_003637601.1| DEAD-box ATP-dependent RNA helicase [Medicago truncatula]_x0001_gi|355503536|gb|AES84739.1| DEAD-box ATP-dependent RNA helicase [Medicago truncatula] e-value: 0.0 blast score: 654	1506	G	A	0	78	129	2
a12509;167	gi|358347102|ref|XP_003637601.1| DEAD-box ATP-dependent RNA helicase [Medicago truncatula]_x0001_gi|355503536|gb|AES84739.1| DEAD-box ATP-dependent RNA helicase [Medicago truncatula] e-value: 0.0 blast score: 654	1605	C	G	2	32	100	0
a12509;167	gi|358347102|ref|XP_003637601.1| DEAD-box ATP-dependent RNA helicase [Medicago truncatula]_x0001_gi|355503536|gb|AES84739.1| DEAD-box ATP-dependent RNA helicase [Medicago truncatula] e-value: 0.0 blast score: 654	1641	A	G	1	38	91	1
a12509;167	gi|358347102|ref|XP_003637601.1| DEAD-box ATP-dependent RNA helicase [Medicago truncatula]_x0001_gi|355503536|gb|AES84739.1| DEAD-box ATP-dependent RNA helicase [Medicago truncatula] e-value: 0.0 blast score: 654	1776	T	G	3	82	162	0
a12509;167	gi|358347102|ref|XP_003637601.1| DEAD-box ATP-dependent RNA helicase [Medicago truncatula]_x0001_gi|355503536|gb|AES84739.1| DEAD-box ATP-dependent RNA helicase [Medicago truncatula] e-value: 0.0 blast score: 654	1944	A	G	0	42	78	0
a12509;167	gi|358347102|ref|XP_003637601.1| DEAD-box ATP-dependent RNA helicase [Medicago truncatula]_x0001_gi|355503536|gb|AES84739.1| DEAD-box ATP-dependent RNA helicase [Medicago truncatula] e-value: 0.0 blast score: 654	1977	T	C	1	42	102	0
a1252;577	gi|388521615|gb|AFK48869.1| unknown [Medicago truncatula] e-value: 1e-115 blast score: 332	218	C	A	10	0	0	21
a12533;173	gi|357493375|ref|XP_003616976.1| Ubiquitin fusion degradation protein-like protein [Medicago truncatula]_x0001_gi|355518311|gb|AES99934.1| Ubiquitin fusion degradation protein-like protein [Medicago truncatula] e-value: 0.0 blast score: 1069	401	T	G	0	18	48	0
a12533;173	gi|357493375|ref|XP_003616976.1| Ubiquitin fusion degradation protein-like protein [Medicago truncatula]_x0001_gi|355518311|gb|AES99934.1| Ubiquitin fusion degradation protein-like protein [Medicago truncatula] e-value: 0.0 blast score: 1069	461	A	G	13	1	0	32
a12533;173	gi|357493375|ref|XP_003616976.1| Ubiquitin fusion degradation protein-like protein [Medicago truncatula]_x0001_gi|355518311|gb|AES99934.1| Ubiquitin fusion degradation protein-like protein [Medicago truncatula] e-value: 0.0 blast score: 1069	641	A	T	18	0	0	72
a12533;173	gi|357493375|ref|XP_003616976.1| Ubiquitin fusion degradation protein-like protein [Medicago truncatula]_x0001_gi|355518311|gb|AES99934.1| Ubiquitin fusion degradation protein-like protein [Medicago truncatula] e-value: 0.0 blast score: 1069	1133	T	G	10	0	1	38
a12533;173	gi|357493375|ref|XP_003616976.1| Ubiquitin fusion degradation protein-like protein [Medicago truncatula]_x0001_gi|355518311|gb|AES99934.1| Ubiquitin fusion degradation protein-like protein [Medicago truncatula] e-value: 0.0 blast score: 1069	1625	A	G	0	13	59	0
a12533;173	gi|357493375|ref|XP_003616976.1| Ubiquitin fusion degradation protein-like protein [Medicago truncatula]_x0001_gi|355518311|gb|AES99934.1| Ubiquitin fusion degradation protein-like protein [Medicago truncatula] e-value: 0.0 blast score: 1069	1699	A	G	16	0	1	38
a12533;173	gi|357493375|ref|XP_003616976.1| Ubiquitin fusion degradation protein-like protein [Medicago truncatula]_x0001_gi|355518311|gb|AES99934.1| Ubiquitin fusion degradation protein-like protein [Medicago truncatula] e-value: 0.0 blast score: 1069	1901	T	C	1	87	244	0
a12533;173	gi|357493375|ref|XP_003616976.1| Ubiquitin fusion degradation protein-like protein [Medicago truncatula]_x0001_gi|355518311|gb|AES99934.1| Ubiquitin fusion degradation protein-like protein [Medicago truncatula] e-value: 0.0 blast score: 1069	1981	T	C	1	16	74	0
a12535;135	gi|357517499|ref|XP_003629038.1| Kinesin-like calmodulin binding protein [Medicago truncatula]_x0001_gi|355523060|gb|AET03514.1| Kinesin-like calmodulin binding protein [Medicago truncatula] e-value: 0.0 blast score: 1610	206	G	T	10	0	0	10
a125379;32	gi|1709449|sp|P52902.1|ODPA_PEA RecName: Full=Pyruvate dehydrogenase E1 component subunit alpha, mitochondrial; Short=PDHE1-A; Flags: Precursor_x0001_gi|1263302|gb|AAA97411.1| pyruvate dehydrogenase E1 alpha subunit [Pisum sativum] e-value: 2e-07 blast score: 52.8	85	T	G	0	10	100	0
a12539;185	gi|356523052|ref|XP_003530156.1| PREDICTED: UPF0481 protein At3g47200 [Glycine max] e-value: 0.0 blast score: 693	328	G	C	21	0	0	17
a12539;185	gi|356523052|ref|XP_003530156.1| PREDICTED: UPF0481 protein At3g47200 [Glycine max] e-value: 0.0 blast score: 693	493	A	T	0	33	53	0
a12539;185	gi|356523052|ref|XP_003530156.1| PREDICTED: UPF0481 protein At3g47200 [Glycine max] e-value: 0.0 blast score: 693	532	C	A	17	0	0	32
a12539;185	gi|356523052|ref|XP_003530156.1| PREDICTED: UPF0481 protein At3g47200 [Glycine max] e-value: 0.0 blast score: 693	691	G	A	10	0	0	8
a125462;45	gi|359466060|gb|AEV46836.1| plastid OEP16.2 [Pisum sativum] e-value: 9e-120 blast score: 342	207	A	G	7	0	1	26
a125462;45	gi|359466060|gb|AEV46836.1| plastid OEP16.2 [Pisum sativum] e-value: 9e-120 blast score: 342	441	A	G	17	0	0	20
a125462;45	gi|359466060|gb|AEV46836.1| plastid OEP16.2 [Pisum sativum] e-value: 9e-120 blast score: 342	579	G	A	8	0	0	25
a12549;167	gi|357464201|ref|XP_003602382.1| Transcription elongation factor SPT4-like protein [Medicago truncatula]_x0001_gi|357464209|ref|XP_003602386.1| Transcription elongation factor SPT4-like protein [Medicago truncatula]_x0001_gi|355491430|gb|AES72633.1| Transcription elongation factor SPT4-like protein [Medicago truncatula]_x0001_gi|355491434|gb|AES72637.1| Transcription elongation factor SPT4-like p…	83	A	G	9	0	0	10
a1255;508	gi|388522185|gb|AFK49154.1| unknown [Medicago truncatula] e-value: 1e-151 blast score: 437	282	A	G	21	0	0	38
a1255;508	gi|388522185|gb|AFK49154.1| unknown [Medicago truncatula] e-value: 1e-151 blast score: 437	306	A	C	0	31	81	0
a1255;508	gi|388522185|gb|AFK49154.1| unknown [Medicago truncatula] e-value: 1e-151 blast score: 437	599	G	A	90	0	1	221
a1255;508	gi|388522185|gb|AFK49154.1| unknown [Medicago truncatula] e-value: 1e-151 blast score: 437	891	T	C	492	4	56	380
a1255;508	gi|388522185|gb|AFK49154.1| unknown [Medicago truncatula] e-value: 1e-151 blast score: 437	896	C	A	522	2	38	385
a1255;508	gi|388522185|gb|AFK49154.1| unknown [Medicago truncatula] e-value: 1e-151 blast score: 437	911	A	C	496	2	34	321
a12553;207	gi|60459259|gb|AAX20016.1| FCA gamma [Pisum sativum] e-value: 0.0 blast score: 634	690	A	G	2	64	113	0
a12553;207	gi|60459259|gb|AAX20016.1| FCA gamma [Pisum sativum] e-value: 0.0 blast score: 634	777	C	T	0	11	77	0
a12553;207	gi|60459259|gb|AAX20016.1| FCA gamma [Pisum sativum] e-value: 0.0 blast score: 634	915	C	T	0	24	102	0
a12553;207	gi|60459259|gb|AAX20016.1| FCA gamma [Pisum sativum] e-value: 0.0 blast score: 634	1211	A	G	1	78	105	1
a12558;164	gi|357453589|ref|XP_003597072.1| hypothetical protein MTR_2g089350 [Medicago truncatula]_x0001_gi|355486120|gb|AES67323.1| hypothetical protein MTR_2g089350 [Medicago truncatula] e-value: 1e-127 blast score: 372	754	A	G	0	49	105	0
a12562;193	gi|357440463|ref|XP_003590509.1| hypothetical protein MTR_1g068580 [Medicago truncatula]_x0001_gi|355479557|gb|AES60760.1| hypothetical protein MTR_1g068580 [Medicago truncatula] e-value: 9e-41 blast score: 138	514	C	T	2	23	64	0
a125637;32	gi|356540958|ref|XP_003538951.1| PREDICTED: aquaporin PIP2-5-like [Glycine max] e-value: 9e-157 blast score: 453	125	G	C	7	0	0	15
a125637;32	gi|356540958|ref|XP_003538951.1| PREDICTED: aquaporin PIP2-5-like [Glycine max] e-value: 9e-157 blast score: 453	614	T	A	13	0	0	16
a125637;32	gi|356540958|ref|XP_003538951.1| PREDICTED: aquaporin PIP2-5-like [Glycine max] e-value: 9e-157 blast score: 453	678	T	C	10	0	0	23
a12579;177	gi|357468107|ref|XP_003604338.1| hypothetical protein MTR_4g009740 [Medicago truncatula]_x0001_gi|355505393|gb|AES86535.1| hypothetical protein MTR_4g009740 [Medicago truncatula] e-value: 0.0 blast score: 548	116	G	A	7	0	0	21
a12579;177	gi|357468107|ref|XP_003604338.1| hypothetical protein MTR_4g009740 [Medicago truncatula]_x0001_gi|355505393|gb|AES86535.1| hypothetical protein MTR_4g009740 [Medicago truncatula] e-value: 0.0 blast score: 548	369	C	A	0	18	49	2
[truncated: 17,254 more rows]
