# Supplementary material for: First genetic linkage map of Lathyrus cicera based on RNA sequencing-derived markers: Key tool for genetic mapping of disease resistance
Source: Hortic Res. 2018 Sep 1;5:45. doi: 10.1038/s41438-018-0047-9 (PMC6119197; doi:10.1038/s41438-018-0047-9)
Supplement: Supplementary file 5 — List of detected polymorphic E-SSRs between chickling pea genotypes BGE008277 and BGE023542 [file 41438_2018_47_MOESM5_ESM.xlsx]

## Sheet: Folha1
Supplementary Table S5- List of detected polymorphic E-SSRs between chickling pea genotypes BGE008277 and BGE023542.
Primer Name	Reference assembly contig	repeat motif	estimated size (bp)	PCR product size BGE008277 (bp)	PCR product size BGE023542 (bp)				Forward primer 5´-->3 ´	Reverse primer 5´-->3 ´
LCI001	a1011;399	(TCTTC)2	285	-	-	-	-	-	CACCAACTCCTTCGGTTCCA	ATCATCTCAGCACCGCCAAA
LCI002	a10176;25	(CTG)2	196	-	-	-	-	-	GTGTCGGCAAGATGTTTGGG	TATCTGAGCCACGCATCCAC
LCI003	a10897;43	(CAAACT)2	180	200/200	206/206	Co-dominant	Polymorphic	Homozygous	CCTCACCTCACACACTTCCC	GGTAGCAATAACACCGGAGA
LCI004	a118;134	(TGCATTCA)2	154	157/157	166/166	Co-dominant	Polymorphic	Homozygous	TGCACCCGGATCATGTTTCT	GCAAAGGGCGCATCGAAATT
LCI005	a118981;5	(GAGT)2	122	204/204	208/208	Co-dominant	Polymorphic	Homozygous	GGTGAGTTAGGAAGTGTGGG	GCTGACATCACCTCACCCTC
LCI006	a11980;39	(TTTCT)3	151	175/175	170/170	Co-dominant	Polymorphic	Homozygous	CCGGACTACACACGCTCTTT	CCAAGGTATAAGCGGTGCGT
LCI007	a12104;31	(TGA)2	270	-	-	-	-	-	GCTCAGTCCCGTATACCGTG	TGAGATTCGGGCAAAGGACC
LCI008	a12159;45	(GGC)7	243	257/257	-	Dominant	Polymorphic	Homozygous	CGCAGACTCCTTTCATACGC	GGTTTCGTGGTTTGCGTTGA
LCI009	a125256;4	(TC)2	333	350/350	-	Dominant	Polymorphic	Homozygous	AGAAAGGCGAGGATAGCAGC	TTCTCCGCTGCTGGAATGTT
LCI010	a12743;46	(CTT)2	121	170/170	173/173	Co-dominant	Polymorphic	Homozygous	TCCCTCCTTCAGATTCCAACTC	ACCGGTATGGGTGAGGAAGA
LCI011	a13055;49	(CAA)6TCA(CCA)4	241	255/255	252/252	Co-dominant	Polymorphic	Homozygous	TGCACAAACATGGTCGACCT	TGAGATTGTTGCGGTGGTGA
LCI012	a131622;5	(GGACAC)2	101	-	-	-	-	-	GCTACCTAGAAACTTGAGCCCT	ACCTGTGTTGTTGTGTCCGT
LCI013	a14196;16	(CAG)2	299	320/320	305/305	Co-dominant	Polymorphic	Homozygous	TTCTGGCTGCGTAAGACTGG	GTTCTACAGGAAAGCCGCCT
LCI014	a14345;24	(TGG)4	154	complex pattern	complex pattern	-	-	-	GTGAACAGGTGGAGGTGGAG	GTCCCTAATGGCCTCTGCTT
LCI015	a1443;348	(TGGTGT)3	201	-	-	-	-	-	CAAACCCTGCCCTCTTGCTA	GAGCAATCAAAGGTGCCTGT
LCI016	a14471;35	(CAA)3	256	225/225	-	Dominant	Polymorphic	Homozygous	CTCGACCTCCATTCCGACTG	AGTTGAACTCGGCGAAGGAG
LCI017	a14627;42	(AGTCGA)2	348	-	-	-	-	-	AACTGCTCCGCCTCTTCCTT	GGCTTCCGAGATCTTAAGGAGA
LCI018	a148015;5	(AC)2	185	186/186	186/186	-	Monomorphic	Homozygous	GGTCGTTCTCCCATTGCTGA	TGGCACGAAGTTGGAGAGTC
LCI019	a14815;49	ATA(AT)3	277	285/285	305/305	Co-dominant	Polymorphic	Homozygous	AGGTCCCGTGAAAGTGTTCA	TTTGCCTGGTGAGAACCCTG
LCI020	a14844;31	(TAGAG)2	294	277/277	300/300	Co-dominant	Polymorphic	Homozygous	TGCGCAAATCTGGTCTCCTT	CCACCATCCCTTCACCGATT
LCI021	a15115;31	(GTG)2	277	360/360	365/365	Co-dominant	Polymorphic	Homozygous	TGGAAATTCCGGTGACCCTG	TGGTAGGGCTGCACAATGTT
LCI022	a15137;35	(CAC)3(CAG)2(CAC)4	157	175/175	178/178	Co-dominant	Polymorphic	Homozygous	CTCTCTCACGTCCTCTCCGA	ACTCTTGATGCTCGTAGCCG
LCI023	a153;83	(AT)4	241	255/255	260/265	Co-dominant	Polymorphic	Heterozygous	TGTTCCTCCAACTACACGGTG	TGGGACAATGCTGCTCAACA
LCI024	a15416;45	(CA)2	325	348/348	346/346	Co-dominant	Polymorphic	Homozygous	CTGCGATATTTACCGCCGGC	CACATCGAGTCTAAGTCGTCA
LCI025	a15571;34	(CTG)2	339	complex pattern	complex pattern	-	-	-	CGAGAAGACGGAGATCACGG	TCGGCGCATACCAATCACAA
LCI026	a165033;5	(CAA)6	113	130/130	133/133	Co-dominant	Polymorphic	Homozygous	GGCACCTTCTTCACATTCCT	GGTGCTTCAACACAATCCTAGG
LCI027	a16506;57	(AG)2	232	250/250	254/254	Co-dominant	Polymorphic	Homozygous	TCTGCCAAGCCAATCCATCC	GGATATGGCGATGGCTTCCA
LCI028	a1693;353	(CAT)2(ATC)2	265	277/340	285/285	Co-dominant	Polymorphic	Heterozygous	GGACAAAGGCCTAGAGGAGC	TAGCATGTGCAGAGAAGGCC
LCI029	a1746;60	(CAAT)2…(TTCT)2	160	350/350	360/360	Co-dominant	Polymorphic	Homozygous	TCTTCCCAAAGCGTCAACGA	AATCCGGTCAAGAGGAGCAC
LCI030	a17604;31	(GGCACC)3	344	complex pattern	complex pattern	-	-	-	CACTGTCAGAGCTCACTGCA	TACCTCCCAACACTCCAGGA
LCI031	a182167;4	(CCA)2	275	270/290	270/290	-	Monomorphic	Heterozygous	CGGTGTCCAGCACTAACACT	GAAGGCATTGGTTCGGCAAG
LCI032	a18309;9	(TTC)5	138	158/158	155/155	Co-dominant	Polymorphic	Homozygous	CATCATCATCATCACCGTCGTC	TCACCGCTTCGTGTCTTCTC
LCI033	a18466;22	(GT)3	184	190/190	190/190	-	Monomorphic	Homozygous	ACAATGGCGTTGGGCTATGA	TGACGAGATCTGGTCCGACT
LCI034	a18496;30	(CTGGAG)3	121	-	-	-	-	-	GGCACAAAAAGGGTTGTAGC	TGGTGGTGGTCATGATGGTG
LCI035	a19950;26	(TA)3	346	360/360	348/348	Co-dominant	Polymorphic	Homozygous	TAGCAAACGCAGAAAGGGCT	TCACCCTCTTGCCTCTCCTT
LCI036	a20058;25	(TTC)6	229	246/246	243/243	Co-dominant	Polymorphic	Homozygous	CCTGACAAGCTTCGCCTCTT	AAAGACTTGCGCATGGAAGC
LCI037	a20180;24	(GGC)2(GGA)3	103	121/121	118/118	Co-dominant	Polymorphic	Homozygous	GCGAGGAAGGTCTGTTTCGA	TCTCGAACTAGCATCCGAGC
LCI038	a20245;36	(TTCTC)2	267	280/280	276/280	Co-dominant	Polymorphic	Heterozygous	TCACACGGACCAAACCTCAC	CCTCCGTCTTCAGCCAATGT
LCI039	a20982;23	(CAA)5	271	286/286	283/283	Co-dominant	Polymorphic	Homozygous	CAACAACAACGTTGCTCCGT	GGAAGCGGAACTCAGGTCAA
LCI040	a210563;3	(CCTT)2	96	118/120	120/120	Co-dominant	Polymorphic	Heterozygous	AGCCTAACTCTTCTTGCTCA	GTGTGGGACTGGGAAGTCTG
LCI041	a2118;36	(GCACCC)2	123	173/173	169/169	Co-dominant	Polymorphic	Homozygous	CCATCTTCTTCTACTCCGGCA	TCTCTTCCCTCCCTCCGAAG
LCI042	a21245;19	(GTT)2(AT)2TT(AG)2	343	complex pattern	complex pattern	-	-	-	CAGAAGCATCTCCTTCGCTTC	TCCTGTACTCGGCCATCTGA
LCI043	a21673;29	(CT)2(AG)2	121	140/140	144/144	Co-dominant	Polymorphic	Homozygous	TGACCATAGCCCTCACCATG	CTTCGTCTTCTAGTTCTGGGT
LCI044	a22067;33	(AATTTTG)2	319	330/330	337/337	Co-dominant	Polymorphic	Homozygous	CTGCTGCTTCATGTTCAGGC	GGCTCACAACCGATGGAGAG
LCI045	a22420;28	(AAC)2(A)5	316	330/330	345/345	Co-dominant	Polymorphic	Homozygous	CTTAAACCACTCGCACATGC	CTCTCTCCACTGTTCTCGCC
LCI046	a22784;15	(AGA)3	167	-	-	-	-	-	TCGTGCTATGATGTGGAGCC	TCTTCGACCTCGCTTCACAC
LCI047	a22795;31	(TTTTTTA)2	130	140/150	140/150	-	Monomorphic	Heterozygous	CCCTTCAACAGATTGCATTGCC	CGTGAAGTTGGCAAGTCAGC
LCI048	a228393;3	(CAT)2	336	195/195	-	Dominant	Polymorphic	Homozygous	AATGGAGCATAGCGGAGTGG	TGCACTTGGTGGAGCTGAAT
LCI049	a23783;22	(CCTTCT)2	133	156/156	162/162	Co-dominant	Polymorphic	Homozygous	CCGGTGAATTGGGAAGCTCT	GGCGGATGATGAGTCTGGAG
LCI050	a23823;29	(TCT)2	331	-	-	-	-	-	GTTTGGAACCGCCCAACATC	ATTGTCGGTCCCATCCAACG
LCI051	a24439;37	(CAT)3TCAT	205	-	-	-	-	-	TACCGCAGCCAAGATACCAC	GCATGGAAGAGAACTCACCCT
LCI052	a25221;31	(ATT)6GTTT(ATT)2	231	complex pattern	complex pattern	-	-	-	CCGTCCACTCACACACCATA	ACGTAACCGAAATGGACGCT
LCI053	a2545;20	(CT)7	137	150/150	146/146	Co-dominant	Polymorphic	Homozygous	CTCTCTCATCCTGCGTGTCG	GGTAGAGGCATTCCACTCGG
LCI054	a26109;11	(CA)3	348	complex pattern	complex pattern	-	-	-	CAGCCGTTCACTACACCACA	CCGGTTTTGCTGTGTAATGG
LCI055	a26476;14	(GATAAT)2	278	280/305	280/305	-	Monomorphic	Heterozygous	AGGTCAAGCCATTACGTGCA	GCAAGTGGAGGAGGTTACCG
LCI056	a2684;329	(CCT)2(CCA)2...(CCA)4	156	173/285	-	Dominant	Polymorphic	Heterozygous	AACTACCACCTCCTCCACCA	GTCAGGATCTAGATGGCCGC
LCI057	a28709;32	(CT)3	116	136/200	132/200	Co-dominant	Polymorphic	Heterozygous	TCACCATATCAGCCGTGCAT	TGCTCGACCGAATGAACGAA
LCI058	a29752;14	(CT)6TT(CT)3	318	complex pattern	complex pattern	-	-	-	ATCAACCAGCACCAGCAGAA	ACTGCTCCATCTTGCGTTGA
LCI059	a29986;25	(ACC)6	162	180/180	183/183	Co-dominant	Polymorphic	Homozygous	GCTTTGATGCAACAGCCCAA	ATTCCATTTCCACCGTGGCA
LCI060	a3067;145	(CCA)7	111	-	-	-	-	-	AAACAACCACCGTCGCAAC	GGGAGGAGGATACGTGGAGT
LCI061	a325334;2	(TA)2	88	106/106	106/106	-	Monomorphic	Homozygous	GTTGACGTCACTTCTTTACCGC	TTTGGAGCTACCTGCCTAGC
LCI062	a3308;35	(TCT)3	302	323/323	326/326	Co-dominant	Polymorphic	Homozygous	CCCACTCATTTAAGCCGGGT	ACCGAGAAGAAGACCGAGGA
LCI063	a35603;21	(TCATCATGT)2	217	235/235	244/244	Co-dominant	Polymorphic	Homozygous	GCAGCAGGAACAAAGTGCAA	TCACACTGGATGTTTGGCGA
LCI064	a36885;17	(CAT)3(CGTCAT)2	330	350/350	353/353	Co-dominant	Polymorphic	Homozygous	AGCTGTGGTTCTTGCGGTTA	GGAAGGAGATGGTTCTGTTCCA
LCI065	a37308;11	(TTCA)2	260	281/281	-	Dominant	Polymorphic	Homozygous	CGACGTGGTAGCTTGCTATGC	GGCTAGAATGCAAGTGGTAGATGG
LCI066	a37812;11	(AAG)2	188	204/208	204/209	Co-dominant	Polymorphic	Heterozygous	CCGACACCCAATCAGACACA	CGCCGAATGGTGGAAACTTG
LCI067	a38086;12	(AC)2	206	225/225	227/227	Co-dominant	Polymorphic	Homozygous	ACTCTTTGTGACCGCGTCTT	CACGTGGTTGTTGAGGAACAG
LCI068	a381987;2	(TTC)2	142	157/157	-	Dominant	Polymorphic	Homozygous	CAACCTTGCCTAGACGGTTGA	GTAGGGAGCCAAAGTGGGAC
LCI069	a38401;20	(TCAAGCTC)3	324	339/339	339/350	Co-dominant	Polymorphic	Heterozygous	GAAGCAATGTAACATGGCCC	CCCTCCGGTCATCTATCAAACC
LCI070	a3844;149	(TC)7	190	315/315	313/313	Co-dominant	Polymorphic	Homozygous	CTCCATCCATTGTCTCCGCA	CGCGAGCACTGTCTTGTTTG
LCI071	a39582;20	(CACC)2	174	-	-	-	-	-	TCCAACAGCACATCCACCTC	GCAACAGGTGGTTTCGGAAC
LCI072	a40711;15	(CCA)3…(CCA)3	234	-	-	-	-	-	ACTCCTCGCCGGATAACTCT	TGTTTGATGCTGGTGGTGGA
LCI073	a40930;16	(ATT)3	172	184/188	184/188	-	Monomorphic	Heterozygous	TAGTCGCGGTAGGAGGGCTA	AGGAGTGACCACTGACCAGT
LCI074	a4354;86	(CTCCGA)3	192	210/210	-	Dominant	Polymorphic	Homozygous	ACAACAACAACAACCGCCAC	CACCGGCACCTTAGAGAGAC
LCI075	a43681;13	(TCC)2(TCT)2	250	259/259	256/256	Co-dominant	Polymorphic	Homozygous	CTAGCAGCAGGTGTCTGTCC	CGAAGCGCGAAATGAATGCT
LCI076	a43945;12	(TCC)2	331	353/353	350/350	Co-dominant	Polymorphic	Homozygous	GCTGGTTTCTCATTCACAGCAACC	AGTCCCAATCCGGCTTTACA
LCI077	a44071;8	(CA)2	149	170/174	170/174	-	Monomorphic	Heterozygous	AGCCCAGCCAAATGAGACTC	TTGGTTGTGAGGTGCCTTGT
LCI078	a44744;21	(GTT)2	252	275/275	278/278	Co-dominant	Polymorphic	Homozygous	AACTGCTTCTGGAGAACCGG	ACATCAGGTCTTGACGTGGG
LCI079	a44791;13	(ATT)3	320	complex pattern	complex pattern	-	-	-	GGTCCAACCCTTTGCTTTGG	CCCTCTGGCTCCACAGTAAC
LCI080	a47554;12	(GTT)3…(GTTTG)2	237	-	-	-	-	-	TGTGACTATCGGTGGCTTGG	GGCCTCACTTTCCATCCCAA
LCI081	a47713;10	(CTT)2	176	197/197	200/200	Co-dominant	Polymorphic	Homozygous	ACCTGGTAGCAGAAGGCAGC	GCTCACGTTCAGCTAACACC
LCI082	a48048;17	(AC)2	149	165/165	175/175	Co-dominant	Polymorphic	Homozygous	AGCAATCGAACTATCACGGT	TTGTTGAGCCTGTGGATGTT
LCI083	a4818;59	(CAA)2	221	330/330	336/336	Co-dominant	Polymorphic	Homozygous	AAATGCCTGCAGCCGGAATC	GTTCTTCGAATGTTGCGCGT
LCI084	a49648;11	(CAACAATCC)3(ACA)3	325	337/337	325/325	Co-dominant	Polymorphic	Homozygous	CCAAACCCTAGCCGCTACAA	TGTTGGTGGGTGATTCATGG
LCI085	a49810;8	(TGT)3	123	140/143	143/143	Co-dominant	Polymorphic	Heterozygous	GGGCTTCGATTCATGCTTTC	TATCAAACACCTTACGCGCG
LCI086	a51689;10	(GAA)2	327	206/206	206/206	-	Monomorphic	Homozygous	CGCTGGATTTCTTAACCGCG	TGGGAAACTGTTGGCCGAAT
LCI087	a52110;10	(GT)4	174	-	-	-	-	-	ATGCTTCGGGCTCTGATTCC	GCAGTCCAAAGCTACTGGGT
LCI088	a533094;2	(AC)2	132	149/149	149/149	-	Monomorphic	Homozygous	AACACAACATCCCGGCTGAT	CCAGAAGCAAGAAGAACCAAGC
LCI089	a53654;8	(ATTGT)2	355	-	-	-	-	-	GGCTGGTGATTCTGATGAAA	GGCAAGCGAGCTAATTGCAA
LCI090	a5471;65	(AAAAAG)2…(GA)3	315	327/327	310/310	Co-dominant	Polymorphic	Homozygous	TCACAACCTAACCACAGCCA	GCCACCCAAACTACAGTATGC
LCI091	a5472;83	(TATTA)2	123	143/143	138/138	Co-dominant	Polymorphic	Homozygous	CCTAACTCTCCTTCCGTGACC	GAGCTAAACCACCTGCAAACAG
LCI092	a55483;7	(AGC)2	147	-	-	-	-	-	GCAAACACATGGTCTGAAGGC	TTCTTTGGTACCGGCCACTG
LCI093	a5865;143	(AC)2	251	-	-	-	-	-	GGCAGGGATATCGCCAATGA	TAGGCCGCAGAGAAAGCCTAC
LCI094	a5915;38	(TA)6	287	355/355	355/355	-	Monomorphic	Homozygous	GGGTCCCACAATGGCACTTT	TGCTGCCCTCTGTCAAAGAA
LCI095	a59586;13	(TCT)4…(AT)3(TCA)2	79	94/94	94/94	-	Monomorphic	Homozygous	GCATTGTTCCTTGTGTGTCCC	TGCTTCATTGCAGCGACTTG
LCI096	a6050;65	(TG)4	285	302/302	-	Dominant	Polymorphic	Homozygous	TGCATCAGGGAACTCAGTGG	AAAGGGCCAAAGTCCAAGCA
LCI097	a6575;117	(CT)5T(TC)4	265	276/280	-	Dominant	Polymorphic	Heterozygous	CACCTCAGACCTACGTTGTT	AAGCAGGAGCAGGAGTAGGA
LCI098	a70061;7	(TAG)3	155	175/175	178/178	Co-dominant	Polymorphic	Homozygous	CTGTAAGCTTGTTTCCGTTCCG	TGCGAGTGTCTTCACCTCTG
LCI099	a7494;60	(GGATC)2	335	337/337	-	Dominant	Polymorphic	Homozygous	GGGATCTCCTCAACACAATGCT	TGGCGGGTTAGTGGATAGGA
LCI100	a756;56	(CTGG)2	288	305/305	-	Dominant	Polymorphic	Homozygous	CACTGTACTATCCCACTCACTCC	ACGGTGATCAAGGTGGGACG
LCI101	a7605;47	(GAA)6	227	247/247	250/250	Co-dominant	Polymorphic	Homozygous	AAGGACTTGACCCTGCTTCG	ACACGGCACTCTACTTTGGG
LCI102	a7996;80	(CTATCC)3	223	240/240	234/234	Co-dominant	Polymorphic	Homozygous	TCACGTTCCTTATCGCGGTT	ATAACCGTCCCTCCGATCCA
LCI103	a8194;125	(CTT)3…(CTTTT)2…(CTTTT)2(CCTT)2	345	-	-	-	-	-	TCCCGGCCATATTGTGTGAC	CCAGCAACAACAACCGTGAA
LCI104	a8482;33	(CCA)2…(CCT)2…(CCA)2(CCTCCA)2(CCT)2	433	-	-	-	-	-	TTCAGTCCCATTGCCTCCAC	TACCGGAACTGGAGGAGGAG
LCI105	a85828;9	(CT)2	139	158/158	156/156	Co-dominant	Polymorphic	Homozygous	AATGCTCCAAGCTGCATTGC	CTGGGCTTCAGTGATACGGT
LCI106	a86699;7	(CTG)3	129	146/149	149/149	Co-dominant	Polymorphic	Heterozygous	GCTTGACGGTATTGAGCTCG	AATGTGAGGTAAGGGATGTATC
LCI107	a8712;55	(CACAGA)2	423	-	-	-	-	-	CAGTTCCTGTTGTAGTCACAGC	CTGGAATTGCTATTGCGGCA
LCI108	a8846;74	(ATTTCATGT)2	383	350/350	350/350	-	Monomorphic	Homozygous	TCTGAAGCTGCGACTTAGCA	GCAGCATTGCGGATGAGATT
LCI109	a90077;7	(CT)4(TC)2	269	282/282	-	Dominant	Polymorphic	Homozygous	CTTGTGTATCGTCTCGCCGA	GCTGCGAGAGATGGAATCGA
LCI110	a9100;78	(TTG)2	331	350/350	353/353	Co-dominant	Polymorphic	Homozygous	AGAAACGTGTCTGCGTCTGT	CCCGAGCTCAAAGGGTGATT
LCI111	a9218;27	(TG)3	315	337/337	335/335	Co-dominant	Polymorphic	Homozygous	AGCCACCCATTGTCTATTCT	AATGAGCCAGTCTGTGTGGT
LCI112	a9433;36	(TTTGC)2T(TG)4(CT)2	227	238/242	238/242	-	Monomorphic	Heterozygous	TACACACCCGCCATTCTTCC	AACAATAGTGGCGGTGCAGA
LCI113	a96730;6	(AG)7	104	122/122	118/118	Co-dominant	Polymorphic	Homozygous	CTCCGGTTCCTATCCATGGC	CGTAGAGATGACACGTGGCT
LCI114	a98988;5	(AC)6	132	147/147	145/145	Co-dominant	Polymorphic	Homozygous	ATGTTCACGCCCACACACAA	TCCTCGCCTCTTAGCTAGGT
LCI115	a1213;49	(CTC)4…(CCTC)3	318	complex pattern	complex pattern	-	-	-	CCTTCTCACTCCTCCTCCCA	CCACATCGGCCTAGGAAGAC
LCI116	a1215;56	(AAG)3	277	-	-	-	-	-	GATCTTCTGCCTCGAGACACA	CTGAGGGTGCACGTTTCCTT
LCI117	a1571;130	(GACA)2	346	280/280	280/280	-	Monomorphic	Homozygous	TTCAGCCACAACAGCGGTAT	GTCAAGGGTCAGGATGGCAA
LCI118	a1668;83	(CT)2	346	350/350	-	Dominant	Polymorphic	Homozygous	TCTGGTGGTTGTGCTGTGTT	GCAAGACCTGCGACCACATA
LCI119	a1706;78	(CAC)6	272	-	-	-	-	-	CCAAACCCTCCGACTCTCAC	TTTCTTGGTAGCCTCAGCCG
LCI120	a1767;36	(TTAT)2	306	325/325	349/349	Co-dominant	Polymorphic	Homozygous	CGAGTTTGCTCTCACCAGGA	TGCAGTTGCGGGACAATAAA
LCI121	a2083;77	(CTTG)2	336	complex pattern	complex pattern	-	-	-	TTAACCTCAAGTGCGCACCT	GCCACATTGAACATGACACACC
LCI122	a239;42	(GTTC)2	171	292/292	292/292	-	Monomorphic	Homozygous	GAAGTTTGTGGCTCACTCGC	TACCACCCGCTAGGAGTCTC
LCI123	a27157;17	(TCG)2(TCC)2	206	210/230	210/230	Co-dominant	Polymorphic	Heterozygous	TCCACCGCTAACACTTTCCC	GAAGTGGCCCACGAGATAGG
LCI124	a353;137	(TA)2	343	complex pattern	complex pattern	-	-	-	TGAGAGGACTGAGAAGGATGCA	TTTGGTGGGACTGAAGAGCC
LCI125	a376;32	(TC)3T(TC)2	302	complex pattern	complex pattern	-	-	-	TCCTCCTCTTCTTCAGGCGA	GGCCATTACGACTTCCACCA
LCI126	a397853;2	(TA)3	183	205/205	205/205	-	Monomorphic	Homozygous	TTTGCTTGGTTGTGTCGCTG	AAACCGCTGAACAAACCACC
LCI127	a492;30	(GAA)3	193	210/210	207/207	Co-dominant	Polymorphic	Homozygous	TGGGTTGGAAGAGACTGGGT	ATTCACCGCGGTAACACCAT
LCI128	a560;29	(TTGTG)3	259	275/275	280/280	Co-dominant	Polymorphic	Homozygous	AGGGTTCAGCGAAACAGAGT	CCGCCTCTATGTCGTGGGTC
LCI129	a577;123	(GGCGGT)4	258	-	-	-	-	-	AAATGACCGCCGGTACATGA	AACATGGCAACGACGCAATC
LCI130	a639;66	(AAC)2	328	350/350	347/347	Co-dominant	Polymorphic	Homozygous	GTGTGCAGCTTTCAGAGGGA	ATCAATCCACTCGTCGACCG
LCI131	a112123;7	(CGAG)2ACA(GTAT)2	119	140/140	144/144	Co-dominant	Polymorphic	Homozygous	GGTCGGGTCGTCTTTGAGAA	AAGAGCAAGGCCAACAAGGT
LCI132	a220198;4	(TGAT)2	109	132/132	125/125	Co-dominant	Polymorphic	Homozygous	ACGGTGGTGCATGTTATGGT	CGTGAGCACTCCCTACCAAA
LCI133	a301636;2	(CT)4	197	208/208	208/208	-	Monomorphic	Homozygous	GCCACAAAGCTATGCACCAC	GTCAGGAAACAGGCCCAAGA
LCI134	a255787;3	(CAT)2	110	-	-	-	-	-	GTGTGCACGGTAGAGATCACT	TCCAGTCAAGAGCTTCGCCA
LCI135	a10092;259	(TTC)8	236	237/237	231/231	Co-dominant	Polymorphic	Homozygous	GGGAGCTCGGGTGGATGTTCG	CGAGCTCGCCAAGCTTCGAT
LCI136	a25080;122	(TCA)7	200	197/197	194/194	Co-dominant	Polymorphic	Homozygous	GTTGTAATTTGTAAACACATTCTTCAT	TCATCGTATTGCTTGTCATAAGT
LCI137	a37325;105	(GA)5(GTGA)5(TGA)3	111	104/104	111/111	Co-dominant	Polymorphic	Homozygous	GCGTCGATGATGCAGAAATTGGGA	AACACAACCTCGCCGCACCG
LCI138	a6904;257	(CGC)6	100	-	-	-	-	-	TTGGAAGCGTTTCTAACGGGAGAC	AAGACCCACGTGGCGGAAGC
LCI139	a17467;128	(TTC)6	243	236/236	239/239	Co-dominant	Polymorphic	Homozygous	TGGGTTTCGGATGGGGCGGA	TCTCCTGCGGCGCAATTCGT
LCI140	a57390;103	(GAG)6	197	197/197	197/197	-	Monomorphic	Homozygous	GCAGCAGATCAAGATGCTTTGGCCT	AGAGGACCACTAGCAGTTCCCA
LCI141	a19863;176	(GGT)6	130	127/127	130/130	Co-dominant	Polymorphic	Homozygous	AGGTGGTGGTGCTTACGGTGGA	TGCAACTCGGAGACAAGCCACA
LCI142	a2577;503	(GTT)6	164	165/165	165/165	-	Monomorphic	Homozygous	TCGCGCGGTGTAGCGTTCAG	TGCGCATGCCTTCACACCCC
LCI143	a65521;41	(TCA)5	198	198/198	198/198	-	Monomorphic	Homozygous	GGTCCAAAACCTCCTTCTCCGAGT	TGTTGTTGGTGTTGGAGTTGT
LCI144	a2629;371	(TA)7	159	158/158	156/156	Co-dominant	Polymorphic	Homozygous	TCCCCACACAGTGAAGGGTT	ATGGCTCTGCAAAACCGAAA
LCI145	a2628;504	(GAA)7	217	217/217	211/211	Co-dominant	Polymorphic	Homozygous	AGCGTCGTTGTGACGGTGCTT	ACGGCGAGAAGAAAGGGGGA
LCI146	a2341;468	(AT)6	195	193/193	195/195	Co-dominant	Polymorphic	Homozygous	AGGCAAAACAAGAAGCAACCTTGGA	GCGGCGGCTCAGGTGAAACA
LCI147	a7296;193	(CAA)5	190	187/187	184/184	Co-dominant	Polymorphic	Homozygous	AGTCCATGCTTCAGCAACACCCT	TGCCCAAGCATCTGGGAGTGT
LCI148	a168;943	(TTC)5	155	150/150	153/153	Co-dominant	Polymorphic	Homozygous	TGGGAACCTACCCACATCCACCA	ACGGTGGGGTTGCGATTTCGG
LCI149	a2844;466	(GTT)6	194	-	-	-	-	-	CCACGACATGGTCCAAAATCGG	AGATTCCGGACTTTGGAATGGA
LCI150	a44722;88	(TAG)5	210	204/204	210/210	Co-dominant	Polymorphic	Homozygous	TGACAGCGGCGGTGGTGAAC	ACCACAATCGAATCAACCCATCTCCA
LCI151	a103020;24	(GA)8	134	134/134	130/130	Co-dominant	Polymorphic	Homozygous	GGAGAGAGATGGAATCAGGTGTTGTGC	AGGAAGAGGCGAGAAAGGAA
LCI152	a16873;176	(TA)6	150	150/150	146/146	Co-dominant	Polymorphic	Homozygous	TGTACAACAAAGAACCAAGCGA	AGAGTGGGAGGGATGTTGGGA
LCI153	a39425;97	(GAT)4(GGT)2	122	116/116	122/122	Co-dominant	Polymorphic	Homozygous	AGTGATGGAGGGGGTGTGGACT	TCCCCCACCAACAAAGACACCGA
LCI154	a11603;252	(AAT)5	200	200/200	197/197	Co-dominant	Polymorphic	Homozygous	TCAACTGCTGGCTGACCCTGT	GGTGTGTGCAAGTGTGTCATCGG
LCI155	a1454;398	(AGC)5(AGG)2	123	complex pattern	complex pattern	-	-	-	GCAGGAGGGTAGTTTCCACCACCA	AGGGGGCAATAGGGGTGGCT
LCI156	a4612;343	(GGT)5	114	108/108	114/114	Co-dominant	Polymorphic	Homozygous	GAGACCGCGCGACCACCATC	TTCGTCTCACGCCGCCGTTC
LCI157	a4352;450	(TGA)7	157	157/157	148/148	Co-dominant	Polymorphic	Homozygous	GGCAGGCTCATTTGGCCTAGACT	TCCTTCATCAAAGCTTCCCCT
LCI158	a3239;452	(AT)6	189	189/189	187/187	Co-dominant	Polymorphic	Homozygous	ACCAAGACAACTAGTACATTTTAAGT	TCGAAGCTGGAAAAGCTGCAC
LCI159	a191686;15	(GTA)12	141	130/142	130/139	Co-dominant	Polymorphic	Heterozygous	TGCAGCTATGTCTGAAGGTCT	CCACCACGCATTACATGCAACCA
LCI160	a221;19	(CACCTG)3	239	237/237	243/243	Co-dominant	Polymorphic	Homozygous	GCATTGTATGGCCCAGCCGC	GGGCGAGCTCCTCCAACAGC
LCI161	a1501;96	(TTC)6(ATC)2(ATCATT)2	194	-	-	-	-	-	TCCCCGAATAGCATGTCCCGGT	TCCGTCGTTGCCTCTGTTGGG
LCI162	a1680;174	(GAGGAT)3	229	-	-	-	-	-	GGAGAAGGTTGAGGAAAACGAGGTC	TGCACCTTCACCTGCTCCACC
LCI163	a3243;93	(ATC)4	165	162/162	165/165	Co-dominant	Polymorphic	Homozygous	TCCCCCACTTCACATTCCTTCTTTACA	GGCCCGGGGGAAGGTTCTTG
LCI164	a3441;61	(CAA)4	221	-	-	-	-	-	GGCCTCCGTCTCTGGGTCGT	GGGAACGGGTCGGGTTGTGG
LCI165	a6712;28	(TC)4	171	254/254	258/258	Co-dominant	Polymorphic	Homozygous	GTGCCTGCAGTGGTGAGTAAGGA	ACGTCGCCAGCTTTGTGAGCA
LCI166	a6992;57	(CT)5	154	154/154	158/158	Co-dominant	Polymorphic	Homozygous	CTCTAAGACCAAATGCATGGTTGTTGC	TGCCAGGTGAAAGAAAGTAAGAGGGT
LCI167	a7466;52	(TA)7	300	-	-	-	-	-	CGGCGGTAAACTCGCCCACC	CTCAGCGTTTTGGAGGGTTTGAGC
LCI168	a11842;32	(GGGTGT)2(GGATGA)2	100	-	-	-	-	-	TGTATGGCTTCTTTGGGGATGGAGG	CCATACTACCCTCACCCACACCC
LCI169	a11949;30	(GTCGCC)2	222	224/224	230/230	Co-dominant	Polymorphic	Homozygous	TGGGGACGGGAATGGTTGCG	ACCGTCCGAGTAGGAAATTGGAGT
LCI170	a11981;26	(TC)6	267	-	-	-	-	-	CCACAGACGGCCAAACCACCA	CGGAAAGCTGCCTCAGCTCGT
LCI171	a12083;37	(GCCGGT)2(GCTGGT)2	243	240/240	240/240	-	Monomorphic	Homozygous	TGCTTGAGGTTGAGACAAGTGTGCC	AGTGCTGCTGAAAAGCACCAGGG
LCI172	a16110;13	(TCA)3	293	289/289	295/295	Co-dominant	Polymorphic	Homozygous	TCACCCATCGCTACCACGCC	TCGGAGAGGCTTGCGGGTTTG
LCI173	a17865;14	(GT)4	176	176/176	184/184	Co-dominant	Polymorphic	Homozygous	TCGCAGTTGCGACATGCTCC	TGGTGTGGTTTAGGCCAACTCG
LCI174	a21411;23	(ATA)3(CTA)2	157	-	-	-	-	-	TCCGGGTTTCGGGTTCCGGT	CCGGTTGCATTACAGGTACACACCC
LCI175	a22050;14	(CCA)3	196	193/193	205/205	Co-dominant	Polymorphic	Homozygous	ACACAACAACCGCCACAATTAACAC	TGGGGAGGGGTGTGGATAGCA
LCI176	a26414;18	(CAG)7	208	208/208	211/211	Co-dominant	Polymorphic	Homozygous	GTGCAGCAAGCCAGAGGGCA	TGAGAAAGACTGGGACAGTGAAGAGGA
LCI177	a27835;15	(GATAAT)2	288	290/290	290/290	Co-dominant	Monomorphic	Homozygous	CGAGGACAAGCTCTTCGAAGCATGG	TGCACTCATACGGAACGCCCA
LCI178	a30743;13	(ATC)6	152	-	-	-	-	-	ACGAGACGGGGTTTGTGTGGT	TCCACAGCGTCAAATCACCGCC
LCI179	a33639;13	(TCT)3	285	281/281	295/295	Co-dominant	Polymorphic	Homozygous	CCCCAATTCCATCCAACCTGAGCA	GTGCGATTTGGGAAGAAGGGTCA
LCI180	a37359;9	(ATT)6	99	complex pattern	complex pattern	-	-	-	TGCCACCACAATGCCATCTCCA	GGAGAACCATATTATTTTGGGCCAGGG
LCI181	a53545;8	(CATCAC)3	188	188/188	194/194	Co-dominant	Polymorphic	Homozygous	CACGCAGCCCACACTCTCTGA	TGGCTCGAGTATTGAGATCATCCGA
LCI182	a728;61	(ATAAT)2	191	-	-	-	-	-	GGGCGGTGCGGACATGAAAT	TCAGTGCCAGGATGTGAGCAGGA
LCI183	a801;114	(TCT)3	194	194/194	194/194	-	Monomorphic	Homozygous	AAGCTTGACCCTCATGTTTCCTTTTCA	TGGAGGGCTGGTTGTTCCACA
LCI184	a801;114_2	(CTT)5	281	280/280	280/280	-	Monomorphic	Homozygous	CCTGTGGAACAACCAGCCCTCC	ACGTGAGAGTGCGAAGGGACGA
LCI185	a874;195	(TCA)3…(TCT)4	241	complex pattern	complex pattern	-	-	-	TCCTGCTCCTTCATAACCCATCCA	GGCTTTTAGACAGCTTGCTTTGCAGT
LCI186	a1675;629	(AAC)3	232	232/232	235/235	Co-dominant	Polymorphic	Homozygous	CCCTGCTGTGGTGGCTGGTT	TTCAGGCAAGATGAAAGATGAAAGCCA
LCI187	a1706;78	(CAC)6	234	231/231	234/234	Co-dominant	Polymorphic	Homozygous	ACCTCAAGTCCAACCCGCCG	TTTGCAGGTGTGGGTGCGGG
LCI188	a2829;102	(AAC)4…(AAGCA)2	254	complex pattern	complex pattern	-	-	-	AGTCGAGGAGTTGACCCTCCCA	TGGCATCTTGAATTCGCCAGTGGA
LCI189	a3067;145	(CCA)7	103	103/103	103/103	Co-dominant	Monomorphic	Homozygous	ACCCAAAACAACCACCGTCGCA	TGTGGGGAGTTTGCGGGTGA
LCI190	a3413;24	(AGG)4	227	221/221	227/227	Co-dominant	Polymorphic	Homozygous	GGAGGAGGTTTTGGCATACCAGGTT	CCACCGCCGCCACTGTATCC
LCI191	a3439;264	(CTGCTC)2…(GCCTTC)3	130	124/124	130/130	Co-dominant	Polymorphic	Homozygous	CGACGCCGACCAACACAAGC	AGACAAGCTCTTCATATGACTGCTGC
LCI192	a3565;190	(ATA)5	273	-	-	-	-	-	AGAGTTGAGTGCACGGAGGGTG	TCAGACTGAACACCGCCCCC
LCI193	a3683;35	(AAG)5T(CGTCGA)2…(TGGTGA)3	267	252/252	267/267	Co-dominant	Polymorphic	Homozygous	ACGGAGGTTTAACGGTGACGGA	TGGCCGCCACTGATTTTGGT
LCI194	a3692;57	(CCGATT)2(CCGATG)2	220	220/220	226/226	Co-dominant	Polymorphic	Homozygous	TCATCGTTCCCGCTCTCGGT	ACCTCATGGCGGCTTTCCCT
LCI195	a4906;83	(GGGGAA)2	124	125/125	125/125	Co-dominant	Monomorphic	Homozygous	ACGAGGACGCGGCTTTGGTG	ACGTCCAGCATCACGACCACG
LCI196	a5333;70	(GAGGTT)3	292	292/292	292/292	-	Monomorphic	Homozygous	ACTGCGAACGGCAGAAGAGGTC	GGAACCCCAACCTCAACGCCA
LCI197	a5443;33	(AAC)3CA(CAA)2(GAA)4	200	194/194	197/197	Co-dominant	Polymorphic	Homozygous	CGCGTGCAGCGCTTCCAATG	CGAAACCAGCCGGTGGACGG
LCI198	a5826;220	(CCATGA)3CCATT(GCCATG)2	163	157/157	163/163	Co-dominant	Polymorphic	Homozygous	TCCCTCTTCGTCACGCCGGA	CCATGCCAAACCATCACGGCCA
LCI199	a5893;83	(TGAGGT)2(TGATGT)2(TGA)2	115	113/113	119/119	Co-dominant	Polymorphic	Homozygous	GGGAGGAAGTGGTGGGAGAGAGG	TCGAACCCAGTCGCCACCGA
LCI200	a6404;63	(GGTGAG)3	237	complex pattern	complex pattern	-	-	-	TGTGCTTTCACGGGTCTATTTTGCT	TGAGGCCTGCGCCTAAGGTC
LCI201	a8457;92	(ATC)4	210	complex pattern	complex pattern	-	-	-	GCGTCATCCGCTGTTCCGTT	TGAGGGAGAGGTTGGTCGTGC
LCI202	a8890;86	(CGATGA)3	100	94/94	100/100	Co-dominant	Polymorphic	Homozygous	GAGAAGGATAAGGTTCCGCCAAAAAGG	TGGAGGGTCTTTCATCATCTTCACCT
LCI203	a9427;42	(CAA)4	298	300/300	300/300	-	Monomorphic	Homozygous	CCTCCAATTGCCCTCCTTCCCCT	CGGCTTTTACCTAAGTGTCGTCATGC
LCI204	a9801;9	(CAGTGC)2	214	-	-	-	-	-	CCGCCACAACTTCGATCCAGTTACC	TGCTGGCGAGATGAGTGGTTATGA
LCI205	a10830;44	(TCTGAT)3	292	complex pattern	complex pattern	-	-	-	TGCTTCCACCACACACCGCA	GGAGCGGGAAACGACGGTGG
LCI206	a12317;61	(GCT)4…(CCGGCT)2	111	110/110	110/110	-	Monomorphic	Homozygous	AGGTGGAGGAGAAACCGGAGGA	TCCGAGCACAGCCTTCACAATGC
LCI207	a12378;62	(GTTGTG)3	191	182/182	194/194	Co-dominant	Polymorphic	Homozygous	TGCAACTAAGCTGCCGTACCGA	GACAGCAAGACTTCTCGGAAAACCA
LCI208	a13123;45	(GGTTGA)3	157	complex pattern	complex pattern	-	-	-	CGTCACGACGGCGGAGGTTT	ACCCGCACCACTTCCCAAACT
LCI209	a13875;33	(AAC)3	247	244/244	247/247	Co-dominant	Polymorphic	Homozygous	CCTCCCATGTAACCACAGTGAAGCC	TGGTAACTCGGAACCGTTGCAAAA
LCI210	a13889;36	(TAT)5	275	complex pattern	complex pattern	-	-	-	GCACTCAAATCCTTGCTTCTTTGCTG	AACACACTCGCACGAGCACA
LCI211	a14271;36	(CTCAGC)3	112	106/106	112/112	Co-dominant	Polymorphic	Homozygous	GGACTTGCTCTTTGTCGTGGCG	TGGCGCCTTTGTTGTATGGACA
LCI212	a18971;38	(GAATCG)2AGT(TC)4	156	149/149	154/154	Co-dominant	Polymorphic	Homozygous	GGCCTCACATTTCTTCGATCTCCG	AAGCGACGCGGTTTTCGGTT
LCI213	a19767;43	(AT)4(CAC)3	275	271/271	275/275	Co-dominant	Polymorphic	Homozygous	TCTGAAAGAGCTCATCACCAACATCCT	ACCCTGCTTGAGGGCATGCAA
LCI214	a21560;40	(CAA)3	166	-	-	-	-	-	CGATTCCCTCCAACGCTGATTTTCG	TGGCTTTCACGAGAGCGTCG
LCI215	a21569;39	(AAAAGC)3	186	180/180	186/186	Co-dominant	Polymorphic	Homozygous	ACAACGCAGCGAATCCAAAGTCA	TCCAAGCAAACGCTTACTTTCCCA
LCI216	a23348;35	(TTG)3	300	300/300	303/303	Co-dominant	Polymorphic	Homozygous	CCGAATGAGAAAGGCGAAGGTTGC	GGAGTCTCATATACCTCGTGCCCA
LCI217	a24020;15	(ATCGGA)2	295	381/381	387/387	Co-dominant	Polymorphic	Homozygous	TCGACTCTGCAGTTGGTCCCCT	TCCTCACCATCAGCATTCCAGCA
LCI218	a25000;27	(CAT)5(CAA)3	119	-	-	-	-	-	TGTCAATGCAATGGAGATGGAACATCA	ACGGGTTTTGCGAACTCGACG
LCI219	a26096;21	(CAGTAC)2	213	213/213	213/213	-	Monomorphic	Homozygous	TGGGCCCAAGCAGCATGTGA	TGGTGTTCGGTTTTGTGCCAGGT
LCI220	a29583;20	(TCC)5	158	155/155	158/158	Co-dominant	Polymorphic	Homozygous	ACGGGTGTGAGTATCCCAGTTTCG	GCAGGAATCAGGACTAACTCCGGTCA
LCI221	a36999;14	(ACC)5	285	280/280	283/283	Co-dominant	Polymorphic	Homozygous	TCAGGCGAATAACTCACCGTAGTGAA	CTCCCCAATTTCCACAAATCTCCATGA
LCI222	a37318;18	(CTGATT)2	152	146/146	152/152	Co-dominant	Polymorphic	Homozygous	CACGCTTGAAACTCTCTCCCCCA	ACCAGACAGTGTTGTTCCCGCT
LCI223	a46352;8	(CACGAT)3	200	188/188	200/200	Co-dominant	Polymorphic	Homozygous	TGAAGCGTTACTCTCGCCGGA	ACACAGTACACGCCACCTCCA
LCI224	a47305;11	(TGTTCC)2(TCC)2	139	140/140	140/140	Co-dominant	Monomorphic	Homozygous	GCCATGTGCCGTACTCATGGGG	GGACTTGAAGCTTTCACTTTAACGGCG
LCI225	a47508;12	(GGTAAT)5(TAG)4	253	-	-	-	-	-	GGCCGCAACCGCCGATTACT	TCCTTAGCAACAGCATCACCACCA
LCI226	a55461;9	(TTTTCA)3	199	200/200	200/200	-	Monomorphic	Homozygous	TCAACTGCCAACTCAACTACTCTGC	AGAGCAACAAGAGGCCATGCGA
LCI227	a57959;11	(CAA)3	157	-	-	-	-	-	TCATCAAGAACAAGTCCAAGTCCAACC	TGGAACTTGGTTTGTGGATGTAGGGT
LCI228	a66622;9	(CAC)5	144	-	-	-	-	-	CCACCGCCTCAGCCAGAACC	TGGTGGGATAGGAATAAGTTTAGGCGG
LCI229	a67101;6	(ACC)3	179	-	-	-	-	-	GCACACCGTCACCGGGAAGT	CCCATTATGCTGTACAAACAGTGGTGA
LCI230	a68036;7	(TTG)4AGG(TTG)3ATG(TTG)2	138	124/124	140/140	Co-dominant	Polymorphic	Homozygous	TGCTTCCACTTCCCATGTTCACTCCA	ACAAGCGCGTCGTGAACGAAA
LCI231	a77039;7	(TCA)5	207	202/202	205/205	Co-dominant	Polymorphic	Homozygous	TCAATGTGGCGACCGTGGGG	TCGGAGGAGCGAGTTGGCGA
LCI232	a102883;6	(TC)8	113	109/109	109/113	Co-dominant	Polymorphic	Heterozygous	CGAGGCATTTGTCTGAGAGAACACC	AAATTCGATCATCACCGTGCCAGA
LCI233	a113803;4	(GAA)4	124	124/124	127/127	Co-dominant	Polymorphic	Homozygous	TCCGAAAGTTGTTGCTGAGGCA	TTCCTCGTAGGCGGCGTAGC
LCI234	a93645;44	(GAA)3	165	262/262	271/271	Co-dominant	Polymorphic	Homozygous	ACAGTACCACACCTCCCTCGCT	TGCTTAACGACAACACTCTTGCGA
LCI235	a37422;21	(CAA)4	140	126/126	138/138	Co-dominant	Polymorphic	Homozygous	AAGCCTCAAGGCATCCGCCC	TGACGTCAGAGCTGCTACTA
LCI236	a37963;74	(TAG)6	242	238/238	241/241	Co-dominant	Polymorphic	Homozygous	CGCTGGCTGCACGAAAGGGA	ACCAGCTGCGTTCGCTATGCC
LCI237	a17742;155	(TGA)7	278	277/277	280/280	Co-dominant	Polymorphic	Homozygous	AGACGACGTTGGTGGGTCCGA	TGGTGCTCACTTTATCCCTTGAGCTT
LCI238	a112860;70	(AG)10	259	254/254	256/256	Co-dominant	Polymorphic	Homozygous	ACCATGAGCATCACACACGCA	GCACGACAAATCAACAGATCGGGGT
LCI239	a16574;153	(GAT)7	216	215/215	218/218	Co-dominant	Polymorphic	Homozygous	AGTGCACGTGTTCACATCACCA	TCCCCCACCATTCCACAAGAACCA
LCI240	a58885;58	(TTC)4	253	250/250	250/250	-	Monomorphic	Homozygous	AGCAAGGCTTGGATCGTGGCT	TGGGACCCCAGCAGCTCAAGT
LCI241	a4073;504	(TG)6	265	370/370	374/374	Co-dominant	Polymorphic	Homozygous	TGGCTGCTTCTTTTGCTGGCG	GGGTCAAGAGGAAGGATTTACACTCA
LCI242	a12042;244	(GAA)5	295	377/377	380/380	Co-dominant	Polymorphic	Homozygous	GAAGACGAAGCCCCACCGCC	CCTCAGGCACAAGCAGAACAGGA
LCI243	a35205;86	(CTC)4	230	223/223	229/229	Co-dominant	Polymorphic	Homozygous	CCTTTTCTGCACCGCCGCAC	ACGTCGTAACGGTCACGGGC
LCI244	a10304;182	(CAA)6	283	276/276	279/279	Co-dominant	Polymorphic	Homozygous	TGCTGCTCTAATGCAGGCGCA	TGGTGATTGTGGTTGACGCGCT
LCI245	a7784;284	(ATG)7	125	124/124	127/127	Co-dominant	Polymorphic	Homozygous	ACCGAGTTGTTCATGGTTGGT	TCCATTCAGATGCTAACTCATAACCT
LCI246	a25513;166	(TTC)7	205	202/202	205/205	Co-dominant	Polymorphic	Homozygous	GCCATTTGGAATCAGCGGGGGT	CGCTCTCAGAAGAAACAAAGA
LCI247	a30298;107	(GAA)5	159	156/156	159/159	Co-dominant	Polymorphic	Homozygous	AACCGCGTCGTTCGGCTTCA	CGCTGCGATTGGGACGCTCA
LCI248	a168284;18	(TAA)4	151	147/147	150/150	Co-dominant	Polymorphic	Homozygous	AGGCGAACGTGTTGGAGAGACA	TGCTACACCCTTATACTACTCCGTCG
LCI249	a3194;266	(AAC)4	107	103/103	106/106	Co-dominant	Polymorphic	Homozygous	GCACGCATCATTTTTGTGCACCCC	CGGCGAAGGTAATTTTGCTGA
LCI250	a11508;219	(ACG)6	154	150/150	153/153	Co-dominant	Polymorphic	Homozygous	GATAGTCGCCGCCGTCGCTG	CGGCGTGACCTTTCCGGAGG
LCI251	a4021;339	(AT)6	199	200/200	200/200	-	Monomorphic	Homozygous	TCTTTCAAAACTCTAATAATGTTGCTC	TCCCACGCCACGATTGTCCA
LCI252	a18741;181	(TCT)4	155	152/152	155/155	Co-dominant	Polymorphic	Homozygous	GCCTCCTGTTGCCGTCTCGC	ACGCAACCTTTTTGTGCTGGGT
LCI253	a1728;423	(TGA)6	199	200/200	200/200	-	Monomorphic	Homozygous	ACCAACCCATCAAAGCAAGTGT	ACCATGAAGAGTTTGGTGCAT
LCI254	a8913;257	(GAT)5	137	134/134	137/137	Co-dominant	Polymorphic	Homozygous	ACCGAGCCGAGAACGGGTGA	AGCCTCCACTCTCTCACGAGC
LCI255	a10574;215	(ATGA)5	226	-	-	-	-	-	CTGCTGCACTTAGCGGCGGA	GCACTCCATCTATACCTCAAACCCCA
LCI256	a16038;149	(TCA)7	146	351/351	354/354	Co-dominant	Polymorphic	Homozygous	ACCACACTCACTGGCACGGC	ACTCGCGTTCAACCCAACATCGT
LCI257	a47737;58	(CT)15	183	180/180	184/184	Co-dominant	Polymorphic	Homozygous	CACGGGGTCGGTTGCTTCGG	TCAATCCTGCGGATTATGCGT
LCI258	a252;892	(ATT)4	126	123/123	127/127	Co-dominant	Polymorphic	Homozygous	ACGATAGGCAACAACAGAACA	GCCTCTGCTAATGCTCAAAGGCA
LCI259	a2577;503	(TTC)5	164	165/165	165/165	-	Monomorphic	Homozygous	TGCGCATGCCTTCACACTCCC	TCGCGCGGTGTAGCGTTCAG
LCI260	a11852;195	(CTT)5	177	177/180	180/180	Co-dominant	Polymorphic	Heterozygous	AGAGGCTTGTGGCTCAACAGA	GGGTACCCTGCTGGGATTGGA
LCI261	a1416;552	(GTT)6	181	178/178	181/181	Co-dominant	Polymorphic	Homozygous	GCCAAGACGGACGTCGCCCA	TGCAGTCAGTGTGGAAGGGCT
LCI262	a2858;372	(GTG)4	153	-	-	-	-	-	TGTGATGAAGCGAGGTTGCGGA	TCCCTCACCAATGCTAACACCGC
LCI263	a4317;295	(TAC)4	160	157/157	160/160	Co-dominant	Polymorphic	Homozygous	CCTCGCTGCTCACGGTTGGG	TGGCGGAGGAAGAGGCGGTT
LCI264	a896;849	(TA)6	211	complex pattern	complex pattern	-	-	-	AGGCTCAGGTCACATAGTTTG	TGCAATTCGGCACTACTTTT
LCI265	a10461;209	(GGT)4	184	183/183	186/186	Co-dominant	Polymorphic	Homozygous	TCACATTCGAGAGGTTAGCA	TCCGTCGTCTCTGACCCCAACC
LCI266	a4444;291	(CA)7	245	245/245	245/246	Co-dominant	Polymorphic	Heterozygous	AGACAGAAAGTTACTGCATTACATAG	TCGACAGTTCACTTGATCAAACAGC
LCI267	a671;666	(GAA)5	161	complex pattern	complex pattern	-	-	-	GAAGGCCGTGGAGCTCGCTG	ACTACTGCCACCCTTCCCCA
LCI268	a35452;96	(GA)9	184	180/180	184/184	Co-dominant	Polymorphic	Homozygous	CGGTGGCGACGAGCCGAAAA	ATCGGCGAGGCGGTTTCGTG
LCI269	a2508;53	(GGTGTC)3	178	172/172	178/178	Co-dominant	Polymorphic	Homozygous	TGCAGGTGCTGGTAACGGCG	TGCTGCTGCTAAAGATGCCGCT
LCI270	a3201;86	(GGTGGC)2(GGC)2	213	207/207	213/213	Co-dominant	Polymorphic	Homozygous	TCGGGTCCTGGCATGGCAAC	TGGAGTTCCATAACCCAAGCGAGA
LCI271	a3891;87	(GATTG)3	292	287/287	292/292	Co-dominant	Polymorphic	Homozygous	TCCCAAGGCTGCACAGGAACA	AGCCAAGTCAATGCATTCGAAACTACA
LCI272	a4675;62	(ACC)3…(TCA)3(CCA)4	282	276/276	279/279	Co-dominant	Polymorphic	Homozygous	ACCCATCACCTTCCAAAGACTCCCA	TCGCTGTCCATGTAGGCTCGGA
LCI273	a6147;48	(CAC)4CGA(CGC)3	280	272/272	278/278	Co-dominant	Polymorphic	Homozygous	CCCACAGTTGCTGCATAGTTTCATGC	TGCACAACGCGTCGGAGAGG
LCI274	a6289;82	(GAGG)2	244	-	-	-	-	-	TCTCACTCAGGGCGGCGCTA	ACAAACATGGTCTCACCACAGGGA
LCI275	a9018;33	(AGC)4	158	160/160	160/160	-	Monomorphic	Homozygous	GCAACTGCCCCAGCAGTCTCG	GTTGCGCAGCCTGGAAAGCA
LCI276	a10972;18	(TAT)4(TAC)6	300	297/297	300/300	Co-dominant	Polymorphic	Homozygous	CCCACTCTCCCCTTGGCCTCT	ACCGGTTTCAGGTGATTCTGGTTTTG
LCI277	a16110;13	(TCA)4	221	-	-	-	-	-	GCAGTGCAGAGTGCTTGCGT	CGGCGTGGTAGCGATGGGTG
LCI278	a17842;24	(ACC)5(GCAACA)2	219	213/213	216/216	Co-dominant	Polymorphic	Homozygous	ACCACCTCCGCAAATTCCGC	TCAGCAGCACCAGCAGAAGCA
LCI279	a19488;30	(AAGAAT)2	275	271/271	275/275	Co-dominant	Polymorphic	Homozygous	ACACTGGCACAGGGGACACA	GCTTCCAGTCACCCGCACCT
LCI280	a20295;21	(TCT)5	300	296/296	300/300	Co-dominant	Polymorphic	Homozygous	CCTCCCTTCTTTCTCTTCCTCCGC	ACCGAAAACCGCCTCACCACG
LCI281	a24578;14	(TGGAAT)3	210	204/204	210/210	Co-dominant	Polymorphic	Homozygous	TGCTGGACATGTAGTGAGCTTTGAGGT	ACGGCAGCAATGGTGTTGTTGGT
LCI282	a26674;15	(TTCA)4	181	-	-	-	-	-	TCAACCTTCACGCACACAGGAACA	CCCCATGCAATTGTTTGGAAGCCA
LCI283	a30743;13	(TAGGGT)2TAA(GGTTAG)2	180	149/149	152/152	Co-dominant	Polymorphic	Homozygous	CCTCCAGTACAGCATTCTTCCCCCA	TAAACGGTTGCGTCGCGGCT
LCI284	a32783;13	(GTA)3	300	complex pattern	complex pattern	-	-	-	TGACTCGATCGTTTCGTGGGGA	CATGCCCCAACAGGTGCGTT
LCI285	a41152;8	(AT)5	206	206/206	206/206	-	Monomorphic	Homozygous	CCGCCGGCACTTTTGTTGACC	CCGCTTCCACCTGGCTTGACA
LCI286	a48424;8	(CTGCCG)2	159	151/151	157/157	Co-dominant	Polymorphic	Homozygous	AAACTGTGTCTTCTCGTTCTCAGATGG	GCTTCGCCGGCAAACGATACA
LCI287	a55917;8	(CATA)2	143	139/139	143/143	Co-dominant	Polymorphic	Homozygous	TGTGGCCTCACCGCAATGTTGT	GGTGAGCGTAGAGGGGGAAGGT
LCI288	a68215;8	(GAT)3	245	250/250	250/250	-	Monomorphic	Homozygous	AGAGGAGGGGCTTCCTCAGCA	GGACCGAAGTTCCCTGCCGC
LCI289	a88695;5	(AAC)3	102	100/102	102/102	Co-dominant	Polymorphic	Heterozygous	TGAGGAGAGATCCTCTTGGCAGTG	ACCAATAGGCGAAAAATTGGAGCGA
LCI290	a93561;5	(ATTCCA)3	183	175/175	180/180	Co-dominant	Polymorphic	Homozygous	ATGGCACACACATTTGAAGAAGAGACT	TCCATTTCAGGCAAACTAGTAGGAGCA
LCI291	a98227;5	(TCC)3(CTC)3	137	128/128	137/137	Co-dominant	Polymorphic	Homozygous	AGCACTCAACAATGCCGCTGCT	TGCATTGGAAGGTACCTCCTGACC
LCI292	a103373;4	(AACCC)5	107	-	-	-	-	-	TCCCCGCGTAACTTATACACCAATCA	TGGAGATAGGGAGGTGTACGGGA
LCI293	a108273;5	(TTGCAT)2	286	285/285	285/285	-	Monomorphic	Homozygous	TGGAGCTAAGGACAAGCATCCCA	TGGAGGGGACACTTAGCTGAAAATGC
LCI294	a109651;3	(TCT)3	161	complex pattern	complex pattern	-	-	-	TGAAGCTTTGCTGAAATCTGGAAGACC	TGCAAACATTGGCCGGCAGGA
LCI295	a125939;4	(AAG)3	197	-	-	-	-	-	ACTGCATCTACCACCATGCCCC	ACGAAACCTTAGCCAGGTGGTCA
LCI296	a154441;3	(CAACAC)2	135	127/127	133/133	Co-dominant	Polymorphic	Homozygous	TGTTCCACGTCATCCCAACCCG	CGACAGTCCATTCGCCGGTGG
LCI297	a174941;3	(ACA)5	156	155/155	155/155	-	Monomorphic	Homozygous	TTCTGCCGTTCCACGCTGCT	TCATTATGCCCTCGGAGTATGGCT
LCI298	a1425;56	(CACATT)3	285	281/281	287/287	Co-dominant	Polymorphic	Homozygous	ACTCCTAGCCGAAAATGAGGACCA	GAGCGAACCGGGTTGGGGAT
LCI299	a2101;244	(GAA)3CCA(CAA)2	267	265/265	271/271	Co-dominant	Polymorphic	Homozygous	CCCCATCTCAAACCCATCCACCCT	TGCCGCACCACAAGTAGGACA
LCI300	a4108;136	(AGGAGC)2	244	244/244	250/250	Co-dominant	Polymorphic	Homozygous	CCACCATCGAGCAAAGACGCCA	GGGGCGAACAAGCCCCGAAA
LCI301	a5770;112	(CAA)3	282	-	-	-	-	-	CGCACAACTCTCTCACAAACAAAACC	CGGCGAAACACTAGCCGAGTCA
LCI302	a6143;46	(ATCGGA)2	193	complex pattern	complex pattern	-	-	-	TGCGGCGTGGATCCGAGAAG	TCCGAATCTCTCACCGCCGA
LCI303	a6389;84	(TAACCC)3	216	214/214	220/220	Co-dominant	Polymorphic	Homozygous	TGGTGGCTTTGTCAATTGAGAGCACTG	CGCCGTAAGACCGTTACTGCCA
LCI304	a6575;117	(CT)5T(TC)4	94	94/94	106/106	Co-dominant	Polymorphic	Homozygous	GAGAGACACTTCTACTCCTCCTTCTCC	AGCAGAAGCGGTTCGGATGGT
LCI305	a6766;102	(TCA)3	197	194/194	200/200	Co-dominant	Polymorphic	Homozygous	TCCGCATTCTTTCGCTCGTCCA	TGCATAGTCGATGAAGAGGAAAACGCA
LCI306	a8013;39	(CAA)3(CGA)4	278	278/278	281/281	Co-dominant	Polymorphic	Homozygous	TGGCCTAGAAGAGGCACAGACA	CCTCAGCTCCCATTGAAAAACGACA
LCI307	a8912;77	(GGT)3	97	100/100	100/100	-	Monomorphic	Homozygous	TCATTGTAGACCTAGCATGTGCTGC	CCACCATATCCTTCACCCCCACC
LCI308	a9193;83	(TTC)3TTGT(TCCAAC)2	189	191/191	194/194	Co-dominant	Polymorphic	Homozygous	TCATCGAAACGCGTGGTAGTTGT	AATGTCTACGATGAACACTCAAACGCT
LCI309	a10812;71	(CCG)5	193	190/190	193/193	Co-dominant	Polymorphic	Homozygous	TGGAAGCTGCATCGGGTGGA	CCGCTGCAACGTGCTAGGGT
LCI310	a10834;85	(TCA)3	189	254/254	260/260	Co-dominant	Polymorphic	Homozygous	GCAAAACAGCAGCTTCCGCCA	TGCTTTCTCTCACATCATCGCAACG
LCI311	a11555;62	(AGAA)2(AGGAAC)3AGC(GATGAA)2	232	232/232	236/236	Co-dominant	Polymorphic	Homozygous	GCCTTGAGACAGGTGATTGAGCAGG	AGTGGCCATCTGTCCCACGAGA
LCI312	a12926;54	(AATCCA)3	242	240/240	246/246	Co-dominant	Polymorphic	Homozygous	TCGTCGTGCACCTTGTTCGCA	TGGCTGAGATACTGAAAGCTTCCTTGG
LCI313	a15548;41	(TGG)5TTGTGG	97	99/99	102/102	Co-dominant	Polymorphic	Homozygous	GTCGTGGCGGAACCCTCGTT	TGGAGGCCATCACTGCTTCCT
LCI314	a16137;41	(ACC)5	143	140/140	146/146	Co-dominant	Polymorphic	Homozygous	ACAACACAAATCCACAAAAACCACCCA	TTCCGCCGCTTGTTCCGGG
LCI315	a16864;39	(CTGTCG)2CTG(CCG)4	125	-	-	-	-	-	ACCCCCTCACCGCCCTAACC	TGAGCAACACATCGTCGGGAGA
LCI316	a17335;37	(GTGTTG)2	131	116/116	128/128	Co-dominant	Polymorphic	Homozygous	CTGGTGCGGGCACTGGTGTT	TGCTCAACCACCTCCACCACA
LCI317	a17795;53	(CGTTTC)2	171	171/171	176/176	Co-dominant	Polymorphic	Homozygous	CGCACGTGTCACTGAACGCC	GCGAACGACGGATGGAAAAACGG
LCI318	a18605;16	(GGAAAA)2	197	-	-	-	-	-	TGTGGTGGATCGGATTGTCGGG	TCAACGAGTAAGCAACAGAATCACCAA
LCI319	a18932;38	(ATGTCC)2	204	complex pattern	complex pattern	-	-	-	GCAACCTCCGGCTGAGGCAC	GCGTCTCCGGGAAGCTAGTCG
LCI320	a19156;33	(TGT)4(GCTGTT)3	229	232/232	247/247	Co-dominant	Polymorphic	Homozygous	TGTCATCCTTAGGTTCCTCCTTAGCCC	AGGCCACAGCAACCAGCACA
LCI321	a19866;49	(TAT)3	204	205/205	205/205	-	Monomorphic	Homozygous	GGGCGGTTGTTGCTGTTGTGC	GGGATAGGGGCAGGAGGGGG
LCI322	a22511;35	(GCAGCT)2	165	complex pattern	complex pattern	-	-	-	GGCCGCCTGTTTGTTGCTGC	CCAGCGGGGCCACTGTTACC
LCI323	a23050;21	(TGG)3	113	complex pattern	complex pattern	-	-	-	GGTTGCGGGAGCAGGGAACA	TCAGCAGTGGTCCCCACCAT
LCI324	a23185;34	(ATC)3	256	complex pattern	complex pattern	-	-	-	ATTCCAGAGGCGGGCTGGGG	TGGAACCTCCGGTGCCACAAG
LCI325	a23939;21	(GCATCC)2	100	-	-	-	-	-	CCAACTCTAGACCCTGTCCGCGT	AGGGAAGAAAGGTAGTAGGTGAGGCT
LCI326	a26969;19	(GGT)5	134	-	-	-	-	-	CCTCCGCCTCCTTCTCCTCCG	CCCGTTCCACCTCCTCCGGT
LCI327	a28263;23	(CAA)5	247	246/246	249/249	Co-dominant	Polymorphic	Homozygous	CCCTCCATCTAACTTCCACACTGTTCC	TTGTTGGCCGTGGTGGCGAA
LCI328	a28971;8	(GA)4	171	267/267	273/273	Co-dominant	Polymorphic	Homozygous	ACCTAGGAATGGGTCGGTCGC	TGTTGCTTTGCATGCACTCACACATA
LCI329	a30490;17	(CCA)3	129	-	-	-	-	-	GCCGACGGCGACACGTTAGG	TGTTGCTTCAGCGGCGAGGG
LCI330	a30850;13	(TGGTGA)2TGT(TGG)4	273	complex pattern	complex pattern	-	-	-	CGTCAACCCGGGTCAGTTTTCACC	GGCCTACTCTTCCCACAAAGACCC
LCI331	a34890;15	(TAGTGG)3	251	-	-	-	-	-	TGGAGTCAGATCTTCAGCAGCATCCA	AGCACTTTCAGCATCACCACCG
LCI332	a40622;16	(CAA)3	159	156/156	159/159	Co-dominant	Polymorphic	Homozygous	TCTAGATTCACGCTTCACACCACTTCT	CGCGGCTGTTTTGGACTTCGC
LCI333	a50192;8	(ATGTTG)2	244	259/259	244/244	Co-dominant	Polymorphic	Homozygous	ACGATGACGAAGACGACGATGACG	CCCTTTGTTTGGGAGGAACAACCTGG
LCI334	a50654;7	(CAA)4	167	167/167	170/170	Co-dominant	Polymorphic	Homozygous	GTCCAAGCTCAACAGCAGCAACA	CCGGAGGAAGCCGAAGCAGG
LCI335	a56581;11	(ATT)5	173	-	-	-	-	-	ACACCATCATCTCCATTTTCATTCCCC	AGGTTGCTGGTTGGTCATCTTGCT
LCI336	a60298;11	(TCA)3	137	134/134	137/137	Co-dominant	Polymorphic	Homozygous	ACCAGCAACACTCCTCACTGCAA	CGATTGAGCATTGTTGGGAAGTGGA
LCI337	a69508;8	(GAA)3	122	119/119	122/122	Co-dominant	Polymorphic	Homozygous	GCACTCTCAATCCTCACACAGCCA	GGACTCGAGCTTTCCTCTTCTTCG
LCI338	a113803;4_2	(CCTCCG)3	157	151/151	157/157	Co-dominant	Polymorphic	Homozygous	CTCCACGGTGTCCCCGGAGT	ATCCGAGCGTCTGCGTTGGC
LCI339	a150534;5	(TTTCAA)2	216	216/216	222/222	Co-dominant	Polymorphic	Homozygous	TCCGCAGCATCGCCATTTCTGA	CAGCAGCCACCCAAGCCAGT
LCI340	a170071;4	(CT)5	187	187/187	191/191	Co-dominant	Polymorphic	Homozygous	ACCTCAAACTCTTCGGTGGTGATAGT	GCAAGCGCGTGCGACAGTT
LCI341	a195125;3	(CCA)4	283	280/280	283/283	Co-dominant	Polymorphic	Homozygous	GAGCCAATTAACCAAAAACTTGCACCA	ACCATACATGGCACCTGTGAGGA
