# Supplementary material for: First genetic linkage map of Lathyrus cicera based on RNA sequencing-derived markers: Key tool for genetic mapping of disease resistance
Source: Hortic Res. 2018 Sep 1;5:45. doi: 10.1038/s41438-018-0047-9 (PMC6119197; doi:10.1038/s41438-018-0047-9)
Supplement: Supplementary file 7 — Trancript information for allele-specific qRT-PCR assays [file 41438_2018_47_MOESM7_ESM.xlsx]

## Sheet: SNP info
Supplementary Table S7- Trancript information for allele-specific qRT-PCR assays.
GeneNames	BGE023542 Inoculated	BGE008277 Inoculated	log2 (Fold change) normalized	q-value (Benjamini et al, 1995)	Expression	Contig	description	SNP position	reference base	variant base	BGE008277 inoculated counts_a	BGE008277 inoculated counts_b	BGE023542 inoculated counts_a	BGE023542 inoculated counts_b
a22544_181	1378	49	2.62937	2.33e-97	Up	a22544;181	K: 25 length: 876 : gi|357448997|ref|XP_003594774.1| Glucan endo-1,3-beta-glucosidase [Medicago truncatula]_x0001_gi|355483822|gb|AES65025.1| Glucan endo-1,3-beta-glucosidase [Medicago truncatula] e-value: 3e-168 blast score: 474	127	A	G	10	0	0	162
a22544_181	1378	49	2.62937	2.33e-97	Up	a22544;181	K: 25 length: 876 : gi|357448997|ref|XP_003594774.1| Glucan endo-1,3-beta-glucosidase [Medicago truncatula]_x0001_gi|355483822|gb|AES65025.1| Glucan endo-1,3-beta-glucosidase [Medicago truncatula] e-value: 3e-168 blast score: 474	64	C	T	15	1	0	199
a16587_204	931	57	1.84547	4.7e-43	Ref	a16587;204	K: 25 length: 1318 : gi|219935423|emb|CAG44505.1| polygalacturonase inhibiting protein [Pisum sativum] e-value: 0.0 blast score: 669	389	C	T	24	0	3	186
a16587_204	931	57	1.84547	4.7e-43	Ref	a16587;204	K: 25 length: 1318 : gi|219935423|emb|CAG44505.1| polygalacturonase inhibiting protein [Pisum sativum] e-value: 0.0 blast score: 669	632	C	T	6	0	0	60
a12135_196	1703	157	1.25496	1.18e-44	Ref	a12135;196	K: 25 length: 1776 : gi|357483571|ref|XP_003612072.1| Cell division protease ftsH-like protein [Medicago truncatula]_x0001_gi|355513407|gb|AES95030.1| Cell division protease ftsH-like protein [Medicago truncatula] e-value: 0.0 blast score: 811	396	A	T	23	0	1	149
a28870_97	674	64	1.21232	2.52e-17	Ref	a28870;97	K: 25 length: 1456 : gi|388506304|gb|AFK41218.1| unknown [Medicago truncatula] e-value: 0.0 blast score: 565	856	G	A	1	13	110	0
a1871_383	3351	337	1.12949	1.05e-73	Ref	a1871;383	K: 25 length: 1332 : gi|357464363|ref|XP_003602463.1| Peroxidase [Medicago truncatula]_x0001_gi|355491511|gb|AES72714.1| Peroxidase [Medicago truncatula] e-value: 0.0 blast score: 545	342	T	C	1	19	264	0
a1871_383	3351	337	1.12949	1.05e-73	Ref	a1871;383	K: 25 length: 1332 : gi|357464363|ref|XP_003602463.1| Peroxidase [Medicago truncatula]_x0001_gi|355491511|gb|AES72714.1| Peroxidase [Medicago truncatula] e-value: 0.0 blast score: 545	426	C	G	53	1	1	335
a1871_383	3351	337	1.12949	1.05e-73	Ref	a1871;383	K: 25 length: 1332 : gi|357464363|ref|XP_003602463.1| Peroxidase [Medicago truncatula]_x0001_gi|355491511|gb|AES72714.1| Peroxidase [Medicago truncatula] e-value: 0.0 blast score: 545	459	T	A	50	3	0	333
a1871_383	3351	337	1.12949	1.05e-73	Ref	a1871;383	K: 25 length: 1332 : gi|357464363|ref|XP_003602463.1| Peroxidase [Medicago truncatula]_x0001_gi|355491511|gb|AES72714.1| Peroxidase [Medicago truncatula] e-value: 0.0 blast score: 545	465	T	A	4	47	339	0
a1871_383	3351	337	1.12949	1.05e-73	Ref	a1871;383	K: 25 length: 1332 : gi|357464363|ref|XP_003602463.1| Peroxidase [Medicago truncatula]_x0001_gi|355491511|gb|AES72714.1| Peroxidase [Medicago truncatula] e-value: 0.0 blast score: 545	510	G	A	38	5	0	296
a1871_383	3351	337	1.12949	1.05e-73	Ref	a1871;383	K: 25 length: 1332 : gi|357464363|ref|XP_003602463.1| Peroxidase [Medicago truncatula]_x0001_gi|355491511|gb|AES72714.1| Peroxidase [Medicago truncatula] e-value: 0.0 blast score: 545	593	C	G	35	2	0	318
a1871_383	3351	337	1.12949	1.05e-73	Ref	a1871;383	K: 25 length: 1332 : gi|357464363|ref|XP_003602463.1| Peroxidase [Medicago truncatula]_x0001_gi|355491511|gb|AES72714.1| Peroxidase [Medicago truncatula] e-value: 0.0 blast score: 545	692	T	C	4	32	405	0
a42821_85	237	24	1.1195	5.57e-06	Ref	a42821;85	K: 25 length: 1216 : gi|357443977|ref|XP_003592266.1| Calmodulin-binding heat shock protein [Medicago truncatula]_x0001_gi|355481314|gb|AES62517.1| Calmodulin-binding heat shock protein [Medicago truncatula] e-value: 6e-150 blast score: 437	1102	G	A	8	0	3	38
a601_548	7183	796	0.989465	1.32e-126	Ref	a601;548	K: 25 length: 1438 : gi|3900936|emb|CAA10167.1| glucan endo-1,3-beta-d-glucosidase [Cicer arietinum] e-value: 0.0 blast score: 585	419	C	G	25	164	1812	10
a601_548	7183	796	0.989465	1.32e-126	Ref	a601;548	K: 25 length: 1438 : gi|3900936|emb|CAA10167.1| glucan endo-1,3-beta-d-glucosidase [Cicer arietinum] e-value: 0.0 blast score: 585	886	A	G	95	7	9	591
a601_548	7183	796	0.989465	1.32e-126	Ref	a601;548	K: 25 length: 1438 : gi|3900936|emb|CAA10167.1| glucan endo-1,3-beta-d-glucosidase [Cicer arietinum] e-value: 0.0 blast score: 585	958	G	A	66	9	3	360
a601_548	7183	796	0.989465	1.32e-126	Ref	a601;548	K: 25 length: 1438 : gi|3900936|emb|CAA10167.1| glucan endo-1,3-beta-d-glucosidase [Cicer arietinum] e-value: 0.0 blast score: 585	991	G	A	89	11	14	537
a23248_109	343	55	0.456424	0.0200863	Ref	a23248;109	K: 25 length: 751 : gi|357500169|ref|XP_003620373.1| ATP-dependent RNA helicase [Medicago truncatula]_x0001_gi|355495388|gb|AES76591.1| ATP-dependent RNA helicase [Medicago truncatula] e-value: 3e-97 blast score: 297	415	A	G	0	21	73	0
a2860_344	1381	345	-0.183236	0.0392597	Ref	a2860;344	K: 25 length: 1775 : gi|357473591|ref|XP_003607080.1| NADP-dependent D-sorbitol-6-phosphate dehydrogenase [Medicago truncatula]_x0001_gi|355508135|gb|AES89277.1| NADP-dependent D-sorbitol-6-phosphate dehydrogenase [Medicago truncatula]_x0001_gi|388507144|gb|AFK41638.1| unknown [Medicago truncatula] e-value: 0.0 blast score: 597	1236	G	A	76	3	0	163
a10029_259	2042	515	-0.196943	0.00506043	Ref	a10029;259	K: 25 length: 3243 : gi|356519588|ref|XP_003528454.1| PREDICTED: probable ubiquitin-conjugating enzyme E2 24-like [Glycine max] e-value: 0.0 blast score: 1011	1404	G	A	33	0	0	101
a10029_259	2042	515	-0.196943	0.00506043	Ref	a10029;259	K: 25 length: 3243 : gi|356519588|ref|XP_003528454.1| PREDICTED: probable ubiquitin-conjugating enzyme E2 24-like [Glycine max] e-value: 0.0 blast score: 1011	1645	T	C	18	1	0	46
a10029_259	2042	515	-0.196943	0.00506043	Ref	a10029;259	K: 25 length: 3243 : gi|356519588|ref|XP_003528454.1| PREDICTED: probable ubiquitin-conjugating enzyme E2 24-like [Glycine max] e-value: 0.0 blast score: 1011	1682	A	T	0	17	50	1
a10029_259	2042	515	-0.196943	0.00506043	Ref	a10029;259	K: 25 length: 3243 : gi|356519588|ref|XP_003528454.1| PREDICTED: probable ubiquitin-conjugating enzyme E2 24-like [Glycine max] e-value: 0.0 blast score: 1011	1723	G	A	17	0	1	52
a10029_259	2042	515	-0.196943	0.00506043	Ref	a10029;259	K: 25 length: 3243 : gi|356519588|ref|XP_003528454.1| PREDICTED: probable ubiquitin-conjugating enzyme E2 24-like [Glycine max] e-value: 0.0 blast score: 1011	1724	A	G	0	16	54	1
a10029_259	2042	515	-0.196943	0.00506043	Ref	a10029;259	K: 25 length: 3243 : gi|356519588|ref|XP_003528454.1| PREDICTED: probable ubiquitin-conjugating enzyme E2 24-like [Glycine max] e-value: 0.0 blast score: 1011	2727	T	C	0	13	52	0
a10029_259	2042	515	-0.196943	0.00506043	Ref	a10029;259	K: 25 length: 3243 : gi|356519588|ref|XP_003528454.1| PREDICTED: probable ubiquitin-conjugating enzyme E2 24-like [Glycine max] e-value: 0.0 blast score: 1011	2961	A	G	0	16	54	0
a10029_259	2042	515	-0.196943	0.00506043	Ref	a10029;259	K: 25 length: 3243 : gi|356519588|ref|XP_003528454.1| PREDICTED: probable ubiquitin-conjugating enzyme E2 24-like [Glycine max] e-value: 0.0 blast score: 1011	3040	G	A	0	11	55	0
a19261_130	633	173	-0.312848	0.0125486	Ref	a19261;130	K: 25 length: 1461 : gi|357489655|ref|XP_003615115.1| hypothetical protein MTR_5g063940 [Medicago truncatula]_x0001_gi|124361192|gb|ABN09164.1| Protein phosphatase 2C-like [Medicago truncatula]_x0001_gi|355516450|gb|AES98073.1| hypothetical protein MTR_5g063940 [Medicago truncatula] e-value: 0.0 blast score: 524	1328	A	G	14	1	0	48
a33467_117	550	165	-0.447316	0.000395973	Ref	a33467;117	K: 25 length: 1697 : gi|356561616|ref|XP_003549077.1| PREDICTED: actin-related protein 2-like [Glycine max] e-value: 0.0 blast score: 781	1535	T	C	25	0	0	70
a4980_381	797	707	-2.01141	5.73e-164	Down	a4980;381	K: 25 length: 766 : gi|356496473|ref|XP_003517092.1| PREDICTED: protein notum homolog [Glycine max] e-value: 3e-58 blast score: 195	529	A	G	2	194	187	2
a4980_381	797	707	-2.01141	5.73e-164	Down	a4980;381	K: 25 length: 766 : gi|356496473|ref|XP_003517092.1| PREDICTED: protein notum homolog [Glycine max] e-value: 3e-58 blast score: 195	686	A	C	0	37	35	0
a4980_381	797	707	-2.01141	5.73e-164	Down	a4980;381	K: 25 length: 766 : gi|356496473|ref|XP_003517092.1| PREDICTED: protein notum homolog [Glycine max] e-value: 3e-58 blast score: 195	687	C	T	0	36	34	0
a1697_460	767	687	-2.02536	8.72e-161	Down	a1697;460	K: 25 length: 902 : gi|357479009|ref|XP_003609790.1| Hypersensitive reaction associated Ca2+-binding protein [Medicago truncatula]_x0001_gi|355510845|gb|AES91987.1| Hypersensitive reaction associated Ca2+-binding protein [Medicago truncatula] e-value: 1e-86 blast score: 260	269	A	G	19	0	0	40
a1697_460	767	687	-2.02536	8.72e-161	Down	a1697;460	K: 25 length: 902 : gi|357479009|ref|XP_003609790.1| Hypersensitive reaction associated Ca2+-binding protein [Medicago truncatula]_x0001_gi|355510845|gb|AES91987.1| Hypersensitive reaction associated Ca2+-binding protein [Medicago truncatula] e-value: 1e-86 blast score: 260	388	C	T	116	0	0	137
a1697_460	767	687	-2.02536	8.72e-161	Down	a1697;460	K: 25 length: 902 : gi|357479009|ref|XP_003609790.1| Hypersensitive reaction associated Ca2+-binding protein [Medicago truncatula]_x0001_gi|355510845|gb|AES91987.1| Hypersensitive reaction associated Ca2+-binding protein [Medicago truncatula] e-value: 1e-86 blast score: 260	554	G	A	0	175	179	3
a1697_460	767	687	-2.02536	8.72e-161	Down	a1697;460	K: 25 length: 902 : gi|357479009|ref|XP_003609790.1| Hypersensitive reaction associated Ca2+-binding protein [Medicago truncatula]_x0001_gi|355510845|gb|AES91987.1| Hypersensitive reaction associated Ca2+-binding protein [Medicago truncatula] e-value: 1e-86 blast score: 260	577	A	T	0	121	148	0
a1697_460	767	687	-2.02536	8.72e-161	Down	a1697;460	K: 25 length: 902 : gi|357479009|ref|XP_003609790.1| Hypersensitive reaction associated Ca2+-binding protein [Medicago truncatula]_x0001_gi|355510845|gb|AES91987.1| Hypersensitive reaction associated Ca2+-binding protein [Medicago truncatula] e-value: 1e-86 blast score: 260	596	G	A	98	0	1	115
a1697_460	767	687	-2.02536	8.72e-161	Down	a1697;460	K: 25 length: 902 : gi|357479009|ref|XP_003609790.1| Hypersensitive reaction associated Ca2+-binding protein [Medicago truncatula]_x0001_gi|355510845|gb|AES91987.1| Hypersensitive reaction associated Ca2+-binding protein [Medicago truncatula] e-value: 1e-86 blast score: 260	685	C	T	0	98	134	1
a1697_460	767	687	-2.02536	8.72e-161	Down	a1697;460	K: 25 length: 902 : gi|357479009|ref|XP_003609790.1| Hypersensitive reaction associated Ca2+-binding protein [Medicago truncatula]_x0001_gi|355510845|gb|AES91987.1| Hypersensitive reaction associated Ca2+-binding protein [Medicago truncatula] e-value: 1e-86 blast score: 260	779	G	T	23	0	1	8
a716_325	3021	3843	-2.53149	0	Down	a716;325	K: 25 length: 3076 : gi|356566016|ref|XP_003551231.1| PREDICTED: ethylene-overproduction protein 1-like [Glycine max] e-value: 0.0 blast score: 819	744	C	T	317	3	1	292
a16062_87	1030	1388	-2.61464	0	Down	a16062;87	K: 25 length: 2434 : gi|356543199|ref|XP_003540050.1| PREDICTED: indole-3-acetic acid-amido synthetase GH3.6-like [Glycine max] e-value: 0.0 blast score: 644	264	C	A	40	6	0	26
